# Supplementary material for: Correlation of Coding and Non-Coding RNAs on the Fat Deposition of Yaks Under Different Feeding Systems
Source: Int J Mol Sci. 2025 Jun 3;26(11):5359. doi: 10.3390/ijms26115359 (PMC12154009; doi:10.3390/ijms26115359)
Supplement: Supplementary file 1 [file ijms-26-05359-s001.zip]

Archive with 11 entries (11 files):
- Table S1 The preprocessing results of sequencing data quality..pdf
- Table S2 The information of GO terms for the DE circRNAs  in the yak adipose tissue under different feeding system..xls
- Table S3 The information of GO terms for the DE lncRNAs  in the yak adipose tissue under different feeding system..xls
- Table S4 The information of GO terms for the DE mRNAs  in the yak adipose tissue under different feeding system..xls
- Table S5 The information of GO terms for the target genes of DE miRNAs  in the yak adipose tissue under different feeding system..xls
- Table S6 The information of KEGG terms for the DE lncRNAs  in the yak adipose tissue under different feeding system..xls
- Table S7 The information of KEGG terms for the DE circRNAs  in the yak adipose tissue under different feeding system..xls
- Table S8 The information of KEGG terms for the DE mRNAs  in the yak adipose tissue under different feeding system..xls
- Table S9 The information of KEGG terms for the target genes of DE miRNAs  in the yak adipose tissue under different feeding system..xls
- Table S11 The information of primer sequences of selected DE RNA for qPCR detection..xlsx
- Table S10 The composition of total mixed ration (TMR), and the common nutrition and content of main fatty acid in grass, TMR (air-dry basis)..pdf
