# Supplementary material for: Correlation of Coding and Non-Coding RNAs on the Fat Deposition of Yaks Under Different Feeding Systems
Source: Int J Mol Sci. 2025 Jun 3;26(11):5359. doi: 10.3390/ijms26115359 (PMC12154009; doi:10.3390/ijms26115359)
Supplement: Supplementary file 1 [file ijms-26-05359-s001.zip › Table S2 The information of GO terms for the DE circRNAs in the yak adipose tissue under different feeding system..xls]

id	Term	Category	GO_classify2	ListHits	ListTotal	PopHits	PopTotal	p-value	q-value	Enrichment_score	Gene
GO:0000012	single strand break repair	biological_process	cellular process|metabolic process|response to stimulus	2	1949	8	10093	0.476319310185212	0.976602628961605	1.29463827603899	circRNA_10961|9:90701960_90730720_+(APLF);circRNA_10965|9:90712777_90730720_+(APLF);
GO:0000027	ribosomal large subunit assembly	biological_process	cellular component organization or biogenesis|cellular process	6	1949	13	10093	0.0254508361618468	0.976602628961605	2.39010143268737	circRNA_00501|1:142264220_142300768_+(CEP70);circRNA_00502|1:142264220_142302117_+(CEP70);circRNA_00504|1:142277257_142288730_+(CEP70);circRNA_00505|1:142277257_142302117_+(CEP70);circRNA_00507|1:142277257_142305006_+(CEP70);circRNA_01907|12:29925059_29929482_+(SMIM26);
GO:0000045	autophagosome assembly	biological_process	cellular component organization or biogenesis|cellular process|metabolic process	3	1949	12	10093	0.417148763115765	0.976602628961605	1.29463827603899	circRNA_02221|13:29312376_29313486_-(AMBRA1);circRNA_05334|21:20489479_20497292_+(TRAPPC8);circRNA_06191|24:34125356_34146570_-(RAB23);
GO:0000049	tRNA binding	molecular_function	binding	5	1949	20	10093	0.340346310558906	0.976602628961605	1.29463827603899	circRNA_02477|14:18352055_18363760_+(IARS2);circRNA_02478|14:18356969_18359113_+(IARS2);circRNA_08576|5:48036019_48039509_+(RBMS2);circRNA_08910|5:125677984_125680785_+(TRMU);circRNA_09962|8:11632678_11633185_-(FARSA);
GO:0000060	protein import into nucleus, translocation	biological_process	establishment of localization|localization	2	1949	8	10093	0.476319310185212	0.976602628961605	1.29463827603899	circRNA_03647|17:44715290_44725037_-(HEATR5A);circRNA_04334|19:45008760_45030652_-(PAFAH1B1);
GO:0000070	mitotic sister chromatid segregation	biological_process	cellular component organization or biogenesis|cellular process	2	1949	9	10093	0.542785686150381	0.976602628961605	1.15078957870133	circRNA_03451|16:80535255_80535901_-(HIRA);circRNA_04243|19:23292831_23341177_-(TUBG2);
GO:0000077	DNA damage checkpoint	biological_process	biological regulation|cellular process|negative regulation of biological process|regulation of biological process|response to stimulus	2	1949	11	10093	0.657218943171139	0.976602628961605	0.941555109846541	circRNA_02764|14:72027598_72040846_+(INTS7);circRNA_02766|14:72035594_72040846_+(INTS7);
GO:0000082	G1/S transition of mitotic cell cycle	biological_process	cellular process	3	1949	17	10093	0.66519709706457	0.976602628961605	0.913862312498114	circRNA_04635|2:33138785_33175595_+(USP37);circRNA_04638|2:33146536_33156494_+(USP37);circRNA_08258|4:95608676_95621955_+(DBF4);
GO:0000086	G2/M transition of mitotic cell cycle	biological_process	cellular process	4	1949	21	10093	0.599451391764138	0.976602628961605	0.986391067458281	circRNA_06619|26:31873529_31879257_-(NDE1);circRNA_10601|9:29394995_29426981_-(ALMS1);circRNA_10604|9:29494576_29505288_-(ALMS1);circRNA_10605|9:29494576_29519517_-(ALMS1);
GO:0000118	histone deacetylase complex	cellular_component	cell|cell part|macromolecular complex|membrane-enclosed lumen|organelle|organelle part	3	1949	23	10093	0.84932768454658	0.976602628961605	0.675463448368171	circRNA_02627|14:42087811_42136671_+(RERE);circRNA_02629|14:42102890_42143877_+(RERE);circRNA_02630|14:42136623_42143877_+(RERE);
GO:0000122	negative regulation of transcription by RNA polymerase II	biological_process	biological regulation|cellular process|metabolic process|negative regulation of biological process|regulation of biological process	29	1949	212	10093	0.988242503198208	0.995829777694931	0.708386981228884	circRNA_00036|1:27529617_27544291_+(GABPA);circRNA_00037|1:27529617_27546349_+(GABPA);circRNA_01772|12:5157229_5168479_-(TAF3);circRNA_02641|14:48535298_48537488_-(SKI);circRNA_02651|14:49881511_49886014_-(SPEN);circRNA_03039|15:61226132_61229150_-(FOXO1);circRNA_03311|16:44053871_44067152_-(FNIP2);circRNA_03874|18:22808093_22843703_-(NCOA2);circRNA_03898|18:29221851_29225851_+(ZFHX4);circRNA_045…
GO:0000123	histone acetyltransferase complex	cellular_component	cell|cell part|macromolecular complex|membrane-enclosed lumen|organelle|organelle part	5	1949	21	10093	0.382393836288839	0.976602628961605	1.23298883432285	circRNA_00679|1:172113273_172143686_+(KAT2B);circRNA_00684|1:172141549_172187243_+(KAT2B);circRNA_04216|19:19524161_19536332_+(KANSL1);circRNA_04218|19:19524161_19565817_+(KANSL1);circRNA_04221|19:19545742_19546834_+(KANSL1);
GO:0000137	Golgi cis cisterna	cellular_component	cell|cell part|organelle|organelle part	1	1949	5	10093	0.658032803548885	0.976602628961605	1.0357106208312	circRNA_06601|26:29842633_29849648_-(XYLT1);
GO:0000139	Golgi membrane	cellular_component	cell|cell part|membrane|organelle|organelle part	36	1949	176	10093	0.378709035821516	0.976602628961605	1.05924949857736	circRNA_00491|1:139171964_139173822_-(PXYLP1);circRNA_00606|1:162198092_162199211_+(DOP1B);circRNA_00607|1:162198092_162216021_+(DOP1B);circRNA_01473|11:37609461_37616722_+(BNIP2);circRNA_02215|13:26776895_26778743_+(EXT2);circRNA_02312|13:48178085_48181886_-(COPB1);circRNA_02334|13:54936867_54939337_-(SORL1);circRNA_02491|14:21180291_21180668_+(TAF1A);circRNA_02853|15:7864191_7864421_-(FARP1);ci…
GO:0000149	SNARE binding	molecular_function	binding	1	1949	11	10093	0.905718692177123	0.977472946488703	0.470777554923271	circRNA_00082|1:41171674_41187141_+(ARL13B);
GO:0000151	ubiquitin ligase complex	cellular_component	cell|cell part|macromolecular complex	11	1949	48	10093	0.315491666098572	0.976602628961605	1.18675175303574	circRNA_00824|10:19024726_19025553_+(MED23);circRNA_01368|11:20567872_20586256_-(LVRN);circRNA_01518|11:41887272_41900153_+(NEDD4);circRNA_02915|15:29138281_29141665_-(LMO7);circRNA_02916|15:29138281_29161001_-(LMO7);circRNA_02917|15:29152854_29161001_-(LMO7);circRNA_08326|4:120367863_120370580_-(ANKIB1);circRNA_08330|4:120382120_120383622_-(ANKIB1);circRNA_08337|4:120405081_120437347_-(ANKIB1);c…
GO:0000164	protein phosphatase type 1 complex	cellular_component	cell|cell part|macromolecular complex	3	1949	9	10093	0.24368699430712	0.976602628961605	1.72618436805199	circRNA_00514|1:144125295_144125538_-(NCK1);circRNA_00516|1:144125295_144151044_-(NCK1);circRNA_06389|25:33991063_33996755_+(SHOC2);
GO:0000165	MAPK cascade	biological_process	biological regulation|cellular process|metabolic process|regulation of biological process|response to stimulus|signaling	4	1949	52	10093	0.994489517989485	0.998292537178737	0.398350238781229	circRNA_02853|15:7864191_7864421_-(FARP1);circRNA_09009|6:26867857_26873058_+(PAQR3);circRNA_10827|9:58176549_58176745_+(SPTBN1);circRNA_10828|9:58176549_58180012_+(SPTBN1);
GO:0000166	nucleotide binding	molecular_function	binding	3	1949	17	10093	0.66519709706457	0.976602628961605	0.913862312498114	circRNA_08885|5:119109181_119109537_+(MIEF1);circRNA_10961|9:90701960_90730720_+(APLF);circRNA_10965|9:90712777_90730720_+(APLF);
GO:0000175	3'-5'-exoribonuclease activity	molecular_function	catalytic activity	1	1949	12	10093	0.923944666085751	0.977472946488703	0.431546092012998	circRNA_07759|3:110823880_110890237_+(ERI3);
GO:0000184	nuclear-transcribed mRNA catabolic process, nonsense-mediated decay	biological_process	biological regulation|cellular process|metabolic process|negative regulation of biological process|regulation of biological process	3	1949	28	10093	0.928079820022858	0.979216279170984	0.554844975445283	circRNA_04337|19:45345578_45346873_+(SMG6);circRNA_08875|5:116047849_116050239_-(DCP1B);circRNA_09939|8:5817556_5820702_+(UPF1);
GO:0000186	activation of MAPKK activity	biological_process	biological regulation|cellular process|metabolic process|positive regulation of biological process|regulation of biological process|response to stimulus|signaling	3	1949	9	10093	0.24368699430712	0.976602628961605	1.72618436805199	circRNA_04366|19:48154443_48164547_-(TAOK1);circRNA_04367|19:48154443_48186664_-(TAOK1);circRNA_11102|9:114804363_114811259_+(KIDINS220);
GO:0000187	activation of MAPK activity	biological_process	biological regulation|cellular process|metabolic process|positive regulation of biological process|regulation of biological process|response to stimulus|signaling	3	1949	14	10093	0.525849163802111	0.976602628961605	1.10968995089057	circRNA_04366|19:48154443_48164547_-(TAOK1);circRNA_04367|19:48154443_48186664_-(TAOK1);circRNA_05058|2:144478009_144498338_-(MAP3K2);
GO:0000188	inactivation of MAPK activity	biological_process	biological regulation|cellular process|metabolic process|negative regulation of biological process|regulation of biological process|response to stimulus|signaling	2	1949	8	10093	0.476319310185212	0.976602628961605	1.29463827603899	circRNA_08375|5:4683820_4772139_-(DUSP16);circRNA_08378|5:4735429_4772139_-(DUSP16);
GO:0000209	protein polyubiquitination	biological_process	cellular process|metabolic process	18	1949	72	10093	0.1412541725467	0.976602628961605	1.29463827603899	circRNA_00595|1:157884875_157899911_-(UBE2G2);circRNA_01518|11:41887272_41900153_+(NEDD4);circRNA_02665|14:53954183_53959652_-(RC3H1);circRNA_02915|15:29138281_29141665_-(LMO7);circRNA_02916|15:29138281_29161001_-(LMO7);circRNA_02917|15:29152854_29161001_-(LMO7);circRNA_03230|16:10862298_10869422_+(TRIM2);circRNA_03231|16:10885001_10888301_+(TRIM2);circRNA_03232|16:10885001_10901932_+(TRIM2);circ…
GO:0000212	meiotic spindle organization	biological_process	cellular component organization or biogenesis|cellular process|reproduction|reproductive process	4	1949	16	10093	0.374267122658486	0.976602628961605	1.29463827603899	circRNA_04243|19:23292831_23341177_-(TUBG2);circRNA_11265|X:81117479_81203058_+(ATRX);circRNA_11275|X:81200715_81247225_+(ATRX);circRNA_11276|X:81200715_81265099_+(ATRX);
GO:0000220	vacuolar proton-transporting V-type ATPase, V0 domain	cellular_component	cell|cell part|macromolecular complex|membrane|membrane part|organelle|organelle part	1	1949	6	10093	0.724100811665778	0.976602628961605	0.863092184025996	circRNA_03339|16:57300454_57304839_-(ATP6V0A2);
GO:0000226	microtubule cytoskeleton organization	biological_process	cellular component organization or biogenesis|cellular process	11	1949	35	10093	0.0601180900054107	0.976602628961605	1.62754526130616	circRNA_00176|1:61269631_61291258_+(PHLDB2);circRNA_02797|14:80987668_81004075_+(CAMSAP2);circRNA_04243|19:23292831_23341177_-(TUBG2);circRNA_04366|19:48154443_48164547_-(TAOK1);circRNA_04367|19:48154443_48186664_-(TAOK1);circRNA_05621|22:10295662_10314303_-(DHX30);circRNA_06180|24:33453369_33480962_-(DST);circRNA_06181|24:33461746_33469189_-(DST);circRNA_06183|24:33477428_33480962_-(DST);circRNA…
GO:0000242	pericentriolar material	cellular_component	cell|cell part|organelle|organelle part	2	1949	9	10093	0.542785686150381	0.976602628961605	1.15078957870133	circRNA_04243|19:23292831_23341177_-(TUBG2);circRNA_06994|28:36425792_36433728_+(PCM1);
GO:0000278	mitotic cell cycle	biological_process	cellular process	7	1949	30	10093	0.356013583745172	0.976602628961605	1.20832905763639	circRNA_00051|1:31428634_31447453_+(USP16);circRNA_02977|15:50056905_50059735_+(PAN3);circRNA_02981|15:50106603_50146279_+(PAN3);circRNA_02982|15:50106603_50152374_+(PAN3);circRNA_03071|15:64443792_64453858_-(SETDB2);circRNA_04243|19:23292831_23341177_-(TUBG2);circRNA_11019|9:98693123_98734666_+(DNMT3A);
GO:0000281	mitotic cytokinesis	biological_process	cellular process	4	1949	23	10093	0.67473396693556	0.976602628961605	0.900617931157561	circRNA_01139|10:106364262_106367052_-(SNX9);circRNA_09863|7:98385056_98433141_+(FOCAD);circRNA_10827|9:58176549_58176745_+(SPTBN1);circRNA_10828|9:58176549_58180012_+(SPTBN1);
GO:0000287	magnesium ion binding	molecular_function	binding	8	1949	53	10093	0.829434649811695	0.976602628961605	0.781668393080148	circRNA_00427|1:123431417_123445918_+(DHX36);circRNA_02099|12:75823625_75825243_-(ATP9A);circRNA_02369|13:66453714_66458587_-(SIK2);circRNA_03079|15:65776634_65793905_+(SUCLA2);circRNA_03526|17:22120809_22121278_-(IDH2);circRNA_05775|22:50977979_50982608_-(SNRK);circRNA_08697|5:70179930_70186249_+(ADAMTS20);circRNA_10133|8:47924303_47924734_+(CSNK1G2);
GO:0000307	cyclin-dependent protein kinase holoenzyme complex	cellular_component	cell|cell part|macromolecular complex	1	1949	5	10093	0.658032803548885	0.976602628961605	1.0357106208312	circRNA_08043|4:42635365_42692829_+(CDK13);
GO:0000322	storage vacuole	cellular_component	cell|cell part|organelle	3	1949	15	10093	0.575801547905357	0.976602628961605	1.0357106208312	circRNA_02883|15:19096113_19127639_+(ARHGEF7);circRNA_02893|15:19126439_19169984_+(ARHGEF7);circRNA_02896|15:19142135_19169984_+(ARHGEF7);
GO:0000339	RNA cap binding	molecular_function	binding	1	1949	5	10093	0.658032803548885	0.976602628961605	1.0357106208312	circRNA_10238|8:72193431_72197443_+(HAND1);
GO:0000380	alternative mRNA splicing, via spliceosome	biological_process	cellular process|metabolic process	4	1949	14	10093	0.278230779748693	0.976602628961605	1.47958660118742	circRNA_04524|2:7272908_7309720_+(KDM1A);circRNA_04525|2:7288791_7305740_+(KDM1A);circRNA_04528|2:7295600_7306550_+(KDM1A);circRNA_08043|4:42635365_42692829_+(CDK13);
GO:0000381	regulation of alternative mRNA splicing, via spliceosome	biological_process	biological regulation|cellular process|metabolic process|regulation of biological process	4	1949	18	10093	0.46910420738327	0.976602628961605	1.15078957870133	circRNA_00633|1:163433258_163487148_+(DYRK1A);circRNA_00635|1:163433258_163500251_+(DYRK1A);circRNA_00636|1:163486952_163500251_+(DYRK1A);circRNA_00637|1:163518724_163522871_+(DYRK1A);
GO:0000398	mRNA splicing, via spliceosome	biological_process	cellular process|metabolic process	7	1949	46	10093	0.811829202807769	0.976602628961605	0.788040689762866	circRNA_01426|11:31687152_31689710_+(PIF1);circRNA_03350|16:58421608_58432156_+(ZCCHC8);circRNA_03351|16:58424200_58431930_+(ZCCHC8);circRNA_07135|29:32251272_32275512_+(PCF11);circRNA_08244|4:95152107_95155412_+(DMTF1);circRNA_08245|4:95152107_95165899_+(DMTF1);circRNA_09261|6:88998284_89003074_-(ABCG2);
GO:0000400	four-way junction DNA binding	molecular_function	binding	3	1949	7	10093	0.136307098527454	0.976602628961605	2.21937990178113	circRNA_03791|17:73995540_74027633_+(COA8);circRNA_03792|17:73995540_74037412_+(COA8);circRNA_03794|17:73995540_74052175_+(COA8);
GO:0000407	phagophore assembly site	cellular_component	cell|cell part	3	1949	6	10093	0.090529716628343	0.976602628961605	2.58927655207799	circRNA_01686|11:74883566_74897546_-(ZFYVE1);circRNA_01687|11:74892558_74897546_-(ZFYVE1);circRNA_05334|21:20489479_20497292_+(TRAPPC8);
GO:0000422	autophagy of mitochondrion	biological_process	cellular component organization or biogenesis|cellular process|metabolic process	1	1949	9	10093	0.855127325720275	0.976602628961605	0.575394789350664	circRNA_02221|13:29312376_29313486_-(AMBRA1);
GO:0000423	mitophagy	biological_process	cellular component organization or biogenesis|cellular process|metabolic process	1	1949	6	10093	0.724100811665778	0.976602628961605	0.863092184025996	circRNA_02221|13:29312376_29313486_-(AMBRA1);
GO:0000462	maturation of SSU-rRNA from tricistronic rRNA transcript (SSU-rRNA, 5.8S rRNA, LSU-rRNA)	biological_process	cellular component organization or biogenesis|cellular process|metabolic process	2	1949	8	10093	0.476319310185212	0.976602628961605	1.29463827603899	circRNA_02776|14:74272306_74276163_-(UTP25);circRNA_03939|18:52322579_52323798_-(DCAF13);
GO:0000467	exonucleolytic trimming to generate mature 3'-end of 5.8S rRNA from tricistronic rRNA transcript (SSU-rRNA, 5.8S rRNA, LSU-rRNA)	biological_process	cellular component organization or biogenesis|cellular process|metabolic process	1	1949	9	10093	0.855127325720275	0.976602628961605	0.575394789350664	circRNA_07759|3:110823880_110890237_+(ERI3);
GO:0000722	telomere maintenance via recombination	biological_process	biological regulation|cellular component organization or biogenesis|cellular process|metabolic process	3	1949	12	10093	0.417148763115765	0.976602628961605	1.29463827603899	circRNA_03791|17:73995540_74027633_+(COA8);circRNA_03792|17:73995540_74037412_+(COA8);circRNA_03794|17:73995540_74052175_+(COA8);
GO:0000723	telomere maintenance	biological_process	biological regulation|cellular component organization or biogenesis|cellular process|metabolic process	1	1949	10	10093	0.883127805903851	0.976602628961605	0.517855310415598	circRNA_04655|2:35800881_35815564_-(XRCC5);
GO:0000724	double-strand break repair via homologous recombination	biological_process	cellular process|metabolic process|response to stimulus	3	1949	19	10093	0.740014563095058	0.976602628961605	0.817666279603575	circRNA_03791|17:73995540_74027633_+(COA8);circRNA_03792|17:73995540_74037412_+(COA8);circRNA_03794|17:73995540_74052175_+(COA8);
GO:0000738	DNA catabolic process, exonucleolytic	biological_process	cellular process|metabolic process	3	1949	12	10093	0.417148763115765	0.976602628961605	1.29463827603899	circRNA_01912|12:32191356_32193224_+(XRN2);circRNA_01913|12:32191356_32230815_+(XRN2);circRNA_07759|3:110823880_110890237_+(ERI3);
GO:0000775	chromosome, centromeric region	cellular_component	cell|cell part|organelle|organelle part	6	1949	19	10093	0.143716385595379	0.976602628961605	1.63533255920715	circRNA_02977|15:50056905_50059735_+(PAN3);circRNA_02981|15:50106603_50146279_+(PAN3);circRNA_02982|15:50106603_50152374_+(PAN3);circRNA_03451|16:80535255_80535901_-(HIRA);circRNA_04068|18:74548673_74552796_-(DSCC1);circRNA_11019|9:98693123_98734666_+(DNMT3A);
GO:0000776	kinetochore	cellular_component	cell|cell part|macromolecular complex|organelle|organelle part	7	1949	29	10093	0.321768172791055	0.976602628961605	1.24999557686524	circRNA_00679|1:172113273_172143686_+(KAT2B);circRNA_00684|1:172141549_172187243_+(KAT2B);circRNA_02233|13:30611238_30620127_-(NUP160);circRNA_02977|15:50056905_50059735_+(PAN3);circRNA_02981|15:50106603_50146279_+(PAN3);circRNA_02982|15:50106603_50152374_+(PAN3);circRNA_06619|26:31873529_31879257_-(NDE1);
GO:0000777	condensed chromosome kinetochore	cellular_component	cell|cell part|macromolecular complex|organelle|organelle part	10	1949	40	10093	0.231823097245708	0.976602628961605	1.29463827603899	circRNA_01263|11:10943212_10951863_-(ZWILCH);circRNA_02526|14:25940762_25944470_+(AHCTF1);circRNA_02527|14:25950048_25959353_+(AHCTF1);circRNA_02977|15:50056905_50059735_+(PAN3);circRNA_02981|15:50106603_50146279_+(PAN3);circRNA_02982|15:50106603_50152374_+(PAN3);circRNA_04216|19:19524161_19536332_+(KANSL1);circRNA_04218|19:19524161_19565817_+(KANSL1);circRNA_04221|19:19545742_19546834_+(KANSL1);…
GO:0000779	condensed chromosome, centromeric region	cellular_component	cell|cell part|organelle|organelle part	3	1949	10	10093	0.301436414479554	0.976602628961605	1.55356593124679	circRNA_02977|15:50056905_50059735_+(PAN3);circRNA_02981|15:50106603_50146279_+(PAN3);circRNA_02982|15:50106603_50152374_+(PAN3);
GO:0000780	condensed nuclear chromosome, centromeric region	cellular_component	cell|cell part|membrane-enclosed lumen|organelle|organelle part	3	1949	15	10093	0.575801547905357	0.976602628961605	1.0357106208312	circRNA_11265|X:81117479_81203058_+(ATRX);circRNA_11275|X:81200715_81247225_+(ATRX);circRNA_11276|X:81200715_81265099_+(ATRX);
GO:0000781	chromosome, telomeric region	cellular_component	cell|cell part|organelle|organelle part	2	1949	32	10093	0.991047779873192	0.99587884095222	0.323659569009749	circRNA_00427|1:123431417_123445918_+(DHX36);circRNA_04337|19:45345578_45346873_+(SMG6);
GO:0000784	nuclear chromosome, telomeric region	cellular_component	cell|cell part|membrane-enclosed lumen|organelle|organelle part	9	1949	33	10093	0.171775277674204	0.976602628961605	1.41233266476981	circRNA_04524|2:7272908_7309720_+(KDM1A);circRNA_04525|2:7288791_7305740_+(KDM1A);circRNA_04528|2:7295600_7306550_+(KDM1A);circRNA_04655|2:35800881_35815564_-(XRCC5);circRNA_09893|7:113469497_113526713_+(HMBOX1);circRNA_09939|8:5817556_5820702_+(UPF1);circRNA_11265|X:81117479_81203058_+(ATRX);circRNA_11275|X:81200715_81247225_+(ATRX);circRNA_11276|X:81200715_81265099_+(ATRX);
GO:0000785	chromatin	cellular_component	cell|cell part|organelle|organelle part	12	1949	45	10093	0.144218637462946	0.976602628961605	1.38094749444159	circRNA_01518|11:41887272_41900153_+(NEDD4);circRNA_02495|14:22242907_22243102_-(CAPN2);circRNA_04068|18:74548673_74552796_-(DSCC1);circRNA_06360|25:23603375_23614166_+(SLF2);circRNA_06362|25:23606063_23619786_+(SLF2);circRNA_08175|4:81053147_81104514_-(KMT2E);circRNA_08176|4:81079462_81084107_-(KMT2E);circRNA_08177|4:81079462_81101308_-(KMT2E);circRNA_08178|4:81101124_81104514_-(KMT2E);circRNA_0…
GO:0000790	nuclear chromatin	cellular_component	cell|cell part|membrane-enclosed lumen|organelle|organelle part	16	1949	82	10093	0.526121616767134	0.976602628961605	1.01044938617678	circRNA_00036|1:27529617_27544291_+(GABPA);circRNA_00037|1:27529617_27546349_+(GABPA);circRNA_00679|1:172113273_172143686_+(KAT2B);circRNA_00684|1:172141549_172187243_+(KAT2B);circRNA_02162|13:6945839_6990086_+(ACER3);circRNA_02163|13:6967712_6973395_+(ACER3);circRNA_02164|13:7010112_7018032_+(ACER3);circRNA_02165|13:7013159_7018032_+(ACER3);circRNA_03451|16:80535255_80535901_-(HIRA);circRNA_0452…
GO:0000902	cell morphogenesis	biological_process	cellular component organization or biogenesis|cellular process|developmental process	2	1949	29	10093	0.984344867978209	0.993332158940047	0.357141593390067	circRNA_02469|14:16460910_16461277_+(TGFB2);circRNA_06275|25:11851578_11853001_-(LIPA);
GO:0000922	spindle pole	cellular_component	cell|cell part|organelle|organelle part	10	1949	42	10093	0.283697158086428	0.976602628961605	1.23298883432285	circRNA_00693|10:292450_310326_+(KATNA1);circRNA_02995|15:51667098_51700374_-(KATNAL1);circRNA_02996|15:51668878_51700374_-(KATNAL1);circRNA_03427|16:75112636_75113143_-(TTC28);circRNA_03428|16:75243256_75244575_-(TTC28);circRNA_05558|21:61142571_61143748_-(VPS4B);circRNA_10601|9:29394995_29426981_-(ALMS1);circRNA_10604|9:29494576_29505288_-(ALMS1);circRNA_10605|9:29494576_29519517_-(ALMS1);circR…
GO:0000932	P-body	cellular_component	cell|cell part|macromolecular complex|organelle	5	1949	30	10093	0.71428728975638	0.976602628961605	0.863092184025996	circRNA_02665|14:53954183_53959652_-(RC3H1);circRNA_04566|2:15475215_15489969_-(PUM1);circRNA_06669|26:39166019_39166968_+(CARHSP1);circRNA_08875|5:116047849_116050239_-(DCP1B);circRNA_09939|8:5817556_5820702_+(UPF1);
GO:0000938	GARP complex	cellular_component	cell|cell part|macromolecular complex|organelle|organelle part	1	1949	10	10093	0.883127805903851	0.976602628961605	0.517855310415598	circRNA_10949|9:85737966_85743431_-(VPS54);
GO:0000956	nuclear-transcribed mRNA catabolic process	biological_process	biological regulation|cellular process|metabolic process|negative regulation of biological process|regulation of biological process	2	1949	5	10093	0.248638414185725	0.976602628961605	2.07142124166239	circRNA_02665|14:53954183_53959652_-(RC3H1);circRNA_09939|8:5817556_5820702_+(UPF1);
GO:0000976	transcription regulatory region sequence-specific DNA binding	molecular_function	binding	2	1949	17	10093	0.868158777231883	0.976602628961605	0.609241541665409	circRNA_02948|15:45130918_45158480_-(PSPC1);circRNA_03647|17:44715290_44725037_-(HEATR5A);
GO:0000977	RNA polymerase II regulatory region sequence-specific DNA binding	molecular_function	binding	10	1949	47	10093	0.423180624929511	0.976602628961605	1.10181980939489	circRNA_00679|1:172113273_172143686_+(KAT2B);circRNA_00684|1:172141549_172187243_+(KAT2B);circRNA_05485|21:48509380_48523184_+(SMAD4);circRNA_05857|23:2260372_2265346_-(CREBRF);circRNA_06219|24:45238758_45253502_-(JARID2);circRNA_07007|28:41289148_41322632_+(IRF2);circRNA_08941|6:5270321_5270905_-(CPLX1);circRNA_09437|7:10638941_10645043_+(NFX1);circRNA_09555|7:26684211_26703816_-(NXNL2);circRNA_…
GO:0000978	RNA polymerase II proximal promoter sequence-specific DNA binding	molecular_function	binding	27	1949	124	10093	0.27434115681142	0.976602628961605	1.12758817590493	circRNA_00036|1:27529617_27544291_+(GABPA);circRNA_00037|1:27529617_27546349_+(GABPA);circRNA_00427|1:123431417_123445918_+(DHX36);circRNA_01516|11:41691461_41694975_+(RFX7);circRNA_02162|13:6945839_6990086_+(ACER3);circRNA_02163|13:6967712_6973395_+(ACER3);circRNA_02164|13:7010112_7018032_+(ACER3);circRNA_02165|13:7013159_7018032_+(ACER3);circRNA_03647|17:44715290_44725037_-(HEATR5A);circRNA_038…
GO:0000980	RNA polymerase II distal enhancer sequence-specific DNA binding	molecular_function	binding	2	1949	13	10093	0.747495687850807	0.976602628961605	0.796700477562458	circRNA_03647|17:44715290_44725037_-(HEATR5A);circRNA_11408|X:133054141_133100249_-(MBTPS2);
GO:0000981	DNA-binding transcription factor activity, RNA polymerase II-specific	molecular_function	NA	51	1949	293	10093	0.818813404815838	0.976602628961605	0.901386376491313	circRNA_00036|1:27529617_27544291_+(GABPA);circRNA_00037|1:27529617_27546349_+(GABPA);circRNA_01516|11:41691461_41694975_+(RFX7);circRNA_01592|11:59523520_59525143_+(ARID4A);circRNA_01594|11:59555766_59557320_+(ARID4A);circRNA_01624|11:63089486_63091474_+(HIF1A);circRNA_01731|11:93238106_93238662_-(FOXN3);circRNA_01991|12:46887997_46904684_+(ZBTB46);circRNA_02102|12:76249458_76254735_-(ZFP64);cir…
GO:0000987	proximal promoter sequence-specific DNA binding	molecular_function	binding	2	1949	18	10093	0.888626665010764	0.977472946488703	0.575394789350664	circRNA_05485|21:48509380_48523184_+(SMAD4);circRNA_11408|X:133054141_133100249_-(MBTPS2);
GO:0000993	RNA polymerase II complex binding	molecular_function	binding	1	1949	14	10093	0.950511207021719	0.979427642171546	0.369896650296855	circRNA_07135|29:32251272_32275512_+(PCF11);
GO:0001077	proximal promoter DNA-binding transcription activator activity, RNA polymerase II-specific	molecular_function	NA	14	1949	68	10093	0.442550631112733	0.976602628961605	1.06617269791447	circRNA_00036|1:27529617_27544291_+(GABPA);circRNA_00037|1:27529617_27546349_+(GABPA);circRNA_02162|13:6945839_6990086_+(ACER3);circRNA_02163|13:6967712_6973395_+(ACER3);circRNA_02164|13:7010112_7018032_+(ACER3);circRNA_02165|13:7013159_7018032_+(ACER3);circRNA_03647|17:44715290_44725037_-(HEATR5A);circRNA_04175|19:15238280_15245912_+(TBCD);circRNA_04176|19:15276126_15283707_+(TBCD);circRNA_04177…
GO:0001078	proximal promoter DNA-binding transcription repressor activity, RNA polymerase II-specific	molecular_function	NA	7	1949	38	10093	0.620242240803804	0.976602628961605	0.953943992870838	circRNA_03039|15:61226132_61229150_-(FOXO1);circRNA_08406|5:12276360_12284521_+(AEBP2);circRNA_08407|5:12276360_12301764_+(AEBP2);circRNA_08412|5:12284414_12312422_+(AEBP2);circRNA_08413|5:12301578_12314733_+(AEBP2);circRNA_09437|7:10638941_10645043_+(NFX1);circRNA_11408|X:133054141_133100249_-(MBTPS2);
GO:0001085	RNA polymerase II transcription factor binding	molecular_function	binding	5	1949	21	10093	0.382393836288839	0.976602628961605	1.23298883432285	circRNA_02627|14:42087811_42136671_+(RERE);circRNA_02629|14:42102890_42143877_+(RERE);circRNA_02630|14:42136623_42143877_+(RERE);circRNA_02651|14:49881511_49886014_-(SPEN);circRNA_05485|21:48509380_48523184_+(SMAD4);
GO:0001103	RNA polymerase II repressing transcription factor binding	molecular_function	binding	4	1949	16	10093	0.374267122658486	0.976602628961605	1.29463827603899	circRNA_08997|6:21996721_22009030_+(COQ2);circRNA_10130|8:46504987_46511704_-(MIER2);circRNA_10131|8:46505537_46511704_-(MIER2);circRNA_11408|X:133054141_133100249_-(MBTPS2);
GO:0001147	transcription termination site sequence-specific DNA binding	molecular_function	binding	2	1949	15	10093	0.816534502467164	0.976602628961605	0.690473747220797	circRNA_01912|12:32191356_32193224_+(XRN2);circRNA_01913|12:32191356_32230815_+(XRN2);
GO:0001162	RNA polymerase II intronic transcription regulatory region sequence-specific DNA binding	molecular_function	binding	2	1949	10	10093	0.603123004068088	0.976602628961605	1.0357106208312	circRNA_03874|18:22808093_22843703_-(NCOA2);circRNA_10521|9:17208823_17230106_-(ZC3H6);
GO:0001227	DNA-binding transcription repressor activity, RNA polymerase II-specific	molecular_function	NA	2	1949	20	10093	0.920998726239819	0.977472946488703	0.517855310415598	circRNA_06219|24:45238758_45253502_-(JARID2);circRNA_09893|7:113469497_113526713_+(HMBOX1);
GO:0001228	DNA-binding transcription activator activity, RNA polymerase II-specific	molecular_function	NA	9	1949	36	10093	0.248486706698349	0.976602628961605	1.29463827603899	circRNA_00036|1:27529617_27544291_+(GABPA);circRNA_00037|1:27529617_27546349_+(GABPA);circRNA_03647|17:44715290_44725037_-(HEATR5A);circRNA_05485|21:48509380_48523184_+(SMAD4);circRNA_05857|23:2260372_2265346_-(CREBRF);circRNA_07007|28:41289148_41322632_+(IRF2);circRNA_08997|6:21996721_22009030_+(COQ2);circRNA_09969|8:11793413_11805448_+(NFIX);circRNA_11408|X:133054141_133100249_-(MBTPS2);
GO:0001501	skeletal system development	biological_process	developmental process|multicellular organismal process	3	1949	33	10093	0.967273902712199	0.986593226168202	0.470777554923271	circRNA_07219|3:2004964_2014338_-(ASH1L);circRNA_07225|3:2013594_2086609_-(ASH1L);circRNA_07230|3:2086089_2102684_-(ASH1L);
GO:0001503	ossification	biological_process	multicellular organismal process	5	1949	42	10093	0.929060542934516	0.979216279170984	0.616494417161426	circRNA_00427|1:123431417_123445918_+(DHX36);circRNA_02593|14:36612605_36636503_+(SUCO);circRNA_06855|27:44519749_44538258_+(MAPK8);circRNA_06857|27:44527829_44531962_+(MAPK8);circRNA_08184|4:83234052_83244569_-(LRRC17);
GO:0001525	angiogenesis	biological_process	developmental process|multicellular organismal process	8	1949	65	10093	0.951171164631608	0.97962699643275	0.637360382049966	circRNA_03250|16:15890353_15911334_-(GAB1);circRNA_03520|17:20959264_20961768_-(HAPLN3);circRNA_08997|6:21996721_22009030_+(COQ2);circRNA_09104|6:51805985_51810181_+(KDR);circRNA_09872|7:105414906_105432063_+(TEK);circRNA_09875|7:105445863_105452284_+(TEK);circRNA_10469|9:7176808_7178402_-(ENG);circRNA_10470|9:7176808_7179576_-(ENG);
GO:0001540	amyloid-beta binding	molecular_function	binding	7	1949	25	10093	0.193680633071764	0.976602628961605	1.44999486916367	circRNA_02334|13:54936867_54939337_-(SORL1);circRNA_02469|14:16460910_16461277_+(TGFB2);circRNA_03334|16:56166684_56177503_+(SCARB1);circRNA_06974|28:34613040_34645755_-(MSR1);circRNA_06975|28:34638863_34648940_-(MSR1);circRNA_06976|28:34648860_34660253_-(MSR1);circRNA_09996|8:16009271_16009657_+(LDLR);
GO:0001541	ovarian follicle development	biological_process	developmental process|multicellular organismal process|reproduction|reproductive process|rhythmic process	2	1949	8	10093	0.476319310185212	0.976602628961605	1.29463827603899	circRNA_05485|21:48509380_48523184_+(SMAD4);circRNA_11403|X:130509649_130514647_-(PDK3);
GO:0001558	regulation of cell growth	biological_process	biological regulation|cellular component organization or biogenesis|cellular process|growth|regulation of biological process	1	1949	6	10093	0.724100811665778	0.976602628961605	0.863092184025996	circRNA_06457|25:46133188_46133924_+(HTRA1);
GO:0001568	blood vessel development	biological_process	developmental process|multicellular organismal process	5	1949	22	10093	0.424309736348356	0.976602628961605	1.17694388730818	circRNA_03039|15:61226132_61229150_-(FOXO1);circRNA_03307|16:43609705_43681074_-(RAPGEF2);circRNA_03310|16:43673603_43681074_-(RAPGEF2);circRNA_05393|21:30628125_30672254_-(MIB1);circRNA_05395|21:30670147_30672254_-(MIB1);
GO:0001569	branching involved in blood vessel morphogenesis	biological_process	developmental process|multicellular organismal process	1	1949	7	10093	0.777409775486875	0.976602628961605	0.739793300593711	circRNA_05833|22:62279679_62282448_-(TGFBR2);
GO:0001570	vasculogenesis	biological_process	cellular process|developmental process|multicellular organismal process	3	1949	12	10093	0.417148763115765	0.976602628961605	1.29463827603899	circRNA_00239|1:75327073_75333090_-(ITGB5);circRNA_05833|22:62279679_62282448_-(TGFBR2);circRNA_09104|6:51805985_51810181_+(KDR);
GO:0001649	osteoblast differentiation	biological_process	cellular process|developmental process|multicellular organismal process	2	1949	20	10093	0.920998726239819	0.977472946488703	0.517855310415598	circRNA_03451|16:80535255_80535901_-(HIRA);circRNA_05485|21:48509380_48523184_+(SMAD4);
GO:0001650	fibrillar center	cellular_component	cell|cell part|membrane-enclosed lumen|organelle|organelle part	5	1949	36	10093	0.851604549159415	0.976602628961605	0.71924348668833	circRNA_02948|15:45130918_45158480_-(PSPC1);circRNA_04723|2:50456718_50461027_-(NOP58);circRNA_05330|21:16398016_16400450_+(INO80C);circRNA_06275|25:11851578_11853001_-(LIPA);circRNA_08353|5:376438_377484_-(FOXJ2);
GO:0001654	eye development	biological_process	developmental process|multicellular organismal process	3	1949	20	10093	0.772115880908928	0.976602628961605	0.776782965623397	circRNA_02469|14:16460910_16461277_+(TGFB2);circRNA_05289|20:68359254_68362287_-(SIPA1L3);circRNA_07420|3:43544549_43549015_+(HIPK1);
GO:0001658	branching involved in ureteric bud morphogenesis	biological_process	developmental process|multicellular organismal process	1	1949	9	10093	0.855127325720275	0.976602628961605	0.575394789350664	circRNA_05485|21:48509380_48523184_+(SMAD4);
GO:0001664	G protein-coupled receptor binding	molecular_function	binding	2	1949	11	10093	0.657218943171139	0.976602628961605	0.941555109846541	circRNA_00972|10:52707934_52724738_-(FYN);circRNA_01368|11:20567872_20586256_-(LVRN);
GO:0001666	response to hypoxia	biological_process	response to stimulus	5	1949	30	10093	0.71428728975638	0.976602628961605	0.863092184025996	circRNA_01624|11:63089486_63091474_+(HIF1A);circRNA_02469|14:16460910_16461277_+(TGFB2);circRNA_05485|21:48509380_48523184_+(SMAD4);circRNA_05833|22:62279679_62282448_-(TGFBR2);circRNA_10180|8:54147224_54148490_-(EGR1);
GO:0001669	acrosomal vesicle	cellular_component	cell|cell part|organelle	1	1949	11	10093	0.905718692177123	0.977472946488703	0.470777554923271	circRNA_03339|16:57300454_57304839_-(ATP6V0A2);
GO:0001671	ATPase activator activity	molecular_function	enzyme regulator activity	1	1949	5	10093	0.658032803548885	0.976602628961605	1.0357106208312	circRNA_01368|11:20567872_20586256_-(LVRN);
GO:0001676	long-chain fatty acid metabolic process	biological_process	cellular process|metabolic process	1	1949	6	10093	0.724100811665778	0.976602628961605	0.863092184025996	circRNA_01694|11:75428150_75457523_+(RIOX1);
GO:0001701	in utero embryonic development	biological_process	developmental process|multicellular organismal process	9	1949	61	10093	0.85853772372506	0.976602628961605	0.764048818645964	circRNA_00239|1:75327073_75333090_-(ITGB5);circRNA_05393|21:30628125_30672254_-(MIB1);circRNA_05395|21:30670147_30672254_-(MIB1);circRNA_05485|21:48509380_48523184_+(SMAD4);circRNA_05833|22:62279679_62282448_-(TGFBR2);circRNA_06572|26:22790504_22808334_-(RBBP6);circRNA_06844|27:43133633_43145970_+(BMPR1A);circRNA_11102|9:114804363_114811259_+(KIDINS220);circRNA_11382|X:107096230_107130370_-(KDM6A…
GO:0001702	gastrulation with mouth forming second	biological_process	developmental process|multicellular organismal process	2	1949	9	10093	0.542785686150381	0.976602628961605	1.15078957870133	circRNA_05485|21:48509380_48523184_+(SMAD4);circRNA_07127|29:26844872_26846486_-(TENM4);
GO:0001707	mesoderm formation	biological_process	developmental process|multicellular organismal process	1	1949	9	10093	0.855127325720275	0.976602628961605	0.575394789350664	circRNA_06844|27:43133633_43145970_+(BMPR1A);
GO:0001708	cell fate specification	biological_process	cellular process|developmental process	3	1949	16	10093	0.622309492193096	0.976602628961605	0.970978707029246	circRNA_07102|29:21741493_21792427_+(CDON);circRNA_07104|29:21747860_21773580_+(CDON);circRNA_07108|29:21775624_21776790_+(CDON);
GO:0001725	stress fiber	cellular_component	cell|cell part|organelle|organelle part	5	1949	22	10093	0.424309736348356	0.976602628961605	1.17694388730818	circRNA_05289|20:68359254_68362287_-(SIPA1L3);circRNA_06321|25:18054011_18076872_-(SORBS1);circRNA_07593|3:88274677_88353551_-(ROR1);circRNA_09872|7:105414906_105432063_+(TEK);circRNA_09875|7:105445863_105452284_+(TEK);
GO:0001726	ruffle	cellular_component	cell|cell part	8	1949	51	10093	0.795052421689272	0.976602628961605	0.812322055553879	circRNA_01139|10:106364262_106367052_-(SNX9);circRNA_02883|15:19096113_19127639_+(ARHGEF7);circRNA_02893|15:19126439_19169984_+(ARHGEF7);circRNA_02896|15:19142135_19169984_+(ARHGEF7);circRNA_05733|22:32041586_32044302_-(FRMD4B);circRNA_05921|23:24880699_24882584_-(MYO10);circRNA_05922|23:24952120_24958596_-(MYO10);circRNA_05925|23:24963390_24965111_-(MYO10);
GO:0001736	establishment of planar polarity	biological_process	developmental process	2	1949	9	10093	0.542785686150381	0.976602628961605	1.15078957870133	circRNA_05973|23:46005910_46009298_-(CPLANE1);circRNA_05976|23:46019607_46053897_-(CPLANE1);
GO:0001755	neural crest cell migration	biological_process	cellular process|developmental process|localization|locomotion|multicellular organismal process	1	1949	7	10093	0.777409775486875	0.976602628961605	0.739793300593711	circRNA_10111|8:40315391_40323596_+(SEMA6A);
GO:0001756	somitogenesis	biological_process	developmental process|multicellular organismal process	4	1949	14	10093	0.278230779748693	0.976602628961605	1.47958660118742	circRNA_05393|21:30628125_30672254_-(MIB1);circRNA_05395|21:30670147_30672254_-(MIB1);circRNA_06844|27:43133633_43145970_+(BMPR1A);circRNA_08997|6:21996721_22009030_+(COQ2);
GO:0001764	neuron migration	biological_process	cellular process|developmental process|localization|locomotion|multicellular organismal process	10	1949	53	10093	0.587872663364889	0.976602628961605	0.977085491350185	circRNA_00972|10:52707934_52724738_-(FYN);circRNA_03307|16:43609705_43681074_-(RAPGEF2);circRNA_03310|16:43673603_43681074_-(RAPGEF2);circRNA_03935|18:51265492_51267932_+(LRP12);circRNA_06619|26:31873529_31879257_-(NDE1);circRNA_06855|27:44519749_44538258_+(MAPK8);circRNA_06857|27:44527829_44531962_+(MAPK8);circRNA_06994|28:36425792_36433728_+(PCM1);circRNA_11426|Y:986037_994644_-(GPR143);circRNA…
GO:0001782	B cell homeostasis	biological_process	biological regulation|immune system process	2	1949	8	10093	0.476319310185212	0.976602628961605	1.29463827603899	circRNA_02665|14:53954183_53959652_-(RC3H1);circRNA_04614|2:25962045_25976814_+(DOCK10);
GO:0001816	cytokine production	biological_process	multicellular organismal process	2	1949	10	10093	0.603123004068088	0.976602628961605	1.0357106208312	circRNA_06275|25:11851578_11853001_-(LIPA);circRNA_08697|5:70179930_70186249_+(ADAMTS20);
GO:0001819	positive regulation of cytokine production	biological_process	biological regulation|multicellular organismal process|positive regulation of biological process|regulation of biological process	2	1949	7	10093	0.404247028739201	0.976602628961605	1.47958660118742	circRNA_08898|5:121868660_121870265_-(TCF20);circRNA_10953|9:85859300_85868544_-(PELI1);
GO:0001822	kidney development	biological_process	developmental process|multicellular organismal process	3	1949	13	10093	0.47278808150495	0.976602628961605	1.19505071634369	circRNA_05485|21:48509380_48523184_+(SMAD4);circRNA_05973|23:46005910_46009298_-(CPLANE1);circRNA_05976|23:46019607_46053897_-(CPLANE1);
GO:0001824	blastocyst development	biological_process	developmental process|multicellular organismal process	1	1949	7	10093	0.777409775486875	0.976602628961605	0.739793300593711	circRNA_02495|14:22242907_22243102_-(CAPN2);
GO:0001835	blastocyst hatching	biological_process	developmental process|multicellular organismal process	1	1949	7	10093	0.777409775486875	0.976602628961605	0.739793300593711	circRNA_03347|16:58169587_58175440_-(CCDC62);
GO:0001837	epithelial to mesenchymal transition	biological_process	cellular process|developmental process|multicellular organismal process	4	1949	19	10093	0.514554938498284	0.976602628961605	1.0902217061381	circRNA_02469|14:16460910_16461277_+(TGFB2);circRNA_06832|27:34271612_34273932_-(DLG5);circRNA_08997|6:21996721_22009030_+(COQ2);circRNA_09863|7:98385056_98433141_+(FOCAD);
GO:0001841	neural tube formation	biological_process	developmental process|multicellular organismal process	2	1949	5	10093	0.248638414185725	0.976602628961605	2.07142124166239	circRNA_05393|21:30628125_30672254_-(MIB1);circRNA_05395|21:30670147_30672254_-(MIB1);
GO:0001843	neural tube closure	biological_process	developmental process|multicellular organismal process	5	1949	17	10093	0.218591428888351	0.976602628961605	1.52310385416352	circRNA_01637|11:66046291_66059376_+(MTHFD1);circRNA_02641|14:48535298_48537488_-(SKI);circRNA_04547|2:11115004_11117186_+(ARID1A);circRNA_06191|24:34125356_34146570_-(RAB23);circRNA_11382|X:107096230_107130370_-(KDM6A);
GO:0001889	liver development	biological_process	developmental process|multicellular organismal process	4	1949	24	10093	0.708473726068732	0.976602628961605	0.863092184025996	circRNA_00817|10:18738077_18757180_-(ENPP1);circRNA_00818|10:18752589_18757180_-(ENPP1);circRNA_06219|24:45238758_45253502_-(JARID2);circRNA_07799|3:115441191_115454696_-(ZMPSTE24);
GO:0001890	placenta development	biological_process	developmental process|multicellular organismal process|reproduction|reproductive process	2	1949	14	10093	0.784436775192257	0.976602628961605	0.739793300593711	circRNA_06457|25:46133188_46133924_+(HTRA1);circRNA_09863|7:98385056_98433141_+(FOCAD);
GO:0001932	regulation of protein phosphorylation	biological_process	biological regulation|cellular process|metabolic process|regulation of biological process	2	1949	12	10093	0.705232979182214	0.976602628961605	0.863092184025996	circRNA_03311|16:44053871_44067152_-(FNIP2);circRNA_10842|9:59129390_59139035_-(CCDC88A);
GO:0001933	negative regulation of protein phosphorylation	biological_process	biological regulation|cellular process|metabolic process|negative regulation of biological process|regulation of biological process	2	1949	22	10093	0.94435008435042	0.979427642171546	0.470777554923271	circRNA_04609|2:21382803_21382949_+(PID1);circRNA_09009|6:26867857_26873058_+(PAQR3);
GO:0001934	positive regulation of protein phosphorylation	biological_process	biological regulation|cellular process|metabolic process|positive regulation of biological process|regulation of biological process	7	1949	39	10093	0.649114002508097	0.976602628961605	0.929483890489534	circRNA_01191|11:3128262_3142896_+(NPTN);circRNA_07102|29:21741493_21792427_+(CDON);circRNA_07104|29:21747860_21773580_+(CDON);circRNA_07108|29:21775624_21776790_+(CDON);circRNA_09104|6:51805985_51810181_+(KDR);circRNA_09872|7:105414906_105432063_+(TEK);circRNA_09875|7:105445863_105452284_+(TEK);
GO:0001935	endothelial cell proliferation	biological_process	NA	3	1949	18	10093	0.70441567500083	0.976602628961605	0.863092184025996	circRNA_03334|16:56166684_56177503_+(SCARB1);circRNA_09872|7:105414906_105432063_+(TEK);circRNA_09875|7:105445863_105452284_+(TEK);
GO:0001938	positive regulation of endothelial cell proliferation	biological_process	biological regulation|cellular process|positive regulation of biological process|regulation of biological process	2	1949	16	10093	0.844280932506317	0.976602628961605	0.647319138019497	circRNA_05995|23:47883117_47896181_-(RICTOR);circRNA_09104|6:51805985_51810181_+(KDR);
GO:0001942	hair follicle development	biological_process	developmental process|multicellular organismal process	2	1949	7	10093	0.404247028739201	0.976602628961605	1.47958660118742	circRNA_02469|14:16460910_16461277_+(TGFB2);circRNA_07799|3:115441191_115454696_-(ZMPSTE24);
GO:0001945	lymph vessel development	biological_process	developmental process|multicellular organismal process	1	1949	5	10093	0.658032803548885	0.976602628961605	1.0357106208312	circRNA_00239|1:75327073_75333090_-(ITGB5);
GO:0001947	heart looping	biological_process	developmental process|multicellular organismal process	5	1949	16	10093	0.181357141581058	0.976602628961605	1.61829784504874	circRNA_03071|15:64443792_64453858_-(SETDB2);circRNA_05393|21:30628125_30672254_-(MIB1);circRNA_05395|21:30670147_30672254_-(MIB1);circRNA_05833|22:62279679_62282448_-(TGFBR2);circRNA_08997|6:21996721_22009030_+(COQ2);
GO:0001958	endochondral ossification	biological_process	developmental process|multicellular organismal process	2	1949	11	10093	0.657218943171139	0.976602628961605	0.941555109846541	circRNA_05052|2:143978592_144009005_+(NAB1);circRNA_05054|2:143978592_144016080_+(NAB1);
GO:0001974	blood vessel remodeling	biological_process	multicellular organismal process	1	1949	14	10093	0.950511207021719	0.979427642171546	0.369896650296855	circRNA_08997|6:21996721_22009030_+(COQ2);
GO:0002020	protease binding	molecular_function	binding	2	1949	11	10093	0.657218943171139	0.976602628961605	0.941555109846541	circRNA_06374|25:26294081_26330790_-(SH3PXD2A);circRNA_09996|8:16009271_16009657_+(LDLR);
GO:0002024	diet induced thermogenesis	biological_process	metabolic process|multicellular organismal process|response to stimulus	1	1949	5	10093	0.658032803548885	0.976602628961605	1.0357106208312	circRNA_07629|3:95058460_95075606_+(OMA1);
GO:0002026	regulation of the force of heart contraction	biological_process	biological regulation|multicellular organismal process|regulation of biological process	1	1949	8	10093	0.820422699101398	0.976602628961605	0.647319138019497	circRNA_10752|9:42415718_42418995_-(SLC8A1);
GO:0002028	regulation of sodium ion transport	biological_process	biological regulation|establishment of localization|localization|regulation of biological process	1	1949	5	10093	0.658032803548885	0.976602628961605	1.0357106208312	circRNA_10752|9:42415718_42418995_-(SLC8A1);
GO:0002039	p53 binding	molecular_function	binding	6	1949	22	10093	0.239879776086481	0.976602628961605	1.41233266476981	circRNA_01772|12:5157229_5168479_-(TAF3);circRNA_03408|16:68994947_68999891_-(MAPKAPK5);circRNA_04524|2:7272908_7309720_+(KDM1A);circRNA_04525|2:7288791_7305740_+(KDM1A);circRNA_04528|2:7295600_7306550_+(KDM1A);circRNA_10517|9:16624771_16645195_+(EHMT1);
GO:0002040	sprouting angiogenesis	biological_process	developmental process|multicellular organismal process	2	1949	9	10093	0.542785686150381	0.976602628961605	1.15078957870133	circRNA_09872|7:105414906_105432063_+(TEK);circRNA_09875|7:105445863_105452284_+(TEK);
GO:0002042	cell migration involved in sprouting angiogenesis	biological_process	cellular process|developmental process|localization|locomotion|multicellular organismal process	1	1949	5	10093	0.658032803548885	0.976602628961605	1.0357106208312	circRNA_09104|6:51805985_51810181_+(KDR);
GO:0002052	positive regulation of neuroblast proliferation	biological_process	biological regulation|cellular process|developmental process|multicellular organismal process|positive regulation of biological process|regulation of biological process	5	1949	22	10093	0.424309736348356	0.976602628961605	1.17694388730818	circRNA_04524|2:7272908_7309720_+(KDM1A);circRNA_04525|2:7288791_7305740_+(KDM1A);circRNA_04528|2:7295600_7306550_+(KDM1A);circRNA_06855|27:44519749_44538258_+(MAPK8);circRNA_06857|27:44527829_44531962_+(MAPK8);
GO:0002053	positive regulation of mesenchymal cell proliferation	biological_process	biological regulation|cellular process|positive regulation of biological process|regulation of biological process	2	1949	7	10093	0.404247028739201	0.976602628961605	1.47958660118742	circRNA_05833|22:62279679_62282448_-(TGFBR2);circRNA_06844|27:43133633_43145970_+(BMPR1A);
GO:0002062	chondrocyte differentiation	biological_process	cellular process|developmental process|multicellular organismal process	1	1949	13	10093	0.938648747605329	0.979216279170984	0.398350238781229	circRNA_06844|27:43133633_43145970_+(BMPR1A);
GO:0002088	lens development in camera-type eye	biological_process	developmental process|multicellular organismal process	4	1949	19	10093	0.514554938498284	0.976602628961605	1.0902217061381	circRNA_05833|22:62279679_62282448_-(TGFBR2);circRNA_07102|29:21741493_21792427_+(CDON);circRNA_07104|29:21747860_21773580_+(CDON);circRNA_07108|29:21775624_21776790_+(CDON);
GO:0002089	lens morphogenesis in camera-type eye	biological_process	developmental process|multicellular organismal process	4	1949	15	10093	0.326039627389129	0.976602628961605	1.38094749444159	circRNA_00167|1:60462410_60495267_+(NECTIN3);circRNA_00168|1:60466063_60473629_+(NECTIN3);circRNA_02641|14:48535298_48537488_-(SKI);circRNA_09660|7:55560792_55565182_-(TDRD7);
GO:0002102	podosome	cellular_component	cell|cell part|macromolecular complex|organelle|organelle part	9	1949	26	10093	0.0485535496333893	0.976602628961605	1.79257607451553	circRNA_02162|13:6945839_6990086_+(ACER3);circRNA_02163|13:6967712_6973395_+(ACER3);circRNA_02164|13:7010112_7018032_+(ACER3);circRNA_02165|13:7013159_7018032_+(ACER3);circRNA_06374|25:26294081_26330790_-(SH3PXD2A);circRNA_06855|27:44519749_44538258_+(MAPK8);circRNA_06857|27:44527829_44531962_+(MAPK8);circRNA_08193|4:83937907_83940412_+(PTPN12);circRNA_08195|4:83966078_83971892_+(PTPN12);
GO:0002161	aminoacyl-tRNA editing activity	molecular_function	catalytic activity	4	1949	9	10093	0.0767165645892615	0.976602628961605	2.30157915740266	circRNA_02477|14:18352055_18363760_+(IARS2);circRNA_02478|14:18356969_18359113_+(IARS2);circRNA_06065|24:6922506_6922991_+(VARS2);circRNA_08576|5:48036019_48039509_+(RBMS2);
GO:0002181	cytoplasmic translation	biological_process	cellular process|metabolic process	4	1949	29	10093	0.839069249142649	0.976602628961605	0.714283186780135	circRNA_03356|16:58648970_58650022_+(CLIP1);circRNA_04994|2:130015359_130025121_+(PLEKHA3);circRNA_05813|22:59349575_59363184_+(ARPP21);circRNA_05814|22:59349575_59363969_+(ARPP21);
GO:0002218	activation of innate immune response	biological_process	biological regulation|immune system process|positive regulation of biological process|regulation of biological process|response to stimulus	4	1949	8	10093	0.050101955404599	0.976602628961605	2.58927655207799	circRNA_01082|10:81141558_81148557_+(CGAS);circRNA_02948|15:45130918_45158480_-(PSPC1);circRNA_04655|2:35800881_35815564_-(XRCC5);circRNA_10664|9:33795470_33799477_-(NLRC4);
GO:0002230	positive regulation of defense response to virus by host	biological_process	biological regulation|immune system process|multi-organism process|regulation of biological process|response to stimulus	1	1949	6	10093	0.724100811665778	0.976602628961605	0.863092184025996	circRNA_01082|10:81141558_81148557_+(CGAS);
GO:0002244	hematopoietic progenitor cell differentiation	biological_process	cellular process|developmental process|immune system process|multicellular organismal process	5	1949	30	10093	0.71428728975638	0.976602628961605	0.863092184025996	circRNA_01761|12:981765_989642_-(DHTKD1);circRNA_02883|15:19096113_19127639_+(ARHGEF7);circRNA_02893|15:19126439_19169984_+(ARHGEF7);circRNA_02896|15:19142135_19169984_+(ARHGEF7);circRNA_05289|20:68359254_68362287_-(SIPA1L3);
GO:0002250	adaptive immune response	biological_process	immune system process|response to stimulus	5	1949	22	10093	0.424309736348356	0.976602628961605	1.17694388730818	circRNA_00972|10:52707934_52724738_-(FYN);circRNA_01518|11:41887272_41900153_+(NEDD4);circRNA_06092|24:14557523_14578274_+(TNFRSF21);circRNA_06093|24:14578009_14578274_+(TNFRSF21);circRNA_06170|24:29615876_29617382_+(TAP1);
GO:0002437	inflammatory response to antigenic stimulus	biological_process	immune system process|response to stimulus	2	1949	5	10093	0.248638414185725	0.976602628961605	2.07142124166239	circRNA_04312|19:40508780_40509889_-(KDM6B);circRNA_08997|6:21996721_22009030_+(COQ2);
GO:0002446	neutrophil mediated immunity	biological_process	immune system process	5	1949	11	10093	0.043922759814646	0.976602628961605	2.35388777461635	circRNA_08175|4:81053147_81104514_-(KMT2E);circRNA_08176|4:81079462_81084107_-(KMT2E);circRNA_08177|4:81079462_81101308_-(KMT2E);circRNA_08178|4:81101124_81104514_-(KMT2E);circRNA_08697|5:70179930_70186249_+(ADAMTS20);
GO:0002634	regulation of germinal center formation	biological_process	biological regulation|developmental process|immune system process|regulation of biological process|response to stimulus	1	1949	6	10093	0.724100811665778	0.976602628961605	0.863092184025996	circRNA_02665|14:53954183_53959652_-(RC3H1);
GO:0002674	negative regulation of acute inflammatory response	biological_process	biological regulation|negative regulation of biological process|regulation of biological process|response to stimulus	3	1949	14	10093	0.525849163802111	0.976602628961605	1.10968995089057	circRNA_07219|3:2004964_2014338_-(ASH1L);circRNA_07225|3:2013594_2086609_-(ASH1L);circRNA_07230|3:2086089_2102684_-(ASH1L);
GO:0002735	positive regulation of myeloid dendritic cell cytokine production	biological_process	biological regulation|immune system process|multicellular organismal process|positive regulation of biological process|regulation of biological process|response to stimulus	1	1949	5	10093	0.658032803548885	0.976602628961605	1.0357106208312	circRNA_00427|1:123431417_123445918_+(DHX36);
GO:0002931	response to ischemia	biological_process	response to stimulus	3	1949	10	10093	0.301436414479554	0.976602628961605	1.55356593124679	circRNA_05852|23:1285561_1329571_-(CPEB4);circRNA_06582|26:25386827_25399203_-(EEF2K);circRNA_10180|8:54147224_54148490_-(EGR1);
GO:0003007	heart morphogenesis	biological_process	developmental process|multicellular organismal process	3	1949	27	10093	0.9162571369526	0.977472946488703	0.575394789350664	circRNA_02469|14:16460910_16461277_+(TGFB2);circRNA_07799|3:115441191_115454696_-(ZMPSTE24);circRNA_11382|X:107096230_107130370_-(KDM6A);
GO:0003094	glomerular filtration	biological_process	multicellular organismal process	3	1949	18	10093	0.70441567500083	0.976602628961605	0.863092184025996	circRNA_06097|24:14969359_14975193_+(ADGRF5);circRNA_06099|24:14970662_14975193_+(ADGRF5);circRNA_06102|24:14973783_14983995_+(ADGRF5);
GO:0003139	secondary heart field specification	biological_process	developmental process|multicellular organismal process	1	1949	6	10093	0.724100811665778	0.976602628961605	0.863092184025996	circRNA_08997|6:21996721_22009030_+(COQ2);
GO:0003148	outflow tract septum morphogenesis	biological_process	developmental process|multicellular organismal process	3	1949	16	10093	0.622309492193096	0.976602628961605	0.970978707029246	circRNA_05485|21:48509380_48523184_+(SMAD4);circRNA_05833|22:62279679_62282448_-(TGFBR2);circRNA_06844|27:43133633_43145970_+(BMPR1A);
GO:0003151	outflow tract morphogenesis	biological_process	developmental process|multicellular organismal process	4	1949	27	10093	0.794123385120481	0.976602628961605	0.767193052467552	circRNA_01518|11:41887272_41900153_+(NEDD4);circRNA_05833|22:62279679_62282448_-(TGFBR2);circRNA_06844|27:43133633_43145970_+(BMPR1A);circRNA_08997|6:21996721_22009030_+(COQ2);
GO:0003179	heart valve morphogenesis	biological_process	developmental process|multicellular organismal process	2	1949	9	10093	0.542785686150381	0.976602628961605	1.15078957870133	circRNA_05702|22:27011214_27023902_-(ADAMTS9);circRNA_05705|22:27011214_27045952_-(ADAMTS9);
GO:0003183	mitral valve morphogenesis	biological_process	developmental process|multicellular organismal process	1	1949	8	10093	0.820422699101398	0.976602628961605	0.647319138019497	circRNA_06844|27:43133633_43145970_+(BMPR1A);
GO:0003186	tricuspid valve morphogenesis	biological_process	developmental process|multicellular organismal process	2	1949	9	10093	0.542785686150381	0.976602628961605	1.15078957870133	circRNA_05833|22:62279679_62282448_-(TGFBR2);circRNA_06844|27:43133633_43145970_+(BMPR1A);
GO:0003190	atrioventricular valve formation	biological_process	developmental process|multicellular organismal process	1	1949	5	10093	0.658032803548885	0.976602628961605	1.0357106208312	circRNA_05485|21:48509380_48523184_+(SMAD4);
GO:0003197	endocardial cushion development	biological_process	developmental process|multicellular organismal process	1	1949	8	10093	0.820422699101398	0.976602628961605	0.647319138019497	circRNA_01518|11:41887272_41900153_+(NEDD4);
GO:0003198	epithelial to mesenchymal transition involved in endocardial cushion formation	biological_process	cellular process|developmental process|multicellular organismal process	2	1949	9	10093	0.542785686150381	0.976602628961605	1.15078957870133	circRNA_05485|21:48509380_48523184_+(SMAD4);circRNA_08997|6:21996721_22009030_+(COQ2);
GO:0003214	cardiac left ventricle morphogenesis	biological_process	developmental process|multicellular organismal process	2	1949	6	10093	0.327692762964416	0.976602628961605	1.72618436805199	circRNA_05833|22:62279679_62282448_-(TGFBR2);circRNA_08997|6:21996721_22009030_+(COQ2);
GO:0003220	left ventricular cardiac muscle tissue morphogenesis	biological_process	developmental process|multicellular organismal process	1	1949	5	10093	0.658032803548885	0.976602628961605	1.0357106208312	circRNA_05485|21:48509380_48523184_+(SMAD4);
GO:0003222	ventricular trabecula myocardium morphogenesis	biological_process	developmental process|multicellular organismal process	3	1949	10	10093	0.301436414479554	0.976602628961605	1.55356593124679	circRNA_00239|1:75327073_75333090_-(ITGB5);circRNA_06844|27:43133633_43145970_+(BMPR1A);circRNA_08997|6:21996721_22009030_+(COQ2);
GO:0003229	ventricular cardiac muscle tissue development	biological_process	developmental process|multicellular organismal process	3	1949	12	10093	0.417148763115765	0.976602628961605	1.29463827603899	circRNA_05702|22:27011214_27023902_-(ADAMTS9);circRNA_05705|22:27011214_27045952_-(ADAMTS9);circRNA_07799|3:115441191_115454696_-(ZMPSTE24);
GO:0003231	cardiac ventricle development	biological_process	developmental process|multicellular organismal process	1	1949	6	10093	0.724100811665778	0.976602628961605	0.863092184025996	circRNA_07799|3:115441191_115454696_-(ZMPSTE24);
GO:0003251	positive regulation of cell proliferation involved in heart valve morphogenesis	biological_process	biological regulation|cellular process|developmental process|multicellular organismal process|positive regulation of biological process|regulation of biological process	1	1949	5	10093	0.658032803548885	0.976602628961605	1.0357106208312	circRNA_05485|21:48509380_48523184_+(SMAD4);
GO:0003279	cardiac septum development	biological_process	developmental process|multicellular organismal process	1	1949	5	10093	0.658032803548885	0.976602628961605	1.0357106208312	circRNA_05485|21:48509380_48523184_+(SMAD4);
GO:0003281	ventricular septum development	biological_process	developmental process|multicellular organismal process	3	1949	12	10093	0.417148763115765	0.976602628961605	1.29463827603899	circRNA_00239|1:75327073_75333090_-(ITGB5);circRNA_05973|23:46005910_46009298_-(CPLANE1);circRNA_05976|23:46019607_46053897_-(CPLANE1);
GO:0003360	brainstem development	biological_process	developmental process	1	1949	5	10093	0.658032803548885	0.976602628961605	1.0357106208312	circRNA_05485|21:48509380_48523184_+(SMAD4);
GO:0003382	epithelial cell morphogenesis	biological_process	cellular component organization or biogenesis|cellular process|developmental process	1	1949	5	10093	0.658032803548885	0.976602628961605	1.0357106208312	circRNA_05289|20:68359254_68362287_-(SIPA1L3);
GO:0003417	growth plate cartilage development	biological_process	developmental process|growth|multicellular organismal process	2	1949	5	10093	0.248638414185725	0.976602628961605	2.07142124166239	circRNA_05833|22:62279679_62282448_-(TGFBR2);circRNA_07799|3:115441191_115454696_-(ZMPSTE24);
GO:0003676	nucleic acid binding	molecular_function	binding	12	1949	48	10093	0.203099157084891	0.976602628961605	1.29463827603899	circRNA_00817|10:18738077_18757180_-(ENPP1);circRNA_00818|10:18752589_18757180_-(ENPP1);circRNA_01991|12:46887997_46904684_+(ZBTB46);circRNA_02088|12:73335922_73336293_+(DDX27);circRNA_02467|14:15575674_15581150_-(GPATCH2);circRNA_02505|14:24218638_24220320_-(TMEM63A);circRNA_02661|14:53825990_53829290_+(DARS2);circRNA_04464|19:59707445_59719211_-(DHX40);circRNA_06837|27:35948333_35950394_-(ZCCHC…
GO:0003677	DNA binding	molecular_function	binding	102	1949	480	10093	0.148454298549358	0.976602628961605	1.10044253463315	circRNA_00036|1:27529617_27544291_+(GABPA);circRNA_00037|1:27529617_27546349_+(GABPA);circRNA_00384|1:105677196_105678878_+(PHC3);circRNA_00385|1:105677196_105679399_+(PHC3);circRNA_00386|1:105677196_105701262_+(PHC3);circRNA_00387|1:105697483_105707641_+(PHC3);circRNA_00388|1:105697483_105708332_+(PHC3);circRNA_00390|1:105697483_105733052_+(PHC3);circRNA_01082|10:81141558_81148557_+(CGAS);circRN…
GO:0003682	chromatin binding	molecular_function	binding	39	1949	192	10093	0.389868496189483	0.976602628961605	1.05189359928168	circRNA_00036|1:27529617_27544291_+(GABPA);circRNA_00037|1:27529617_27546349_+(GABPA);circRNA_00679|1:172113273_172143686_+(KAT2B);circRNA_00684|1:172141549_172187243_+(KAT2B);circRNA_01082|10:81141558_81148557_+(CGAS);circRNA_02026|12:58362994_58370830_-(NCOA6);circRNA_02028|12:58362994_58391867_-(NCOA6);circRNA_02029|12:58366381_58370830_-(NCOA6);circRNA_02627|14:42087811_42136671_+(RERE);circR…
GO:0003684	damaged DNA binding	molecular_function	binding	3	1949	17	10093	0.66519709706457	0.976602628961605	0.913862312498114	circRNA_04655|2:35800881_35815564_-(XRCC5);circRNA_09555|7:26684211_26703816_-(NXNL2);circRNA_10567|9:22199200_22206798_-(REV1);
GO:0003688	DNA replication origin binding	molecular_function	binding	2	1949	5	10093	0.248638414185725	0.976602628961605	2.07142124166239	circRNA_04734|2:51821903_51829565_+(ORC2);circRNA_04736|2:51837041_51844069_+(ORC2);
GO:0003690	double-stranded DNA binding	molecular_function	binding	4	1949	38	10093	0.952529099588326	0.980544661340924	0.54511085306905	circRNA_01082|10:81141558_81148557_+(CGAS);circRNA_05307|20:70630597_70632159_-(USF2);circRNA_07799|3:115441191_115454696_-(ZMPSTE24);circRNA_10638|9:31948903_31969335_-(ZNF638);
GO:0003691	double-stranded telomeric DNA binding	molecular_function	binding	2	1949	6	10093	0.327692762964416	0.976602628961605	1.72618436805199	circRNA_04655|2:35800881_35815564_-(XRCC5);circRNA_09893|7:113469497_113526713_+(HMBOX1);
GO:0003697	single-stranded DNA binding	molecular_function	binding	1	1949	13	10093	0.938648747605329	0.979216279170984	0.398350238781229	circRNA_00427|1:123431417_123445918_+(DHX36);
GO:0003700	DNA-binding transcription factor activity	molecular_function	NA	29	1949	148	10093	0.498289595995685	0.976602628961605	1.01471648662516	circRNA_00036|1:27529617_27544291_+(GABPA);circRNA_00037|1:27529617_27546349_+(GABPA);circRNA_00242|1:75626280_75666796_-(ZNF148);circRNA_00244|1:75626280_75677433_-(ZNF148);circRNA_00245|1:75626280_75691288_-(ZNF148);circRNA_00357|1:95533130_95534966_-(MFN1);circRNA_01516|11:41691461_41694975_+(RFX7);circRNA_01592|11:59523520_59525143_+(ARID4A);circRNA_01594|11:59555766_59557320_+(ARID4A);circRN…
GO:0003705	transcription factor activity, RNA polymerase II distal enhancer sequence-specific binding	molecular_function	NA	1	1949	5	10093	0.658032803548885	0.976602628961605	1.0357106208312	circRNA_05307|20:70630597_70632159_-(USF2);
GO:0003712	transcription coregulator activity	molecular_function	protein binding transcription factor activity	5	1949	25	10093	0.545139649279841	0.976602628961605	1.0357106208312	circRNA_00679|1:172113273_172143686_+(KAT2B);circRNA_00684|1:172141549_172187243_+(KAT2B);circRNA_03395|16:65042075_65052327_+(MED13L);circRNA_05485|21:48509380_48523184_+(SMAD4);circRNA_10245|8:74910372_74911263_-(MED7);
GO:0003713	transcription coactivator activity	molecular_function	protein binding transcription factor activity	22	1949	102	10093	0.317592530702813	0.976602628961605	1.11694282638658	circRNA_00036|1:27529617_27544291_+(GABPA);circRNA_00037|1:27529617_27546349_+(GABPA);circRNA_00051|1:31428634_31447453_+(USP16);circRNA_00679|1:172113273_172143686_+(KAT2B);circRNA_00684|1:172141549_172187243_+(KAT2B);circRNA_02026|12:58362994_58370830_-(NCOA6);circRNA_02028|12:58362994_58391867_-(NCOA6);circRNA_02029|12:58366381_58370830_-(NCOA6);circRNA_02419|13:75403995_75408457_-(MAML2);circ…
GO:0003714	transcription corepressor activity	molecular_function	protein binding transcription factor activity	13	1949	86	10093	0.872111910759681	0.976602628961605	0.782804539000322	circRNA_02627|14:42087811_42136671_+(RERE);circRNA_02629|14:42102890_42143877_+(RERE);circRNA_02630|14:42136623_42143877_+(RERE);circRNA_02641|14:48535298_48537488_-(SKI);circRNA_02651|14:49881511_49886014_-(SPEN);circRNA_02774|14:72728654_72731369_-(RCOR3);circRNA_03451|16:80535255_80535901_-(HIRA);circRNA_08406|5:12276360_12284521_+(AEBP2);circRNA_08407|5:12276360_12301764_+(AEBP2);circRNA_0841…
GO:0003723	RNA binding	molecular_function	binding	51	1949	390	10093	0.999647435831279	0.999647435831279	0.677195405928089	circRNA_00062|1:36187237_36189565_-(SYNJ1);circRNA_00427|1:123431417_123445918_+(DHX36);circRNA_00608|1:162280567_162285180_+(MORC3);circRNA_01109|10:101249257_101330287_-(QKI);circRNA_01110|10:101249257_101338601_-(QKI);circRNA_01115|10:101306282_101352266_-(QKI);circRNA_01912|12:32191356_32193224_+(XRN2);circRNA_01913|12:32191356_32230815_+(XRN2);circRNA_02152|13:2212834_2213890_+(TMX2);circRNA…
GO:0003725	double-stranded RNA binding	molecular_function	binding	3	1949	22	10093	0.826554590945142	0.976602628961605	0.706166332384906	circRNA_00427|1:123431417_123445918_+(DHX36);circRNA_02665|14:53954183_53959652_-(RC3H1);circRNA_04913|2:112598368_112603494_-(IFIH1);
GO:0003727	single-stranded RNA binding	molecular_function	binding	1	1949	6	10093	0.724100811665778	0.976602628961605	0.863092184025996	circRNA_04913|2:112598368_112603494_-(IFIH1);
GO:0003729	mRNA binding	molecular_function	binding	10	1949	58	10093	0.706442702500486	0.976602628961605	0.892853983475168	circRNA_01426|11:31687152_31689710_+(PIF1);circRNA_04994|2:130015359_130025121_+(PLEKHA3);circRNA_06422|25:42650206_42654131_-(EIF3A);circRNA_07135|29:32251272_32275512_+(PCF11);circRNA_08875|5:116047849_116050239_-(DCP1B);circRNA_09555|7:26684211_26703816_-(NXNL2);circRNA_09660|7:55560792_55565182_-(TDRD7);circRNA_09975|8:12784818_12785143_+(IL27RA);circRNA_10268|8:87983142_87990020_-(ANKRD34B);…
GO:0003730	mRNA 3'-UTR binding	molecular_function	binding	7	1949	41	10093	0.702776443068245	0.976602628961605	0.884143212904679	circRNA_00427|1:123431417_123445918_+(DHX36);circRNA_02245|13:33356150_33382887_+(RAB6A);circRNA_02665|14:53954183_53959652_-(RC3H1);circRNA_04566|2:15475215_15489969_-(PUM1);circRNA_05852|23:1285561_1329571_-(CPEB4);circRNA_06669|26:39166019_39166968_+(CARHSP1);circRNA_10238|8:72193431_72197443_+(HAND1);
GO:0003735	structural constituent of ribosome	molecular_function	structural molecule activity	14	1949	77	10093	0.644774855397926	0.976602628961605	0.941555109846541	circRNA_00501|1:142264220_142300768_+(CEP70);circRNA_00502|1:142264220_142302117_+(CEP70);circRNA_00504|1:142277257_142288730_+(CEP70);circRNA_00505|1:142277257_142302117_+(CEP70);circRNA_00507|1:142277257_142305006_+(CEP70);circRNA_01907|12:29925059_29929482_+(SMIM26);circRNA_03043|15:61385520_61386533_-(MRPS31);circRNA_03356|16:58648970_58650022_+(CLIP1);circRNA_04994|2:130015359_130025121_+(PL…
GO:0003743	translation initiation factor activity	molecular_function	binding	2	1949	12	10093	0.705232979182214	0.976602628961605	0.863092184025996	circRNA_03781|17:73701606_73704517_+(EIF5);circRNA_06422|25:42650206_42654131_-(EIF3A);
GO:0003755	peptidyl-prolyl cis-trans isomerase activity	molecular_function	catalytic activity	2	1949	8	10093	0.476319310185212	0.976602628961605	1.29463827603899	circRNA_05776|22:51523388_51527266_-(NKTR);circRNA_08100|4:61717395_61727996_+(FKBP9);
GO:0003777	microtubule motor activity	molecular_function	catalytic activity	4	1949	28	10093	0.817734778033783	0.976602628961605	0.739793300593711	circRNA_02977|15:50056905_50059735_+(PAN3);circRNA_02981|15:50106603_50146279_+(PAN3);circRNA_02982|15:50106603_50152374_+(PAN3);circRNA_04439|19:57550282_57553954_-(APPBP2);
GO:0003779	actin binding	molecular_function	binding	17	1949	95	10093	0.677582214648302	0.976602628961605	0.926688450217386	circRNA_00633|1:163433258_163487148_+(DYRK1A);circRNA_00635|1:163433258_163500251_+(DYRK1A);circRNA_00636|1:163486952_163500251_+(DYRK1A);circRNA_00637|1:163518724_163522871_+(DYRK1A);circRNA_01627|11:65585403_65606327_+(SYNE2);circRNA_04563|2:13318807_13336147_+(EPB41);circRNA_04919|2:115458577_115482344_-(COBLL1);circRNA_06180|24:33453369_33480962_-(DST);circRNA_06181|24:33461746_33469189_-(DST…
GO:0003810	protein-glutamine gamma-glutamyltransferase activity	molecular_function	catalytic activity	3	1949	6	10093	0.090529716628343	0.976602628961605	2.58927655207799	circRNA_06243|24:53511021_53533885_+(F13A1);circRNA_06244|24:53530851_53533885_+(F13A1);circRNA_06245|24:53557372_53569756_+(F13A1);
GO:0003831	beta-N-acetylglucosaminylglycopeptide beta-1,4-galactosyltransferase activity	molecular_function	catalytic activity	1	1949	10	10093	0.883127805903851	0.976602628961605	0.517855310415598	circRNA_08988|6:20235896_20265516_+(WDFY3);
GO:0003906	DNA-(apurinic or apyrimidinic site) endonuclease activity	molecular_function	catalytic activity	3	1949	10	10093	0.301436414479554	0.976602628961605	1.55356593124679	circRNA_09555|7:26684211_26703816_-(NXNL2);circRNA_10961|9:90701960_90730720_+(APLF);circRNA_10965|9:90712777_90730720_+(APLF);
GO:0003924	GTPase activity	molecular_function	catalytic activity	13	1949	74	10093	0.693782993604892	0.976602628961605	0.909745815594969	circRNA_01521|11:42500165_42515276_+(PIGBOS1);circRNA_03159|16:1731908_1738792_+(MMAA);circRNA_03649|17:45364746_45401220_+(ARHGAP5);circRNA_03650|17:45370237_45374124_+(ARHGAP5);circRNA_03655|17:45426365_45431404_+(ARHGAP5);circRNA_04243|19:23292831_23341177_-(TUBG2);circRNA_05268|20:61520804_61525635_-(ARHGAP35);circRNA_05427|21:38013457_38017507_+(RAB12);circRNA_06191|24:34125356_34146570_-(RA…
GO:0003950	NAD+ ADP-ribosyltransferase activity	molecular_function	catalytic activity	2	1949	7	10093	0.404247028739201	0.976602628961605	1.47958660118742	circRNA_01205|11:4479094_4483508_+(PARP6);circRNA_08864|5:113513668_113523781_+(PARP11);
GO:0003964	RNA-directed DNA polymerase activity	molecular_function	catalytic activity	687	1949	3612	10093	0.718093768209488	0.976602628961605	0.984957359511394	circRNA_00014|1:16067546_16115631_+(USP25);circRNA_00018|1:16081754_16115631_+(USP25);circRNA_00044|1:28315514_28330429_-(APP);circRNA_00094|1:46307730_46336379_+(ST3GAL6);circRNA_00103|1:48005074_48021329_+(TBC1D23);circRNA_00116|1:48763655_48767795_-(ABI3BP);circRNA_00140|1:54313298_54326111_-(CBLB);circRNA_00215|1:73052994_73060022_+(PDIA5);circRNA_00216|1:73052994_73067379_+(PDIA5);circRNA_00…
GO:0003976	UDP-N-acetylglucosamine-lysosomal-enzyme N-acetylglucosaminephosphotransferase activity	molecular_function	catalytic activity	2	1949	6	10093	0.327692762964416	0.976602628961605	1.72618436805199	circRNA_08543|5:39683561_39687469_+(GNPTAB);circRNA_08544|5:39683561_39695852_+(GNPTAB);
GO:0004003	ATP-dependent DNA helicase activity	molecular_function	catalytic activity	2	1949	9	10093	0.542785686150381	0.976602628961605	1.15078957870133	circRNA_00427|1:123431417_123445918_+(DHX36);circRNA_04655|2:35800881_35815564_-(XRCC5);
GO:0004004	ATP-dependent RNA helicase activity	molecular_function	catalytic activity	2	1949	7	10093	0.404247028739201	0.976602628961605	1.47958660118742	circRNA_00427|1:123431417_123445918_+(DHX36);circRNA_09939|8:5817556_5820702_+(UPF1);
GO:0004012	phospholipid-translocating ATPase activity	molecular_function	catalytic activity|transporter activity	1	1949	6	10093	0.724100811665778	0.976602628961605	0.863092184025996	circRNA_02099|12:75823625_75825243_-(ATP9A);
GO:0004112	cyclic-nucleotide phosphodiesterase activity	molecular_function	catalytic activity	1	1949	8	10093	0.820422699101398	0.976602628961605	0.647319138019497	circRNA_09364|6:122317056_122330567_-(PDE5A);
GO:0004129	cytochrome-c oxidase activity	molecular_function	catalytic activity|electron carrier activity|transporter activity	1	1949	5	10093	0.658032803548885	0.976602628961605	1.0357106208312	circRNA_09107|6:52906586_52936263_+(CHIC2);
GO:0004175	endopeptidase activity	molecular_function	catalytic activity	2	1949	7	10093	0.404247028739201	0.976602628961605	1.47958660118742	circRNA_04612|2:23682022_23685378_-(RHBDD1);circRNA_07799|3:115441191_115454696_-(ZMPSTE24);
GO:0004177	aminopeptidase activity	molecular_function	catalytic activity	1	1949	12	10093	0.923944666085751	0.977472946488703	0.431546092012998	circRNA_09505|7:17632165_17671889_+(AOPEP);
GO:0004197	cysteine-type endopeptidase activity	molecular_function	catalytic activity	9	1949	55	10093	0.760907145027689	0.976602628961605	0.847399598861887	circRNA_00051|1:31428634_31447453_+(USP16);circRNA_03730|17:61746788_61749667_-(LGMN);circRNA_04635|2:33138785_33175595_+(USP37);circRNA_04638|2:33146536_33156494_+(USP37);circRNA_04728|2:51634418_51634934_-(CFLAR);circRNA_06668|26:39097082_39106401_+(USP7);circRNA_10917|9:83129018_83130755_-(USP34);circRNA_11426|Y:986037_994644_-(GPR143);circRNA_11432|Y:1105089_1108875_-(GPR143);
GO:0004222	metalloendopeptidase activity	molecular_function	catalytic activity	7	1949	39	10093	0.649114002508097	0.976602628961605	0.929483890489534	circRNA_01664|11:72329762_72344882_-(MED6);circRNA_01666|11:72339124_72344882_-(MED6);circRNA_03600|17:32153838_32155043_+(ADAMTS7);circRNA_05702|22:27011214_27023902_-(ADAMTS9);circRNA_05705|22:27011214_27045952_-(ADAMTS9);circRNA_07629|3:95058460_95075606_+(OMA1);circRNA_07799|3:115441191_115454696_-(ZMPSTE24);
GO:0004252	serine-type endopeptidase activity	molecular_function	catalytic activity	3	1949	13	10093	0.47278808150495	0.976602628961605	1.19505071634369	circRNA_03528|17:22463966_22464865_-(FURIN);circRNA_04612|2:23682022_23685378_-(RHBDD1);circRNA_06457|25:46133188_46133924_+(HTRA1);
GO:0004386	helicase activity	molecular_function	catalytic activity	18	1949	71	10093	0.127850025891963	0.976602628961605	1.31287261795504	circRNA_02061|12:65159070_65197287_-(CHD6);circRNA_02088|12:73335922_73336293_+(DDX27);circRNA_03741|17:64562855_64571659_-(DICER1);circRNA_04085|19:331749_355608_+(HELZ);circRNA_04408|19:55916877_55918008_+(DDX52);circRNA_04464|19:59707445_59719211_-(DHX40);circRNA_04652|2:35475984_35481475_-(SMARCAL1);circRNA_04913|2:112598368_112603494_-(IFIH1);circRNA_09510|7:18868395_18895327_+(PTCH1);circRN…
GO:0004395	hexaprenyldihydroxybenzoate methyltransferase activity	molecular_function	catalytic activity	1	1949	5	10093	0.658032803548885	0.976602628961605	1.0357106208312	circRNA_00896|10:39899067_39913035_-(COQ3);
GO:0004402	histone acetyltransferase activity	molecular_function	catalytic activity	2	1949	19	10093	0.90611044170673	0.977472946488703	0.54511085306905	circRNA_00679|1:172113273_172143686_+(KAT2B);circRNA_00684|1:172141549_172187243_+(KAT2B);
GO:0004407	histone deacetylase activity	molecular_function	catalytic activity	5	1949	23	10093	0.465651274953379	0.976602628961605	1.12577241394695	circRNA_01592|11:59523520_59525143_+(ARID4A);circRNA_01594|11:59555766_59557320_+(ARID4A);circRNA_04524|2:7272908_7309720_+(KDM1A);circRNA_04525|2:7288791_7305740_+(KDM1A);circRNA_04528|2:7295600_7306550_+(KDM1A);
GO:0004435	phosphatidylinositol phospholipase C activity	molecular_function	catalytic activity	3	1949	6	10093	0.090529716628343	0.976602628961605	2.58927655207799	circRNA_00666|1:168437957_168502739_+(PLCL2);circRNA_04762|2:55037829_55060093_-(PLCL1);circRNA_04764|2:55059890_55068317_-(PLCL1);
GO:0004438	phosphatidylinositol-3-phosphatase activity	molecular_function	catalytic activity	2	1949	5	10093	0.248638414185725	0.976602628961605	2.07142124166239	circRNA_00062|1:36187237_36189565_-(SYNJ1);circRNA_03436|16:76636840_76664304_+(MTMR3);
GO:0004439	phosphatidylinositol-4,5-bisphosphate 5-phosphatase activity	molecular_function	catalytic activity	1	1949	7	10093	0.777409775486875	0.976602628961605	0.739793300593711	circRNA_00062|1:36187237_36189565_-(SYNJ1);
GO:0004468	lysine N-acetyltransferase activity, acting on acetyl phosphate as donor	molecular_function	catalytic activity	2	1949	8	10093	0.476319310185212	0.976602628961605	1.29463827603899	circRNA_00679|1:172113273_172143686_+(KAT2B);circRNA_00684|1:172141549_172187243_+(KAT2B);
GO:0004519	endonuclease activity	molecular_function	catalytic activity	125	1949	683	10093	0.769709037384968	0.976602628961605	0.947758620819176	circRNA_00094|1:46307730_46336379_+(ST3GAL6);circRNA_00103|1:48005074_48021329_+(TBC1D23);circRNA_00407|1:115895003_115895726_-(PPM1L);circRNA_00530|1:146926089_146933795_-(CEP63);circRNA_00558|1:150835464_150837197_+(MRPL3);circRNA_00627|1:163134680_163151134_+(RIPPLY3);circRNA_00629|1:163136066_163151134_+(RIPPLY3);circRNA_00842|10:21613245_21613487_-(LAMA2);circRNA_00880|10:28193411_28249780_-…
GO:0004520	endodeoxyribonuclease activity	molecular_function	catalytic activity	3	1949	10	10093	0.301436414479554	0.976602628961605	1.55356593124679	circRNA_09555|7:26684211_26703816_-(NXNL2);circRNA_10961|9:90701960_90730720_+(APLF);circRNA_10965|9:90712777_90730720_+(APLF);
GO:0004527	exonuclease activity	molecular_function	catalytic activity	2	1949	5	10093	0.248638414185725	0.976602628961605	2.07142124166239	circRNA_00817|10:18738077_18757180_-(ENPP1);circRNA_00818|10:18752589_18757180_-(ENPP1);
GO:0004528	phosphodiesterase I activity	molecular_function	catalytic activity	2	1949	7	10093	0.404247028739201	0.976602628961605	1.47958660118742	circRNA_00817|10:18738077_18757180_-(ENPP1);circRNA_00818|10:18752589_18757180_-(ENPP1);
GO:0004551	nucleotide diphosphatase activity	molecular_function	catalytic activity	2	1949	5	10093	0.248638414185725	0.976602628961605	2.07142124166239	circRNA_00817|10:18738077_18757180_-(ENPP1);circRNA_00818|10:18752589_18757180_-(ENPP1);
GO:0004571	mannosyl-oligosaccharide 1,2-alpha-mannosidase activity	molecular_function	catalytic activity	1	1949	7	10093	0.777409775486875	0.976602628961605	0.739793300593711	circRNA_02710|14:65609925_65615305_-(EDEM3);
GO:0004591	oxoglutarate dehydrogenase (succinyl-transferring) activity	molecular_function	catalytic activity	2	1949	6	10093	0.327692762964416	0.976602628961605	1.72618436805199	circRNA_01761|12:981765_989642_-(DHTKD1);circRNA_08055|4:47330046_47332313_+(OGDH);
GO:0004620	phospholipase activity	molecular_function	catalytic activity	1	1949	5	10093	0.658032803548885	0.976602628961605	1.0357106208312	circRNA_01572|11:54072233_54114403_-(DDHD1);
GO:0004649	poly(ADP-ribose) glycohydrolase activity	molecular_function	catalytic activity	1	1949	8	10093	0.820422699101398	0.976602628961605	0.647319138019497	circRNA_06864|27:45810141_45825291_-(PARG);
GO:0004653	polypeptide N-acetylgalactosaminyltransferase activity	molecular_function	catalytic activity	1	1949	5	10093	0.658032803548885	0.976602628961605	1.0357106208312	circRNA_09908|7:118042024_118047124_-(GALNT7);
GO:0004661	protein geranylgeranyltransferase activity	molecular_function	catalytic activity	1	1949	6	10093	0.724100811665778	0.976602628961605	0.863092184025996	circRNA_01373|11:21298741_21314520_+(PGGT1B);
GO:0004662	CAAX-protein geranylgeranyltransferase activity	molecular_function	catalytic activity	1	1949	6	10093	0.724100811665778	0.976602628961605	0.863092184025996	circRNA_01373|11:21298741_21314520_+(PGGT1B);
GO:0004672	protein kinase activity	molecular_function	catalytic activity	14	1949	72	10093	0.53607880023604	0.976602628961605	1.00694088136366	circRNA_00633|1:163433258_163487148_+(DYRK1A);circRNA_00635|1:163433258_163500251_+(DYRK1A);circRNA_00636|1:163486952_163500251_+(DYRK1A);circRNA_00637|1:163518724_163522871_+(DYRK1A);circRNA_02189|13:15315737_15327947_+(HIPK3);circRNA_02190|13:15325012_15327947_+(HIPK3);circRNA_03613|17:34188192_34188707_-(PSTPIP1);circRNA_04169|19:14570965_14571739_-(CSNK1D);circRNA_04366|19:48154443_48164547_-…
GO:0004674	protein serine/threonine kinase activity	molecular_function	catalytic activity	30	1949	139	10093	0.27777757504826	0.976602628961605	1.11767333183223	circRNA_00633|1:163433258_163487148_+(DYRK1A);circRNA_00635|1:163433258_163500251_+(DYRK1A);circRNA_00636|1:163486952_163500251_+(DYRK1A);circRNA_00637|1:163518724_163522871_+(DYRK1A);circRNA_00648|1:165621192_165665230_+(PIK3R4);circRNA_02189|13:15315737_15327947_+(HIPK3);circRNA_02190|13:15325012_15327947_+(HIPK3);circRNA_02369|13:66453714_66458587_-(SIK2);circRNA_02750|14:70874500_70891350_-(R…
GO:0004675	transmembrane receptor protein serine/threonine kinase activity	molecular_function	catalytic activity|molecular transducer activity|receptor activity	2	1949	5	10093	0.248638414185725	0.976602628961605	2.07142124166239	circRNA_05833|22:62279679_62282448_-(TGFBR2);circRNA_06844|27:43133633_43145970_+(BMPR1A);
GO:0004683	calmodulin-dependent protein kinase activity	molecular_function	catalytic activity	1	1949	5	10093	0.658032803548885	0.976602628961605	1.0357106208312	circRNA_03408|16:68994947_68999891_-(MAPKAPK5);
GO:0004686	elongation factor-2 kinase activity	molecular_function	catalytic activity	1	1949	5	10093	0.658032803548885	0.976602628961605	1.0357106208312	circRNA_06582|26:25386827_25399203_-(EEF2K);
GO:0004691	cAMP-dependent protein kinase activity	molecular_function	catalytic activity|molecular transducer activity	2	1949	12	10093	0.705232979182214	0.976602628961605	0.863092184025996	circRNA_03509|17:16356074_16379582_+(AKAP13);circRNA_03512|17:16490067_16513912_+(AKAP13);
GO:0004693	cyclin-dependent protein serine/threonine kinase activity	molecular_function	catalytic activity|molecular transducer activity	1	1949	8	10093	0.820422699101398	0.976602628961605	0.647319138019497	circRNA_08043|4:42635365_42692829_+(CDK13);
GO:0004705	JUN kinase activity	molecular_function	catalytic activity	2	1949	10	10093	0.603123004068088	0.976602628961605	1.0357106208312	circRNA_06855|27:44519749_44538258_+(MAPK8);circRNA_06857|27:44527829_44531962_+(MAPK8);
GO:0004707	MAP kinase activity	molecular_function	catalytic activity	4	1949	14	10093	0.278230779748693	0.976602628961605	1.47958660118742	circRNA_03447|16:79814966_79822641_+(MAPK1);circRNA_03448|16:79814966_79833560_+(MAPK1);circRNA_06855|27:44519749_44538258_+(MAPK8);circRNA_06857|27:44527829_44531962_+(MAPK8);
GO:0004709	MAP kinase kinase kinase activity	molecular_function	catalytic activity	3	1949	11	10093	0.359691278104356	0.976602628961605	1.41233266476981	circRNA_04366|19:48154443_48164547_-(TAOK1);circRNA_04367|19:48154443_48186664_-(TAOK1);circRNA_05058|2:144478009_144498338_-(MAP3K2);
GO:0004712	protein serine/threonine/tyrosine kinase activity	molecular_function	catalytic activity	6	1949	19	10093	0.143716385595379	0.976602628961605	1.63533255920715	circRNA_00633|1:163433258_163487148_+(DYRK1A);circRNA_00635|1:163433258_163500251_+(DYRK1A);circRNA_00636|1:163486952_163500251_+(DYRK1A);circRNA_00637|1:163518724_163522871_+(DYRK1A);circRNA_06855|27:44519749_44538258_+(MAPK8);circRNA_06857|27:44527829_44531962_+(MAPK8);
GO:0004713	protein tyrosine kinase activity	molecular_function	catalytic activity	7	1949	32	10093	0.42512839943016	0.976602628961605	1.13280849153412	circRNA_00633|1:163433258_163487148_+(DYRK1A);circRNA_00635|1:163433258_163500251_+(DYRK1A);circRNA_00636|1:163486952_163500251_+(DYRK1A);circRNA_00637|1:163518724_163522871_+(DYRK1A);circRNA_09104|6:51805985_51810181_+(KDR);circRNA_09872|7:105414906_105432063_+(TEK);circRNA_09875|7:105445863_105452284_+(TEK);
GO:0004714	transmembrane receptor protein tyrosine kinase activity	molecular_function	catalytic activity|molecular transducer activity|receptor activity	4	1949	16	10093	0.374267122658486	0.976602628961605	1.29463827603899	circRNA_07593|3:88274677_88353551_-(ROR1);circRNA_09104|6:51805985_51810181_+(KDR);circRNA_09872|7:105414906_105432063_+(TEK);circRNA_09875|7:105445863_105452284_+(TEK);
GO:0004715	non-membrane spanning protein tyrosine kinase activity	molecular_function	catalytic activity	6	1949	24	10093	0.312192468951362	0.976602628961605	1.29463827603899	circRNA_00633|1:163433258_163487148_+(DYRK1A);circRNA_00635|1:163433258_163500251_+(DYRK1A);circRNA_00636|1:163486952_163500251_+(DYRK1A);circRNA_00637|1:163518724_163522871_+(DYRK1A);circRNA_00972|10:52707934_52724738_-(FYN);circRNA_03613|17:34188192_34188707_-(PSTPIP1);
GO:0004721	phosphoprotein phosphatase activity	molecular_function	catalytic activity	4	1949	14	10093	0.278230779748693	0.976602628961605	1.47958660118742	circRNA_08193|4:83937907_83940412_+(PTPN12);circRNA_08195|4:83966078_83971892_+(PTPN12);circRNA_08375|5:4683820_4772139_-(DUSP16);circRNA_08378|5:4735429_4772139_-(DUSP16);
GO:0004722	protein serine/threonine phosphatase activity	molecular_function	catalytic activity	2	1949	8	10093	0.476319310185212	0.976602628961605	1.29463827603899	circRNA_03436|16:76636840_76664304_+(MTMR3);circRNA_06817|27:29621515_29640137_-(PPP3CB);
GO:0004725	protein tyrosine phosphatase activity	molecular_function	catalytic activity	7	1949	26	10093	0.223774481365741	0.976602628961605	1.3942258357343	circRNA_01723|11:92264175_92270257_-(PTPN21);circRNA_03436|16:76636840_76664304_+(MTMR3);circRNA_03621|17:35329943_35338523_+(PTPN9);circRNA_08193|4:83937907_83940412_+(PTPN12);circRNA_08195|4:83966078_83971892_+(PTPN12);circRNA_08375|5:4683820_4772139_-(DUSP16);circRNA_08378|5:4735429_4772139_-(DUSP16);
GO:0004726	non-membrane spanning protein tyrosine phosphatase activity	molecular_function	catalytic activity	2	1949	7	10093	0.404247028739201	0.976602628961605	1.47958660118742	circRNA_08193|4:83937907_83940412_+(PTPN12);circRNA_08195|4:83966078_83971892_+(PTPN12);
GO:0004842	ubiquitin-protein transferase activity	molecular_function	catalytic activity	24	1949	96	10093	0.101154977017425	0.976602628961605	1.29463827603899	circRNA_00595|1:157884875_157899911_-(UBE2G2);circRNA_00616|1:163101698_163113882_+(RIPPLY3);circRNA_00622|1:163106576_163109877_+(RIPPLY3);circRNA_01434|11:32701656_32709889_+(HERC1);circRNA_01441|11:32839325_32844689_+(HERC1);circRNA_01443|11:32839872_32844689_+(HERC1);circRNA_02665|14:53954183_53959652_-(RC3H1);circRNA_02915|15:29138281_29141665_-(LMO7);circRNA_02916|15:29138281_29161001_-(LMO…
GO:0004843	thiol-dependent ubiquitin-specific protease activity	molecular_function	catalytic activity	11	1949	79	10093	0.917949343467116	0.977472946488703	0.721064356274883	circRNA_00051|1:31428634_31447453_+(USP16);circRNA_04500|2:3891159_3896430_+(OTUD3);circRNA_04501|2:3891159_3902958_+(OTUD3);circRNA_04635|2:33138785_33175595_+(USP37);circRNA_04638|2:33146536_33156494_+(USP37);circRNA_05629|22:11440083_11443636_-(USP4);circRNA_06668|26:39097082_39106401_+(USP7);circRNA_07625|3:94915426_94932860_+(MYSM1);circRNA_10917|9:83129018_83130755_-(USP34);circRNA_11426|Y:…
GO:0004861	cyclin-dependent protein serine/threonine kinase inhibitor activity	molecular_function	enzyme regulator activity	2	1949	8	10093	0.476319310185212	0.976602628961605	1.29463827603899	circRNA_00679|1:172113273_172143686_+(KAT2B);circRNA_00684|1:172141549_172187243_+(KAT2B);
GO:0004867	serine-type endopeptidase inhibitor activity	molecular_function	enzyme regulator activity	1	1949	8	10093	0.820422699101398	0.976602628961605	0.647319138019497	circRNA_01775|12:5444448_5445446_+(ITIH5);
GO:0004888	transmembrane signaling receptor activity	molecular_function	molecular transducer activity|receptor activity	10	1949	37	10093	0.161933842861243	0.976602628961605	1.39960894706918	circRNA_02261|13:35362901_35371034_-(NUP98);circRNA_02262|13:35362901_35377884_-(NUP98);circRNA_02263|13:35370894_35377884_-(NUP98);circRNA_02334|13:54936867_54939337_-(SORL1);circRNA_05400|21:31521834_31536744_-(COLEC12);circRNA_07593|3:88274677_88353551_-(ROR1);circRNA_08898|5:121868660_121870265_-(TCF20);circRNA_09104|6:51805985_51810181_+(KDR);circRNA_09872|7:105414906_105432063_+(TEK);circRN…
GO:0004896	cytokine receptor activity	molecular_function	molecular transducer activity|receptor activity	4	1949	14	10093	0.278230779748693	0.976602628961605	1.47958660118742	circRNA_05983|23:47340826_47363696_-(LIFR);circRNA_07214|3:906737_909426_+(IL6R);circRNA_10589|9:25152721_25157360_+(IL1RL1);circRNA_11470|Y:8096423_8097810_+(CRLF2);
GO:0004923	leukemia inhibitory factor receptor activity	molecular_function	molecular transducer activity|receptor activity	1	1949	8	10093	0.820422699101398	0.976602628961605	0.647319138019497	circRNA_05983|23:47340826_47363696_-(LIFR);
GO:0004924	oncostatin-M receptor activity	molecular_function	molecular transducer activity|receptor activity	1	1949	8	10093	0.820422699101398	0.976602628961605	0.647319138019497	circRNA_05983|23:47340826_47363696_-(LIFR);
GO:0004930	G protein-coupled receptor activity	molecular_function	molecular transducer activity|receptor activity	11	1949	71	10093	0.833402231754822	0.976602628961605	0.802311044305856	circRNA_03940|18:52441498_52442689_-(FZD6);circRNA_05744|22:34618631_34662253_-(EIF4E3);circRNA_06097|24:14969359_14975193_+(ADGRF5);circRNA_06099|24:14970662_14975193_+(ADGRF5);circRNA_06102|24:14973783_14983995_+(ADGRF5);circRNA_08362|5:3291592_3321557_+(SMIM10L1);circRNA_09242|6:82962585_83003307_+(ADGRA3);circRNA_09247|6:82975176_83014815_+(ADGRA3);circRNA_09248|6:82975176_83032195_+(ADGRA3);…
GO:0005024	transforming growth factor beta-activated receptor activity	molecular_function	catalytic activity|molecular transducer activity|receptor activity	2	1949	11	10093	0.657218943171139	0.976602628961605	0.941555109846541	circRNA_05833|22:62279679_62282448_-(TGFBR2);circRNA_06844|27:43133633_43145970_+(BMPR1A);
GO:0005025	transforming growth factor beta receptor activity, type I	molecular_function	catalytic activity|molecular transducer activity|receptor activity	1	1949	5	10093	0.658032803548885	0.976602628961605	1.0357106208312	circRNA_06844|27:43133633_43145970_+(BMPR1A);
GO:0005026	transforming growth factor beta receptor activity, type II	molecular_function	catalytic activity|molecular transducer activity|receptor activity	1	1949	6	10093	0.724100811665778	0.976602628961605	0.863092184025996	circRNA_05833|22:62279679_62282448_-(TGFBR2);
GO:0005041	low-density lipoprotein particle receptor activity	molecular_function	molecular transducer activity|receptor activity|transporter activity	2	1949	6	10093	0.327692762964416	0.976602628961605	1.72618436805199	circRNA_02334|13:54936867_54939337_-(SORL1);circRNA_09996|8:16009271_16009657_+(LDLR);
GO:0005044	scavenger receptor activity	molecular_function	molecular transducer activity|receptor activity|transporter activity	7	1949	17	10093	0.0314750572848451	0.976602628961605	2.13234539582893	circRNA_00817|10:18738077_18757180_-(ENPP1);circRNA_00818|10:18752589_18757180_-(ENPP1);circRNA_02731|14:67432881_67444440_+(HMCN1);circRNA_06974|28:34613040_34645755_-(MSR1);circRNA_06975|28:34638863_34648940_-(MSR1);circRNA_06976|28:34648860_34660253_-(MSR1);circRNA_08352|5:105674_121124_-(CD163);
GO:0005070	SH3/SH2 adaptor activity	molecular_function	binding	3	1949	14	10093	0.525849163802111	0.976602628961605	1.10968995089057	circRNA_00514|1:144125295_144125538_-(NCK1);circRNA_00516|1:144125295_144151044_-(NCK1);circRNA_06321|25:18054011_18076872_-(SORBS1);
GO:0005078	MAP-kinase scaffold activity	molecular_function	binding|structural molecule activity	2	1949	6	10093	0.327692762964416	0.976602628961605	1.72618436805199	circRNA_03509|17:16356074_16379582_+(AKAP13);circRNA_03512|17:16490067_16513912_+(AKAP13);
GO:0005085	guanyl-nucleotide exchange factor activity	molecular_function	binding	8	1949	48	10093	0.734180419010116	0.976602628961605	0.863092184025996	circRNA_02883|15:19096113_19127639_+(ARHGEF7);circRNA_02893|15:19126439_19169984_+(ARHGEF7);circRNA_02896|15:19142135_19169984_+(ARHGEF7);circRNA_03509|17:16356074_16379582_+(AKAP13);circRNA_03512|17:16490067_16513912_+(AKAP13);circRNA_04494|2:1229378_1239674_+(ARHGEF10L);circRNA_04614|2:25962045_25976814_+(DOCK10);circRNA_10454|9:4576714_4578748_+(GAPVD1);
GO:0005086	ARF guanyl-nucleotide exchange factor activity	molecular_function	binding	4	1949	20	10093	0.558107095483129	0.976602628961605	1.0357106208312	circRNA_01434|11:32701656_32709889_+(HERC1);circRNA_01441|11:32839325_32844689_+(HERC1);circRNA_01443|11:32839872_32844689_+(HERC1);circRNA_04334|19:45008760_45030652_-(PAFAH1B1);
GO:0005088	Ras guanyl-nucleotide exchange factor activity	molecular_function	binding	4	1949	19	10093	0.514554938498284	0.976602628961605	1.0902217061381	circRNA_03307|16:43609705_43681074_-(RAPGEF2);circRNA_03310|16:43673603_43681074_-(RAPGEF2);circRNA_10827|9:58176549_58176745_+(SPTBN1);circRNA_10828|9:58176549_58180012_+(SPTBN1);
GO:0005089	Rho guanyl-nucleotide exchange factor activity	molecular_function	binding	6	1949	37	10093	0.746062026349398	0.976602628961605	0.83976536824151	circRNA_02883|15:19096113_19127639_+(ARHGEF7);circRNA_02893|15:19126439_19169984_+(ARHGEF7);circRNA_02896|15:19142135_19169984_+(ARHGEF7);circRNA_03509|17:16356074_16379582_+(AKAP13);circRNA_03512|17:16490067_16513912_+(AKAP13);circRNA_04494|2:1229378_1239674_+(ARHGEF10L);
GO:0005096	GTPase activator activity	molecular_function	enzyme regulator activity	30	1949	127	10093	0.131146907698723	0.976602628961605	1.22328026082425	circRNA_02008|12:54452000_54454419_+(TBC1D20);circRNA_02925|15:29674661_29685100_+(TBC1D4);circRNA_02926|15:29680400_29680867_+(TBC1D4);circRNA_02927|15:29696055_29726924_+(TBC1D4);circRNA_03307|16:43609705_43681074_-(RAPGEF2);circRNA_03310|16:43673603_43681074_-(RAPGEF2);circRNA_03601|17:32202426_32203738_-(TBC1D2B);circRNA_03649|17:45364746_45401220_+(ARHGAP5);circRNA_03650|17:45370237_45374124…
GO:0005102	signaling receptor binding	molecular_function	binding	11	1949	47	10093	0.289735049449604	0.976602628961605	1.21200179033438	circRNA_00514|1:144125295_144125538_-(NCK1);circRNA_00516|1:144125295_144151044_-(NCK1);circRNA_00972|10:52707934_52724738_-(FYN);circRNA_01694|11:75428150_75457523_+(RIOX1);circRNA_02261|13:35362901_35371034_-(NUP98);circRNA_02262|13:35362901_35377884_-(NUP98);circRNA_02263|13:35370894_35377884_-(NUP98);circRNA_02469|14:16460910_16461277_+(TGFB2);circRNA_05777|22:51769931_51773236_-(TRAK1);circR…
GO:0005104	fibroblast growth factor receptor binding	molecular_function	binding	1	1949	5	10093	0.658032803548885	0.976602628961605	1.0357106208312	circRNA_01191|11:3128262_3142896_+(NPTN);
GO:0005114	type II transforming growth factor beta receptor binding	molecular_function	binding	3	1949	9	10093	0.24368699430712	0.976602628961605	1.72618436805199	circRNA_02469|14:16460910_16461277_+(TGFB2);circRNA_10469|9:7176808_7178402_-(ENG);circRNA_10470|9:7176808_7179576_-(ENG);
GO:0005125	cytokine activity	molecular_function	binding|receptor regulator activity	1	1949	15	10093	0.960080971632759	0.984458027553122	0.345236873610399	circRNA_02469|14:16460910_16461277_+(TGFB2);
GO:0005127	ciliary neurotrophic factor receptor binding	molecular_function	binding	1	1949	8	10093	0.820422699101398	0.976602628961605	0.647319138019497	circRNA_05983|23:47340826_47363696_-(LIFR);
GO:0005154	epidermal growth factor receptor binding	molecular_function	binding	2	1949	13	10093	0.747495687850807	0.976602628961605	0.796700477562458	circRNA_09166|6:62426587_62440594_-(SLC30A9);circRNA_09168|6:62426587_62445294_-(SLC30A9);
GO:0005158	insulin receptor binding	molecular_function	binding	3	1949	21	10093	0.800893295766393	0.976602628961605	0.739793300593711	circRNA_00817|10:18738077_18757180_-(ENPP1);circRNA_00818|10:18752589_18757180_-(ENPP1);circRNA_06321|25:18054011_18076872_-(SORBS1);
GO:0005160	transforming growth factor beta receptor binding	molecular_function	binding	1	1949	10	10093	0.883127805903851	0.976602628961605	0.517855310415598	circRNA_02469|14:16460910_16461277_+(TGFB2);
GO:0005178	integrin binding	molecular_function	binding	6	1949	30	10093	0.534929552838315	0.976602628961605	1.0357106208312	circRNA_06180|24:33453369_33480962_-(DST);circRNA_06181|24:33461746_33469189_-(DST);circRNA_06183|24:33477428_33480962_-(DST);circRNA_06184|24:33592549_33640892_-(DST);circRNA_09104|6:51805985_51810181_+(KDR);circRNA_09987|8:15106019_15124268_+(MRPL4);
GO:0005198	structural molecule activity	molecular_function	NA	6	1949	34	10093	0.66510490558932	0.976602628961605	0.913862312498114	circRNA_02312|13:48178085_48181886_-(COPB1);circRNA_04563|2:13318807_13336147_+(EPB41);circRNA_06180|24:33453369_33480962_-(DST);circRNA_06181|24:33461746_33469189_-(DST);circRNA_06183|24:33477428_33480962_-(DST);circRNA_06184|24:33592549_33640892_-(DST);
GO:0005200	structural constituent of cytoskeleton	molecular_function	structural molecule activity	3	1949	14	10093	0.525849163802111	0.976602628961605	1.10968995089057	circRNA_04243|19:23292831_23341177_-(TUBG2);circRNA_10827|9:58176549_58176745_+(SPTBN1);circRNA_10828|9:58176549_58180012_+(SPTBN1);
GO:0005201	extracellular matrix structural constituent	molecular_function	structural molecule activity	2	1949	23	10093	0.953399836712691	0.980960145564258	0.450308965578781	circRNA_02704|14:63840087_63840618_+(LAMC1);circRNA_11464|Y:7172881_7175052_-(STS);
GO:0005254	chloride channel activity	molecular_function	transporter activity	2	1949	7	10093	0.404247028739201	0.976602628961605	1.47958660118742	circRNA_11165|X:35090138_35090830_+(MAGEA10);circRNA_11166|X:35090138_35090840_+(MAGEA10);
GO:0005262	calcium channel activity	molecular_function	transporter activity	3	1949	13	10093	0.47278808150495	0.976602628961605	1.19505071634369	circRNA_02261|13:35362901_35371034_-(NUP98);circRNA_02262|13:35362901_35377884_-(NUP98);circRNA_02263|13:35370894_35377884_-(NUP98);
GO:0005388	calcium-transporting ATPase activity	molecular_function	catalytic activity|transporter activity	1	1949	5	10093	0.658032803548885	0.976602628961605	1.0357106208312	circRNA_03367|16:59893084_59908360_-(ATP2A2);
GO:0005432	calcium:sodium antiporter activity	molecular_function	transporter activity	2	1949	6	10093	0.327692762964416	0.976602628961605	1.72618436805199	circRNA_03398|16:67920253_67922377_-(SLC8B1);circRNA_10752|9:42415718_42418995_-(SLC8A1);
GO:0005484	SNAP receptor activity	molecular_function	binding	1	1949	7	10093	0.777409775486875	0.976602628961605	0.739793300593711	circRNA_00082|1:41171674_41187141_+(ARL13B);
GO:0005506	iron ion binding	molecular_function	binding	1	1949	14	10093	0.950511207021719	0.979427642171546	0.369896650296855	circRNA_03149|16:1173794_1175380_+(ABCE1);
GO:0005507	copper ion binding	molecular_function	binding	2	1949	13	10093	0.747495687850807	0.976602628961605	0.796700477562458	circRNA_03105|15:69908312_69918088_-(SMIM2);circRNA_03107|15:69909862_69918088_-(SMIM2);
GO:0005509	calcium ion binding	molecular_function	binding	23	1949	120	10093	0.553082800010186	0.976602628961605	0.992556011629896	circRNA_00239|1:75327073_75333090_-(ITGB5);circRNA_00817|10:18738077_18757180_-(ENPP1);circRNA_00818|10:18752589_18757180_-(ENPP1);circRNA_02129|12:88653634_88657609_-(ANKEF1);circRNA_02131|12:88660561_88661383_-(ANKEF1);circRNA_02495|14:22242907_22243102_-(CAPN2);circRNA_02710|14:65609925_65615305_-(EDEM3);circRNA_04331|19:43734309_43752092_+(ZZEF1);circRNA_05412|21:33908837_33931286_+(MYL12A);c…
GO:0005516	calmodulin binding	molecular_function	binding	13	1949	55	10093	0.253402612834427	0.976602628961605	1.2240216428005	circRNA_02797|14:80987668_81004075_+(CAMSAP2);circRNA_03595|17:30055197_30082334_-(TJP1);circRNA_04563|2:13318807_13336147_+(EPB41);circRNA_05921|23:24880699_24882584_-(MYO10);circRNA_05922|23:24952120_24958596_-(MYO10);circRNA_05925|23:24963390_24965111_-(MYO10);circRNA_06582|26:25386827_25399203_-(EEF2K);circRNA_06817|27:29621515_29640137_-(PPP3CB);circRNA_07113|29:23075762_23085877_+(NRGN);cir…
GO:0005518	collagen binding	molecular_function	binding	2	1949	11	10093	0.657218943171139	0.976602628961605	0.941555109846541	circRNA_05485|21:48509380_48523184_+(SMAD4);circRNA_06504|26:257204_258543_+(PCOLCE);
GO:0005520	insulin-like growth factor binding	molecular_function	binding	1	1949	5	10093	0.658032803548885	0.976602628961605	1.0357106208312	circRNA_06457|25:46133188_46133924_+(HTRA1);
GO:0005521	lamin binding	molecular_function	binding	2	1949	6	10093	0.327692762964416	0.976602628961605	1.72618436805199	circRNA_08564|5:42863780_42873929_-(TMPO);circRNA_09925|8:1844300_1852213_-(AKAP8L);
GO:0005524	ATP binding	molecular_function	binding	119	1949	545	10093	0.0710461414710547	0.976602628961605	1.13072994384323	circRNA_00427|1:123431417_123445918_+(DHX36);circRNA_00595|1:157884875_157899911_-(UBE2G2);circRNA_00633|1:163433258_163487148_+(DYRK1A);circRNA_00635|1:163433258_163500251_+(DYRK1A);circRNA_00636|1:163486952_163500251_+(DYRK1A);circRNA_00637|1:163518724_163522871_+(DYRK1A);circRNA_00648|1:165621192_165665230_+(PIK3R4);circRNA_00693|10:292450_310326_+(KATNA1);circRNA_00817|10:18738077_18757180_-(…
GO:0005525	GTP binding	molecular_function	binding	15	1949	89	10093	0.7615387300453	0.976602628961605	0.872789849015052	circRNA_01082|10:81141558_81148557_+(CGAS);circRNA_01521|11:42500165_42515276_+(PIGBOS1);circRNA_03159|16:1731908_1738792_+(MMAA);circRNA_03649|17:45364746_45401220_+(ARHGAP5);circRNA_03650|17:45370237_45374124_+(ARHGAP5);circRNA_03655|17:45426365_45431404_+(ARHGAP5);circRNA_03781|17:73701606_73704517_+(EIF5);circRNA_04243|19:23292831_23341177_-(TUBG2);circRNA_05268|20:61520804_61525635_-(ARHGAP3…
GO:0005539	glycosaminoglycan binding	molecular_function	binding	3	1949	7	10093	0.136307098527454	0.976602628961605	2.21937990178113	circRNA_05833|22:62279679_62282448_-(TGFBR2);circRNA_10469|9:7176808_7178402_-(ENG);circRNA_10470|9:7176808_7179576_-(ENG);
GO:0005540	hyaluronic acid binding	molecular_function	binding	1	1949	14	10093	0.950511207021719	0.979427642171546	0.369896650296855	circRNA_10290|8:90942655_90986840_+(XRCC4);
GO:0005543	phospholipid binding	molecular_function	binding	6	1949	29	10093	0.499146359019686	0.976602628961605	1.0714247801702	circRNA_05268|20:61520804_61525635_-(ARHGAP35);circRNA_07849|3:126122915_126166864_+(AGAP1);circRNA_07852|3:126221678_126231248_+(AGAP1);circRNA_07853|3:126334965_126358526_+(AGAP1);circRNA_10827|9:58176549_58176745_+(SPTBN1);circRNA_10828|9:58176549_58180012_+(SPTBN1);
GO:0005544	calcium-dependent phospholipid binding	molecular_function	binding	2	1949	11	10093	0.657218943171139	0.976602628961605	0.941555109846541	circRNA_07932|4:15573420_15593153_-(ESYT2);circRNA_07933|4:15579279_15581758_-(ESYT2);
GO:0005545	1-phosphatidylinositol binding	molecular_function	binding	8	1949	30	10093	0.209247536798957	0.976602628961605	1.38094749444159	circRNA_01139|10:106364262_106367052_-(SNX9);circRNA_01686|11:74883566_74897546_-(ZFYVE1);circRNA_01687|11:74892558_74897546_-(ZFYVE1);circRNA_07689|3:102349745_102358942_-(ZFYVE9);circRNA_07694|3:102389016_102412904_-(ZFYVE9);circRNA_08988|6:20235896_20265516_+(WDFY3);circRNA_10264|8:87810532_87826058_+(ZFYVE16);circRNA_10265|8:87819607_87822570_+(ZFYVE16);
GO:0005546	phosphatidylinositol-4,5-bisphosphate binding	molecular_function	binding	1	1949	10	10093	0.883127805903851	0.976602628961605	0.517855310415598	circRNA_06374|25:26294081_26330790_-(SH3PXD2A);
GO:0005547	phosphatidylinositol-3,4,5-trisphosphate binding	molecular_function	binding	8	1949	19	10093	0.0189204436107185	0.976602628961605	2.1804434122762	circRNA_01686|11:74883566_74897546_-(ZFYVE1);circRNA_01687|11:74892558_74897546_-(ZFYVE1);circRNA_05921|23:24880699_24882584_-(MYO10);circRNA_05922|23:24952120_24958596_-(MYO10);circRNA_05925|23:24963390_24965111_-(MYO10);circRNA_07113|29:23075762_23085877_+(NRGN);circRNA_10264|8:87810532_87826058_+(ZFYVE16);circRNA_10265|8:87819607_87822570_+(ZFYVE16);
GO:0005576	extracellular region	cellular_component	NA	19	1949	121	10093	0.871854365209247	0.976602628961605	0.813161231231104	circRNA_00239|1:75327073_75333090_-(ITGB5);circRNA_01775|12:5444448_5445446_+(ITIH5);circRNA_02469|14:16460910_16461277_+(TGFB2);circRNA_02704|14:63840087_63840618_+(LAMC1);circRNA_03520|17:20959264_20961768_-(HAPLN3);circRNA_03528|17:22463966_22464865_-(FURIN);circRNA_03600|17:32153838_32155043_+(ADAMTS7);circRNA_05620|22:10085191_10086782_-(SMARCC1);circRNA_06243|24:53511021_53533885_+(F13A1);c…
GO:0005581	collagen trimer	cellular_component	macromolecular complex	4	1949	12	10093	0.187318823070129	0.976602628961605	1.72618436805199	circRNA_05400|21:31521834_31536744_-(COLEC12);circRNA_06974|28:34613040_34645755_-(MSR1);circRNA_06975|28:34638863_34648940_-(MSR1);circRNA_06976|28:34648860_34660253_-(MSR1);
GO:0005604	basement membrane	cellular_component	extracellular matrix|extracellular matrix part|extracellular region|extracellular region part	6	1949	27	10093	0.425090246005134	0.976602628961605	1.15078957870133	circRNA_02704|14:63840087_63840618_+(LAMC1);circRNA_04967|2:123641104_123648987_+(ITGA6);circRNA_06180|24:33453369_33480962_-(DST);circRNA_06181|24:33461746_33469189_-(DST);circRNA_06183|24:33477428_33480962_-(DST);circRNA_06184|24:33592549_33640892_-(DST);
GO:0005606	laminin-1 complex	cellular_component	extracellular matrix|extracellular matrix part|extracellular region|extracellular region part|macromolecular complex	1	1949	5	10093	0.658032803548885	0.976602628961605	1.0357106208312	circRNA_02704|14:63840087_63840618_+(LAMC1);
GO:0005615	extracellular space	cellular_component	extracellular region|extracellular region part	25	1949	155	10093	0.868593249925517	0.976602628961605	0.835250500670319	circRNA_00817|10:18738077_18757180_-(ENPP1);circRNA_00818|10:18752589_18757180_-(ENPP1);circRNA_01292|11:12335898_12339363_+(CILP);circRNA_02215|13:26776895_26778743_+(EXT2);circRNA_02334|13:54936867_54939337_-(SORL1);circRNA_02469|14:16460910_16461277_+(TGFB2);circRNA_02704|14:63840087_63840618_+(LAMC1);circRNA_02731|14:67432881_67444440_+(HMCN1);circRNA_05148|20:23756157_23764492_-(MT2A);circRN…
GO:0005622	intracellular	cellular_component	cell|cell part	7	1949	78	10093	0.99628692242855	0.998998358330696	0.464741945244767	circRNA_01205|11:4479094_4483508_+(PARP6);circRNA_02598|14:38020261_38021724_-(VPS13D);circRNA_02603|14:38076522_38085451_-(VPS13D);circRNA_06675|26:44220213_44232021_+(ADCY9);circRNA_07564|3:80301917_80305767_+(PTGER3);circRNA_10809|9:51370440_51380495_-(GTF2A1L);circRNA_10811|9:51706415_51713785_+(FSHR);
GO:0005623	cell	cellular_component	NA	1	1949	8	10093	0.820422699101398	0.976602628961605	0.647319138019497	circRNA_01191|11:3128262_3142896_+(NPTN);
GO:0005634	nucleus	cellular_component	cell|cell part|organelle	682	1949	3506	10093	0.405686388509433	0.976602628961605	1.00735117428248	circRNA_00036|1:27529617_27544291_+(GABPA);circRNA_00037|1:27529617_27546349_+(GABPA);circRNA_00038|1:27805255_27806860_-(APP);circRNA_00041|1:27805255_27837003_-(APP);circRNA_00051|1:31428634_31447453_+(USP16);circRNA_00057|1:35858320_35858980_-(URB1);circRNA_00069|1:37088331_37114367_-(TMEM50B);circRNA_00071|1:37098214_37114367_-(TMEM50B);circRNA_00075|1:37362573_37377792_+(ITSN1);circRNA_00098…
GO:0005635	nuclear envelope	cellular_component	cell|cell part|organelle|organelle part	14	1949	68	10093	0.442550631112733	0.976602628961605	1.06617269791447	circRNA_01627|11:65585403_65606327_+(SYNE2);circRNA_02915|15:29138281_29141665_-(LMO7);circRNA_02916|15:29138281_29161001_-(LMO7);circRNA_02917|15:29152854_29161001_-(LMO7);circRNA_05573|22:2616527_2632855_-(NUP210);circRNA_06180|24:33453369_33480962_-(DST);circRNA_06181|24:33461746_33469189_-(DST);circRNA_06183|24:33477428_33480962_-(DST);circRNA_06184|24:33592549_33640892_-(DST);circRNA_07799|3…
GO:0005637	nuclear inner membrane	cellular_component	cell|cell part|membrane|organelle|organelle part	1	1949	12	10093	0.923944666085751	0.977472946488703	0.431546092012998	circRNA_07799|3:115441191_115454696_-(ZMPSTE24);
GO:0005640	nuclear outer membrane	cellular_component	cell|cell part|membrane|membrane part|organelle|organelle part	1	1949	12	10093	0.923944666085751	0.977472946488703	0.431546092012998	circRNA_01627|11:65585403_65606327_+(SYNE2);
GO:0005643	nuclear pore	cellular_component	cell|cell part|macromolecular complex|organelle|organelle part	8	1949	29	10093	0.182343439889741	0.976602628961605	1.42856637356027	circRNA_00648|1:165621192_165665230_+(PIK3R4);circRNA_02233|13:30611238_30620127_-(NUP160);circRNA_02526|14:25940762_25944470_+(AHCTF1);circRNA_02527|14:25950048_25959353_+(AHCTF1);circRNA_02956|15:45738331_45757098_-(XPO4);circRNA_02957|15:45738331_45769425_-(XPO4);circRNA_05573|22:2616527_2632855_-(NUP210);circRNA_08864|5:113513668_113523781_+(PARP11);
GO:0005654	nucleoplasm	cellular_component	cell|cell part|membrane-enclosed lumen|organelle|organelle part	146	1949	865	10093	0.975156669083306	0.989767522994173	0.874067922782396	circRNA_00036|1:27529617_27544291_+(GABPA);circRNA_00037|1:27529617_27546349_+(GABPA);circRNA_00242|1:75626280_75666796_-(ZNF148);circRNA_00244|1:75626280_75677433_-(ZNF148);circRNA_00245|1:75626280_75691288_-(ZNF148);circRNA_00256|1:75941915_75953129_-(OSBPL11);circRNA_00274|1:77411142_77416008_+(PAK2);circRNA_00279|1:77471472_77495478_+(PAK2);circRNA_00357|1:95533130_95534966_-(MFN1);circRNA_00…
GO:0005657	replication fork	cellular_component	cell|cell part|organelle|organelle part	3	1949	8	10093	0.188030184401167	0.976602628961605	1.94195741405849	circRNA_03791|17:73995540_74027633_+(COA8);circRNA_03792|17:73995540_74037412_+(COA8);circRNA_03794|17:73995540_74052175_+(COA8);
GO:0005664	nuclear origin of replication recognition complex	cellular_component	cell|cell part|macromolecular complex|membrane-enclosed lumen|organelle|organelle part	2	1949	5	10093	0.248638414185725	0.976602628961605	2.07142124166239	circRNA_04734|2:51821903_51829565_+(ORC2);circRNA_04736|2:51837041_51844069_+(ORC2);
GO:0005667	transcription factor complex	cellular_component	cell|cell part|macromolecular complex	12	1949	70	10093	0.723380362740794	0.976602628961605	0.887751960712453	circRNA_02026|12:58362994_58370830_-(NCOA6);circRNA_02028|12:58362994_58391867_-(NCOA6);circRNA_02029|12:58366381_58370830_-(NCOA6);circRNA_02641|14:48535298_48537488_-(SKI);circRNA_02774|14:72728654_72731369_-(RCOR3);circRNA_03647|17:44715290_44725037_-(HEATR5A);circRNA_04524|2:7272908_7309720_+(KDM1A);circRNA_04525|2:7288791_7305740_+(KDM1A);circRNA_04528|2:7295600_7306550_+(KDM1A);circRNA_0548…
GO:0005671	Ada2/Gcn5/Ada3 transcription activator complex	cellular_component	cell|cell part|macromolecular complex|membrane-enclosed lumen|organelle|organelle part	2	1949	16	10093	0.844280932506317	0.976602628961605	0.647319138019497	circRNA_00679|1:172113273_172143686_+(KAT2B);circRNA_00684|1:172141549_172187243_+(KAT2B);
GO:0005694	chromosome	cellular_component	cell|cell part|organelle	19	1949	70	10093	0.0691677601285605	0.976602628961605	1.40560727112805	circRNA_02088|12:73335922_73336293_+(DDX27);circRNA_02764|14:72027598_72040846_+(INTS7);circRNA_02766|14:72035594_72040846_+(INTS7);circRNA_02977|15:50056905_50059735_+(PAN3);circRNA_02981|15:50106603_50146279_+(PAN3);circRNA_02982|15:50106603_50152374_+(PAN3);circRNA_03071|15:64443792_64453858_-(SETDB2);circRNA_05660|22:18593890_18639268_-(TASOR);circRNA_05664|22:18629836_18639268_-(TASOR);circR…
GO:0005720	nuclear heterochromatin	cellular_component	cell|cell part|membrane-enclosed lumen|organelle|organelle part	3	1949	9	10093	0.24368699430712	0.976602628961605	1.72618436805199	circRNA_09792|7:82311113_82313292_+(UHRF2);circRNA_09794|7:82319326_82332566_+(UHRF2);circRNA_11019|9:98693123_98734666_+(DNMT3A);
GO:0005730	nucleolus	cellular_component	cell|cell part|membrane-enclosed lumen|organelle|organelle part	50	1949	237	10093	0.263784091562446	0.976602628961605	1.09252175193164	circRNA_00274|1:77411142_77416008_+(PAK2);circRNA_00279|1:77471472_77495478_+(PAK2);circRNA_00398|1:106092929_106098556_+(LRRC34);circRNA_00501|1:142264220_142300768_+(CEP70);circRNA_00502|1:142264220_142302117_+(CEP70);circRNA_00504|1:142277257_142288730_+(CEP70);circRNA_00505|1:142277257_142302117_+(CEP70);circRNA_00507|1:142277257_142305006_+(CEP70);circRNA_00566|1:151750841_151842030_-(BRWD1)…
GO:0005737	cytoplasm	cellular_component	cell|cell part	614	1949	3197	10093	0.581974654811226	0.976602628961605	0.994567283688386	circRNA_00038|1:27805255_27806860_-(APP);circRNA_00041|1:27805255_27837003_-(APP);circRNA_00057|1:35858320_35858980_-(URB1);circRNA_00069|1:37088331_37114367_-(TMEM50B);circRNA_00071|1:37098214_37114367_-(TMEM50B);circRNA_00075|1:37362573_37377792_+(ITSN1);circRNA_00098|1:46426002_46445815_-(DCBLD2);circRNA_00100|1:47487051_47491450_-(FILIP1L);circRNA_00135|1:49484222_49518626_-(SENP7);circRNA_00…
GO:0005739	mitochondrion	cellular_component	cell|cell part|organelle	46	1949	199	10093	0.101548917159368	0.976602628961605	1.19705247633756	circRNA_00180|1:61331188_61332156_+(ABHD10);circRNA_00181|1:61331502_61332156_+(ABHD10);circRNA_00427|1:123431417_123445918_+(DHX36);circRNA_01179|10:113096597_113100865_+(RMND1);circRNA_01368|11:20567872_20586256_-(LVRN);circRNA_01627|11:65585403_65606327_+(SYNE2);circRNA_01637|11:66046291_66059376_+(MTHFD1);circRNA_01694|11:75428150_75457523_+(RIOX1);circRNA_01761|12:981765_989642_-(DHTKD1);cir…
GO:0005741	mitochondrial outer membrane	cellular_component	cell|cell part|membrane|organelle|organelle part	4	1949	34	10093	0.91666106701071	0.977472946488703	0.609241541665409	circRNA_02221|13:29312376_29313486_-(AMBRA1);circRNA_08885|5:119109181_119109537_+(MIEF1);circRNA_09991|8:15589174_15589470_+(QTRT1);circRNA_10545|9:19709766_19714711_-(STARD7);
GO:0005743	mitochondrial inner membrane	cellular_component	cell|cell part|membrane|organelle|organelle part	11	1949	65	10093	0.734792128650716	0.976602628961605	0.876370525318704	circRNA_02112|12:83974306_83987106_-(NDUFAF5);circRNA_03043|15:61385520_61386533_-(MRPS31);circRNA_03398|16:67920253_67922377_-(SLC8B1);circRNA_03987|18:61500861_61509002_-(NDUFAF6);circRNA_04135|19:2423920_2437242_-(ABCA10);circRNA_04137|19:2461780_2463201_-(ABCA10);circRNA_06113|24:15198513_15208723_-(SLC25A27);circRNA_07629|3:95058460_95075606_+(OMA1);circRNA_07657|3:101241509_101244153_-(CPT2…
GO:0005747	mitochondrial respiratory chain complex I	cellular_component	cell|cell part|macromolecular complex|membrane|membrane part|organelle|organelle part	1	1949	5	10093	0.658032803548885	0.976602628961605	1.0357106208312	circRNA_06774|27:17885682_17885862_+(EGR2);
GO:0005750	mitochondrial respiratory chain complex III	cellular_component	cell|cell part|macromolecular complex|membrane|membrane part|organelle|organelle part	1	1949	5	10093	0.658032803548885	0.976602628961605	1.0357106208312	circRNA_01456|11:33549402_33554576_-(LACTB);
GO:0005751	mitochondrial respiratory chain complex IV	cellular_component	cell|cell part|macromolecular complex|membrane|membrane part|organelle|organelle part	1	1949	8	10093	0.820422699101398	0.976602628961605	0.647319138019497	circRNA_09107|6:52906586_52936263_+(CHIC2);
GO:0005759	mitochondrial matrix	cellular_component	cell|cell part|membrane-enclosed lumen|organelle|organelle part	13	1949	43	10093	0.057566895548485	0.976602628961605	1.56560907800064	circRNA_01293|11:12378053_12404256_+(CLPX);circRNA_01694|11:75428150_75457523_+(RIOX1);circRNA_02477|14:18352055_18363760_+(IARS2);circRNA_02478|14:18356969_18359113_+(IARS2);circRNA_02661|14:53825990_53829290_+(DARS2);circRNA_03159|16:1731908_1738792_+(MMAA);circRNA_03791|17:73995540_74027633_+(COA8);circRNA_03792|17:73995540_74037412_+(COA8);circRNA_03794|17:73995540_74052175_+(COA8);circRNA_04…
GO:0005762	mitochondrial large ribosomal subunit	cellular_component	cell|cell part|macromolecular complex|membrane-enclosed lumen|organelle|organelle part	1	1949	6	10093	0.724100811665778	0.976602628961605	0.863092184025996	circRNA_09558|7:28282200_28298340_-(MRPL50);
GO:0005763	mitochondrial small ribosomal subunit	cellular_component	cell|cell part|macromolecular complex|membrane-enclosed lumen|organelle|organelle part	1	1949	6	10093	0.724100811665778	0.976602628961605	0.863092184025996	circRNA_03043|15:61385520_61386533_-(MRPS31);
GO:0005764	lysosome	cellular_component	cell|cell part|organelle	12	1949	41	10093	0.0823499139098374	0.976602628961605	1.51567407926516	circRNA_00864|10:25194920_25195474_-(SNX14);circRNA_00867|10:25213720_25229041_-(SNX14);circRNA_00868|10:25220911_25248331_-(SNX14);circRNA_00871|10:25255598_25257357_-(SNX14);circRNA_01521|11:42500165_42515276_+(PIGBOS1);circRNA_02495|14:22242907_22243102_-(CAPN2);circRNA_03730|17:61746788_61749667_-(LGMN);circRNA_04165|19:13996231_13996511_+(HGS);circRNA_05427|21:38013457_38017507_+(RAB12);circ…
GO:0005765	lysosomal membrane	cellular_component	cell|cell part|membrane|organelle|organelle part	16	1949	70	10093	0.267059983051163	0.976602628961605	1.18366928094994	circRNA_00817|10:18738077_18757180_-(ENPP1);circRNA_00818|10:18752589_18757180_-(ENPP1);circRNA_00864|10:25194920_25195474_-(SNX14);circRNA_00867|10:25213720_25229041_-(SNX14);circRNA_00868|10:25220911_25248331_-(SNX14);circRNA_00871|10:25255598_25257357_-(SNX14);circRNA_01749|11:95455016_95459057_-(SPG11);circRNA_02505|14:24218638_24220320_-(TMEM63A);circRNA_04227|19:20611977_20612382_+(PLEKHM1)…
GO:0005768	endosome	cellular_component	cell|cell part|organelle	13	1949	46	10093	0.0917388782550621	0.976602628961605	1.46350413813104	circRNA_00606|1:162198092_162199211_+(DOP1B);circRNA_00607|1:162198092_162216021_+(DOP1B);circRNA_00972|10:52707934_52724738_-(FYN);circRNA_02099|12:75823625_75825243_-(ATP9A);circRNA_02334|13:54936867_54939337_-(SORL1);circRNA_03289|16:36389306_36397599_+(ANKRD50);circRNA_09104|6:51805985_51810181_+(KDR);circRNA_09127|6:55182468_55189739_-(OCIAD1);circRNA_10454|9:4576714_4578748_+(GAPVD1);circRN…
GO:0005769	early endosome	cellular_component	cell|cell part|organelle	18	1949	73	10093	0.155420146444154	0.976602628961605	1.27690350513435	circRNA_02099|12:75823625_75825243_-(ATP9A);circRNA_02334|13:54936867_54939337_-(SORL1);circRNA_02750|14:70874500_70891350_-(RPS6KC1);circRNA_02751|14:70874500_70904171_-(RPS6KC1);circRNA_02753|14:70885426_70937142_-(RPS6KC1);circRNA_02754|14:70891257_70937142_-(RPS6KC1);circRNA_03728|17:61623613_61643275_+(SLC24A4);circRNA_03729|17:61623613_61644464_+(SLC24A4);circRNA_05777|22:51769931_51773236_…
GO:0005770	late endosome	cellular_component	cell|cell part|organelle	10	1949	44	10093	0.338436099222025	0.976602628961605	1.17694388730818	circRNA_00648|1:165621192_165665230_+(PIK3R4);circRNA_00864|10:25194920_25195474_-(SNX14);circRNA_00867|10:25213720_25229041_-(SNX14);circRNA_00868|10:25220911_25248331_-(SNX14);circRNA_00871|10:25255598_25257357_-(SNX14);circRNA_03307|16:43609705_43681074_-(RAPGEF2);circRNA_03310|16:43673603_43681074_-(RAPGEF2);circRNA_09996|8:16009271_16009657_+(LDLR);circRNA_11102|9:114804363_114811259_+(KIDIN…
GO:0005774	vacuolar membrane	cellular_component	cell|cell part|membrane|organelle|organelle part	1	1949	7	10093	0.777409775486875	0.976602628961605	0.739793300593711	circRNA_06614|26:31546083_31554385_-(ABCC1);
GO:0005776	autophagosome	cellular_component	cell|cell part|organelle	7	1949	30	10093	0.356013583745172	0.976602628961605	1.20832905763639	circRNA_00648|1:165621192_165665230_+(PIK3R4);circRNA_01686|11:74883566_74897546_-(ZFYVE1);circRNA_01687|11:74892558_74897546_-(ZFYVE1);circRNA_02221|13:29312376_29313486_-(AMBRA1);circRNA_05427|21:38013457_38017507_+(RAB12);circRNA_06191|24:34125356_34146570_-(RAB23);circRNA_08988|6:20235896_20265516_+(WDFY3);
GO:0005777	peroxisome	cellular_component	cell|cell part|organelle	5	1949	16	10093	0.181357141581058	0.976602628961605	1.61829784504874	circRNA_03105|15:69908312_69918088_-(SMIM2);circRNA_03107|15:69909862_69918088_-(SMIM2);circRNA_03115|15:71766743_71784460_-(AKAP11);circRNA_05286|20:67707085_67707503_+(ECH1);circRNA_10003|8:16937884_16941222_-(PEX11G);
GO:0005783	endoplasmic reticulum	cellular_component	cell|cell part|organelle	36	1949	187	10093	0.538165241957147	0.976602628961605	0.996940704543397	circRNA_00514|1:144125295_144125538_-(NCK1);circRNA_00516|1:144125295_144151044_-(NCK1);circRNA_00595|1:157884875_157899911_-(UBE2G2);circRNA_00687|10:38551_62510_+(ZNF596);circRNA_01368|11:20567872_20586256_-(LVRN);circRNA_01686|11:74883566_74897546_-(ZFYVE1);circRNA_01687|11:74892558_74897546_-(ZFYVE1);circRNA_02334|13:54936867_54939337_-(SORL1);circRNA_02347|13:57898799_57899658_-(TRAPPC4);cir…
GO:0005788	endoplasmic reticulum lumen	cellular_component	cell|cell part|membrane-enclosed lumen|organelle|organelle part	6	1949	42	10093	0.847727824580236	0.976602628961605	0.739793300593711	circRNA_02704|14:63840087_63840618_+(LAMC1);circRNA_02710|14:65609925_65615305_-(EDEM3);circRNA_03600|17:32153838_32155043_+(ADAMTS7);circRNA_05148|20:23756157_23764492_-(MT2A);circRNA_09935|8:4119983_4121398_-(ANO8);circRNA_10479|9:9124127_9126017_+(TOR1B);
GO:0005789	endoplasmic reticulum membrane	cellular_component	cell|cell part|membrane|membrane part|organelle|organelle part	39	1949	209	10093	0.623013125816848	0.976602628961605	0.966332875895135	circRNA_02008|12:54452000_54454419_+(TBC1D20);circRNA_02215|13:26776895_26778743_+(EXT2);circRNA_02312|13:48178085_48181886_-(COPB1);circRNA_02491|14:21180291_21180668_+(TAF1A);circRNA_02609|14:39259584_39260300_-(UBIAD1);circRNA_03426|16:74838271_74855194_-(PITPNB);circRNA_03685|17:52750668_52766507_+(PNN);circRNA_03686|17:52750668_52770139_+(PNN);circRNA_04009|18:62826073_62830788_-(TMEM67);cir…
GO:0005791	rough endoplasmic reticulum	cellular_component	cell|cell part|organelle	1	1949	20	10093	0.98637330751934	0.994901030639104	0.258927655207799	circRNA_02593|14:36612605_36636503_+(SUCO);
GO:0005793	endoplasmic reticulum-Golgi intermediate compartment	cellular_component	cell|cell part|organelle	1	1949	9	10093	0.855127325720275	0.976602628961605	0.575394789350664	circRNA_02312|13:48178085_48181886_-(COPB1);
GO:0005794	Golgi apparatus	cellular_component	cell|cell part|organelle	41	1949	248	10093	0.887206135092281	0.977472946488703	0.856131763187077	circRNA_00256|1:75941915_75953129_-(OSBPL11);circRNA_00491|1:139171964_139173822_-(PXYLP1);circRNA_01335|11:15592299_15622733_+(AP3B1);circRNA_01336|11:15592299_15647642_+(AP3B1);circRNA_01434|11:32701656_32709889_+(HERC1);circRNA_01441|11:32839325_32844689_+(HERC1);circRNA_01443|11:32839872_32844689_+(HERC1);circRNA_01518|11:41887272_41900153_+(NEDD4);circRNA_01521|11:42500165_42515276_+(PIGBOS1…
GO:0005795	Golgi stack	cellular_component	cell|cell part|organelle|organelle part	4	1949	19	10093	0.514554938498284	0.976602628961605	1.0902217061381	circRNA_01686|11:74883566_74897546_-(ZFYVE1);circRNA_01687|11:74892558_74897546_-(ZFYVE1);circRNA_02347|13:57898799_57899658_-(TRAPPC4);circRNA_03752|17:66455868_66469092_+(VRK1);
GO:0005796	Golgi lumen	cellular_component	cell|cell part|membrane-enclosed lumen|organelle|organelle part	1	1949	5	10093	0.658032803548885	0.976602628961605	1.0357106208312	circRNA_05620|22:10085191_10086782_-(SMARCC1);
GO:0005801	cis-Golgi network	cellular_component	cell|cell part|organelle	4	1949	13	10093	0.231684368485148	0.976602628961605	1.59340095512492	circRNA_03100|15:68234604_68247619_-(COG3);circRNA_03731|17:61865865_61869861_+(GOLGA5);circRNA_05919|23:24629222_24637919_-(FAM134B);circRNA_06515|26:2872933_2874301_-(KDELR2);
GO:0005802	trans-Golgi network	cellular_component	cell|cell part|organelle|organelle part	13	1949	68	10093	0.565069653298526	0.976602628961605	0.99001750520629	circRNA_00606|1:162198092_162199211_+(DOP1B);circRNA_00607|1:162198092_162216021_+(DOP1B);circRNA_01139|10:106364262_106367052_-(SNX9);circRNA_02099|12:75823625_75825243_-(ATP9A);circRNA_02334|13:54936867_54939337_-(SORL1);circRNA_03854|18:17950161_17965783_-(TRAPPC9);circRNA_05427|21:38013457_38017507_+(RAB12);circRNA_05788|22:55892099_55900148_-(ITGA9);circRNA_06438|25:44461616_44467148_+(WDR11…
GO:0005813	centrosome	cellular_component	cell|cell part|organelle|organelle part	31	1949	146	10093	0.307487839052462	0.976602628961605	1.09955579608791	circRNA_00679|1:172113273_172143686_+(KAT2B);circRNA_00684|1:172141549_172187243_+(KAT2B);circRNA_00693|10:292450_310326_+(KATNA1);circRNA_01627|11:65585403_65606327_+(SYNE2);circRNA_02561|14:29821742_29853489_+(CEP170);circRNA_02564|14:29863808_29897046_+(CEP170);circRNA_02641|14:48535298_48537488_-(SKI);circRNA_02698|14:60649903_60652796_+(CEP350);circRNA_02995|15:51667098_51700374_-(KATNAL1);c…
GO:0005814	centriole	cellular_component	cell|cell part|organelle|organelle part	10	1949	43	10093	0.310786263940001	0.976602628961605	1.20431467538511	circRNA_02274|13:42672575_42678244_+(ZNF143);circRNA_02561|14:29821742_29853489_+(CEP170);circRNA_02564|14:29863808_29897046_+(CEP170);circRNA_02698|14:60649903_60652796_+(CEP350);circRNA_02944|15:44909620_44916602_-(CENPJ);circRNA_04321|19:43013868_43016257_-(KIAA0753);circRNA_04324|19:43047602_43058819_-(KIAA0753);circRNA_05447|21:40248594_40250719_-(CEP76);circRNA_06994|28:36425792_36433728_+(…
GO:0005815	microtubule organizing center	cellular_component	cell|cell part|organelle|organelle part	22	1949	83	10093	0.0671678327874778	0.976602628961605	1.3726285336317	circRNA_03115|15:71766743_71784460_-(AKAP11);circRNA_03427|16:75112636_75113143_-(TTC28);circRNA_03428|16:75243256_75244575_-(TTC28);circRNA_03445|16:79368521_79379969_-(ADORA2A);circRNA_03447|16:79814966_79822641_+(MAPK1);circRNA_03448|16:79814966_79833560_+(MAPK1);circRNA_04169|19:14570965_14571739_-(CSNK1D);circRNA_04914|2:114223287_114224476_-(KCNH7);circRNA_06422|25:42650206_42654131_-(EIF3A…
GO:0005819	spindle	cellular_component	cell|cell part|organelle|organelle part	10	1949	49	10093	0.479666095964661	0.976602628961605	1.05684757227673	circRNA_00693|10:292450_310326_+(KATNA1);circRNA_02561|14:29821742_29853489_+(CEP170);circRNA_02564|14:29863808_29897046_+(CEP170);circRNA_02698|14:60649903_60652796_+(CEP350);circRNA_02995|15:51667098_51700374_-(KATNAL1);circRNA_02996|15:51668878_51700374_-(KATNAL1);circRNA_03445|16:79368521_79379969_-(ADORA2A);circRNA_03752|17:66455868_66469092_+(VRK1);circRNA_04169|19:14570965_14571739_-(CSNK1…
GO:0005828	kinetochore microtubule	cellular_component	cell|cell part|organelle|organelle part	3	1949	11	10093	0.359691278104356	0.976602628961605	1.41233266476981	circRNA_02977|15:50056905_50059735_+(PAN3);circRNA_02981|15:50106603_50146279_+(PAN3);circRNA_02982|15:50106603_50152374_+(PAN3);
GO:0005829	cytosol	cellular_component	cell|cell part	237	1949	1213	10093	0.428008243008021	0.976602628961605	1.01180303848719	circRNA_00062|1:36187237_36189565_-(SYNJ1);circRNA_00176|1:61269631_61291258_+(PHLDB2);circRNA_00180|1:61331188_61332156_+(ABHD10);circRNA_00181|1:61331502_61332156_+(ABHD10);circRNA_00256|1:75941915_75953129_-(OSBPL11);circRNA_00427|1:123431417_123445918_+(DHX36);circRNA_00514|1:144125295_144125538_-(NCK1);circRNA_00516|1:144125295_144151044_-(NCK1);circRNA_00566|1:151750841_151842030_-(BRWD1);c…
GO:0005840	ribosome	cellular_component	cell|cell part|macromolecular complex|organelle	8	1949	24	10093	0.0750640677311993	0.976602628961605	1.72618436805199	circRNA_00501|1:142264220_142300768_+(CEP70);circRNA_00502|1:142264220_142302117_+(CEP70);circRNA_00504|1:142277257_142288730_+(CEP70);circRNA_00505|1:142277257_142302117_+(CEP70);circRNA_00507|1:142277257_142305006_+(CEP70);circRNA_00514|1:144125295_144125538_-(NCK1);circRNA_00516|1:144125295_144151044_-(NCK1);circRNA_09975|8:12784818_12785143_+(IL27RA);
GO:0005844	polysome	cellular_component	cell|cell part|macromolecular complex	4	1949	26	10093	0.768108824126044	0.976602628961605	0.796700477562458	circRNA_05813|22:59349575_59363184_+(ARPP21);circRNA_05814|22:59349575_59363969_+(ARPP21);circRNA_09555|7:26684211_26703816_-(NXNL2);circRNA_10238|8:72193431_72197443_+(HAND1);
GO:0005849	mRNA cleavage factor complex	cellular_component	cell|cell part|macromolecular complex|membrane-enclosed lumen|organelle|organelle part	1	1949	10	10093	0.883127805903851	0.976602628961605	0.517855310415598	circRNA_07135|29:32251272_32275512_+(PCF11);
GO:0005856	cytoskeleton	cellular_component	cell|cell part|organelle	22	1949	115	10093	0.557456052596419	0.976602628961605	0.990679724273317	circRNA_00633|1:163433258_163487148_+(DYRK1A);circRNA_00635|1:163433258_163500251_+(DYRK1A);circRNA_00636|1:163486952_163500251_+(DYRK1A);circRNA_00637|1:163518724_163522871_+(DYRK1A);circRNA_01238|11:6149779_6160143_+(UACA);circRNA_01244|11:6170208_6171651_+(UACA);circRNA_01723|11:92264175_92270257_-(PTPN21);circRNA_03193|16:7196924_7235926_+(DCLK2);circRNA_04563|2:13318807_13336147_+(EPB41);cir…
GO:0005871	kinesin complex	cellular_component	cell|cell part|macromolecular complex|organelle|organelle part	4	1949	25	10093	0.739584978790426	0.976602628961605	0.828568496664956	circRNA_02977|15:50056905_50059735_+(PAN3);circRNA_02981|15:50106603_50146279_+(PAN3);circRNA_02982|15:50106603_50152374_+(PAN3);circRNA_06619|26:31873529_31879257_-(NDE1);
GO:0005874	microtubule	cellular_component	cell|cell part|organelle|organelle part	18	1949	94	10093	0.557662631716421	0.976602628961605	0.9916378284554	circRNA_00693|10:292450_310326_+(KATNA1);circRNA_02561|14:29821742_29853489_+(CEP170);circRNA_02564|14:29863808_29897046_+(CEP170);circRNA_02944|15:44909620_44916602_-(CENPJ);circRNA_02977|15:50056905_50059735_+(PAN3);circRNA_02981|15:50106603_50146279_+(PAN3);circRNA_02982|15:50106603_50152374_+(PAN3);circRNA_02995|15:51667098_51700374_-(KATNAL1);circRNA_02996|15:51668878_51700374_-(KATNAL1);cir…
GO:0005875	microtubule associated complex	cellular_component	cell|cell part|macromolecular complex|organelle|organelle part	1	1949	5	10093	0.658032803548885	0.976602628961605	1.0357106208312	circRNA_04439|19:57550282_57553954_-(APPBP2);
GO:0005876	spindle microtubule	cellular_component	cell|cell part|organelle|organelle part	1	1949	5	10093	0.658032803548885	0.976602628961605	1.0357106208312	circRNA_04243|19:23292831_23341177_-(TUBG2);
GO:0005881	cytoplasmic microtubule	cellular_component	cell|cell part|organelle|organelle part	2	1949	8	10093	0.476319310185212	0.976602628961605	1.29463827603899	circRNA_04145|19:7970652_7973285_-(HID1);circRNA_04243|19:23292831_23341177_-(TUBG2);
GO:0005882	intermediate filament	cellular_component	cell|cell part|organelle|organelle part	4	1949	12	10093	0.187318823070129	0.976602628961605	1.72618436805199	circRNA_06180|24:33453369_33480962_-(DST);circRNA_06181|24:33461746_33469189_-(DST);circRNA_06183|24:33477428_33480962_-(DST);circRNA_06184|24:33592549_33640892_-(DST);
GO:0005884	actin filament	cellular_component	cell|cell part|organelle|organelle part	6	1949	23	10093	0.275480197370275	0.976602628961605	1.35092689673634	circRNA_00972|10:52707934_52724738_-(FYN);circRNA_03509|17:16356074_16379582_+(AKAP13);circRNA_03512|17:16490067_16513912_+(AKAP13);circRNA_09625|7:40667060_40673518_-(FKBP15);circRNA_09872|7:105414906_105432063_+(TEK);circRNA_09875|7:105445863_105452284_+(TEK);
GO:0005886	plasma membrane	cellular_component	cell|cell part|membrane	148	1949	701	10093	0.115079428539414	0.976602628961605	1.09333218176189	circRNA_00082|1:41171674_41187141_+(ARL13B);circRNA_00167|1:60462410_60495267_+(NECTIN3);circRNA_00168|1:60466063_60473629_+(NECTIN3);circRNA_00176|1:61269631_61291258_+(PHLDB2);circRNA_00323|1:90328553_90329618_-(AP2M1);circRNA_00433|1:127355372_127364649_-(MED12L);circRNA_00514|1:144125295_144125538_-(NCK1);circRNA_00516|1:144125295_144151044_-(NCK1);circRNA_00687|10:38551_62510_+(ZNF596);circR…
GO:0005887	integral component of plasma membrane	cellular_component	cell|cell part|membrane|membrane part	37	1949	181	10093	0.377839767765221	0.976602628961605	1.05859925333575	circRNA_00817|10:18738077_18757180_-(ENPP1);circRNA_00818|10:18752589_18757180_-(ENPP1);circRNA_02199|13:17287900_17305127_+(CD44);circRNA_02261|13:35362901_35371034_-(NUP98);circRNA_02262|13:35362901_35377884_-(NUP98);circRNA_02263|13:35370894_35377884_-(NUP98);circRNA_02334|13:54936867_54939337_-(SORL1);circRNA_03334|16:56166684_56177503_+(SCARB1);circRNA_03935|18:51265492_51267932_+(LRP12);cir…
GO:0005899	insulin receptor complex	cellular_component	cell|cell part|macromolecular complex|membrane|membrane part	1	1949	10	10093	0.883127805903851	0.976602628961605	0.517855310415598	circRNA_06321|25:18054011_18076872_-(SORBS1);
GO:0005901	caveola	cellular_component	cell|cell part|membrane|membrane part	6	1949	23	10093	0.275480197370275	0.976602628961605	1.35092689673634	circRNA_03334|16:56166684_56177503_+(SCARB1);circRNA_03447|16:79814966_79822641_+(MAPK1);circRNA_03448|16:79814966_79833560_+(MAPK1);circRNA_05833|22:62279679_62282448_-(TGFBR2);circRNA_09996|8:16009271_16009657_+(LDLR);circRNA_10752|9:42415718_42418995_-(SLC8A1);
GO:0005902	microvillus	cellular_component	cell|cell part	2	1949	8	10093	0.476319310185212	0.976602628961605	1.29463827603899	circRNA_09872|7:105414906_105432063_+(TEK);circRNA_09875|7:105445863_105452284_+(TEK);
GO:0005905	clathrin-coated pit	cellular_component	cell|cell part|membrane|membrane part	2	1949	7	10093	0.404247028739201	0.976602628961605	1.47958660118742	circRNA_03935|18:51265492_51267932_+(LRP12);circRNA_09996|8:16009271_16009657_+(LDLR);
GO:0005911	cell-cell junction	cellular_component	cell junction	13	1949	43	10093	0.057566895548485	0.976602628961605	1.56560907800064	circRNA_00167|1:60462410_60495267_+(NECTIN3);circRNA_00168|1:60466063_60473629_+(NECTIN3);circRNA_00239|1:75327073_75333090_-(ITGB5);circRNA_00514|1:144125295_144125538_-(NCK1);circRNA_00516|1:144125295_144151044_-(NCK1);circRNA_03307|16:43609705_43681074_-(RAPGEF2);circRNA_03310|16:43673603_43681074_-(RAPGEF2);circRNA_03595|17:30055197_30082334_-(TJP1);circRNA_04674|2:44049785_44050855_-(PIKFYVE…
GO:0005912	adherens junction	cellular_component	cell junction	4	1949	14	10093	0.278230779748693	0.976602628961605	1.47958660118742	circRNA_05713|22:28005170_28024886_-(MAGI1);circRNA_05714|22:28033706_28057933_-(MAGI1);circRNA_05733|22:32041586_32044302_-(FRMD4B);circRNA_10468|9:6869631_6871050_-(NIBAN2);
GO:0005913	cell-cell adherens junction	cellular_component	cell junction	7	1949	38	10093	0.620242240803804	0.976602628961605	0.953943992870838	circRNA_00167|1:60462410_60495267_+(NECTIN3);circRNA_00168|1:60466063_60473629_+(NECTIN3);circRNA_01645|11:68940298_68947651_+(MPP5);circRNA_01646|11:68947118_68947651_+(MPP5);circRNA_04967|2:123641104_123648987_+(ITGA6);circRNA_06321|25:18054011_18076872_-(SORBS1);circRNA_06832|27:34271612_34273932_-(DLG5);
GO:0005921	gap junction	cellular_component	cell junction	2	1949	7	10093	0.404247028739201	0.976602628961605	1.47958660118742	circRNA_03445|16:79368521_79379969_-(ADORA2A);circRNA_03595|17:30055197_30082334_-(TJP1);
GO:0005923	bicellular tight junction	cellular_component	cell junction	11	1949	55	10093	0.502463886054998	0.976602628961605	1.0357106208312	circRNA_01645|11:68940298_68947651_+(MPP5);circRNA_01646|11:68947118_68947651_+(MPP5);circRNA_03307|16:43609705_43681074_-(RAPGEF2);circRNA_03310|16:43673603_43681074_-(RAPGEF2);circRNA_03595|17:30055197_30082334_-(TJP1);circRNA_05713|22:28005170_28024886_-(MAGI1);circRNA_05714|22:28033706_28057933_-(MAGI1);circRNA_05733|22:32041586_32044302_-(FRMD4B);circRNA_07219|3:2004964_2014338_-(ASH1L);circ…
GO:0005924	cell-substrate adherens junction	cellular_component	cell junction	1	1949	8	10093	0.820422699101398	0.976602628961605	0.647319138019497	circRNA_06321|25:18054011_18076872_-(SORBS1);
GO:0005925	focal adhesion	cellular_component	cell junction	23	1949	138	10093	0.815128618767854	0.976602628961605	0.863092184025996	circRNA_01627|11:65585403_65606327_+(SYNE2);circRNA_02809|14:85243066_85248040_+(LRRN2);circRNA_02883|15:19096113_19127639_+(ARHGEF7);circRNA_02893|15:19126439_19169984_+(ARHGEF7);circRNA_02896|15:19142135_19169984_+(ARHGEF7);circRNA_02915|15:29138281_29141665_-(LMO7);circRNA_02916|15:29138281_29161001_-(LMO7);circRNA_02917|15:29152854_29161001_-(LMO7);circRNA_03613|17:34188192_34188707_-(PSTPIP1…
GO:0005929	cilium	cellular_component	cell|cell part|organelle	9	1949	37	10093	0.276307270074561	0.976602628961605	1.25964805236226	circRNA_01135|10:105949704_105951916_-(TULP4);circRNA_03699|17:58808789_58820701_+(TOGARAM1);circRNA_03700|17:58808789_58827692_+(TOGARAM1);circRNA_03702|17:58820601_58859287_+(TOGARAM1);circRNA_08052|4:44899254_44929542_-(GLI3);circRNA_10601|9:29394995_29426981_-(ALMS1);circRNA_10604|9:29494576_29505288_-(ALMS1);circRNA_10605|9:29494576_29519517_-(ALMS1);circRNA_11061|9:104202826_104203965_+(WDR…
GO:0005930	axoneme	cellular_component	cell|cell part|organelle|organelle part	6	1949	25	10093	0.349617259229131	0.976602628961605	1.24285274499743	circRNA_00648|1:165621192_165665230_+(PIK3R4);circRNA_02221|13:29312376_29313486_-(AMBRA1);circRNA_06438|25:44461616_44467148_+(WDR11);circRNA_06439|25:44475252_44480069_+(WDR11);circRNA_06440|25:44476166_44480069_+(WDR11);circRNA_11061|9:104202826_104203965_+(WDR35);
GO:0005938	cell cortex	cellular_component	cell|cell part	14	1949	74	10093	0.581016717205302	0.976602628961605	0.979726262948428	circRNA_01518|11:41887272_41900153_+(NEDD4);circRNA_02883|15:19096113_19127639_+(ARHGEF7);circRNA_02893|15:19126439_19169984_+(ARHGEF7);circRNA_02896|15:19142135_19169984_+(ARHGEF7);circRNA_03509|17:16356074_16379582_+(AKAP13);circRNA_03512|17:16490067_16513912_+(AKAP13);circRNA_05777|22:51769931_51773236_-(TRAK1);circRNA_05921|23:24880699_24882584_-(MYO10);circRNA_05922|23:24952120_24958596_-(MY…
GO:0005953	CAAX-protein geranylgeranyltransferase complex	cellular_component	cell|cell part|macromolecular complex	1	1949	6	10093	0.724100811665778	0.976602628961605	0.863092184025996	circRNA_01373|11:21298741_21314520_+(PGGT1B);
GO:0005955	calcineurin complex	cellular_component	cell|cell part|macromolecular complex	2	1949	5	10093	0.248638414185725	0.976602628961605	2.07142124166239	circRNA_06817|27:29621515_29640137_-(PPP3CB);circRNA_09395|7:4686817_4702395_+(PPP3CC);
GO:0005975	carbohydrate metabolic process	biological_process	metabolic process	2	1949	18	10093	0.888626665010764	0.977472946488703	0.575394789350664	circRNA_06812|27:28078033_28079649_+(CHST3);circRNA_06864|27:45810141_45825291_-(PARG);
GO:0006006	glucose metabolic process	biological_process	metabolic process	1	1949	16	10093	0.967800974241189	0.986593226168202	0.323659569009749	circRNA_07629|3:95058460_95075606_+(OMA1);
GO:0006024	glycosaminoglycan biosynthetic process	biological_process	metabolic process	2	1949	10	10093	0.603123004068088	0.976602628961605	1.0357106208312	circRNA_00491|1:139171964_139173822_-(PXYLP1);circRNA_02215|13:26776895_26778743_+(EXT2);
GO:0006044	N-acetylglucosamine metabolic process	biological_process	metabolic process	2	1949	6	10093	0.327692762964416	0.976602628961605	1.72618436805199	circRNA_02215|13:26776895_26778743_+(EXT2);circRNA_06812|27:28078033_28079649_+(CHST3);
GO:0006091	generation of precursor metabolites and energy	biological_process	cellular process|metabolic process	3	1949	12	10093	0.417148763115765	0.976602628961605	1.29463827603899	circRNA_00817|10:18738077_18757180_-(ENPP1);circRNA_00818|10:18752589_18757180_-(ENPP1);circRNA_01761|12:981765_989642_-(DHTKD1);
GO:0006096	glycolytic process	biological_process	cellular process|metabolic process	2	1949	14	10093	0.784436775192257	0.976602628961605	0.739793300593711	circRNA_01761|12:981765_989642_-(DHTKD1);circRNA_08055|4:47330046_47332313_+(OGDH);
GO:0006099	tricarboxylic acid cycle	biological_process	cellular process|metabolic process	4	1949	13	10093	0.231684368485148	0.976602628961605	1.59340095512492	circRNA_01761|12:981765_989642_-(DHTKD1);circRNA_03079|15:65776634_65793905_+(SUCLA2);circRNA_03526|17:22120809_22121278_-(IDH2);circRNA_08055|4:47330046_47332313_+(OGDH);
GO:0006112	energy reserve metabolic process	biological_process	cellular process|metabolic process	3	1949	18	10093	0.70441567500083	0.976602628961605	0.863092184025996	circRNA_06097|24:14969359_14975193_+(ADGRF5);circRNA_06099|24:14970662_14975193_+(ADGRF5);circRNA_06102|24:14973783_14983995_+(ADGRF5);
GO:0006123	mitochondrial electron transport, cytochrome c to oxygen	biological_process	cellular process|metabolic process	1	1949	5	10093	0.658032803548885	0.976602628961605	1.0357106208312	circRNA_09107|6:52906586_52936263_+(CHIC2);
GO:0006260	DNA replication	biological_process	cellular process|metabolic process	11	1949	43	10093	0.194303108769641	0.976602628961605	1.32474614292362	circRNA_02026|12:58362994_58370830_-(NCOA6);circRNA_02028|12:58362994_58391867_-(NCOA6);circRNA_02029|12:58366381_58370830_-(NCOA6);circRNA_04068|18:74548673_74552796_-(DSCC1);circRNA_04734|2:51821903_51829565_+(ORC2);circRNA_04736|2:51837041_51844069_+(ORC2);circRNA_06572|26:22790504_22808334_-(RBBP6);circRNA_08258|4:95608676_95621955_+(DBF4);circRNA_09939|8:5817556_5820702_+(UPF1);circRNA_09969…
GO:0006275	regulation of DNA replication	biological_process	biological regulation|cellular process|metabolic process|regulation of biological process	5	1949	20	10093	0.340346310558906	0.976602628961605	1.29463827603899	circRNA_04068|18:74548673_74552796_-(DSCC1);circRNA_04635|2:33138785_33175595_+(USP37);circRNA_04638|2:33146536_33156494_+(USP37);circRNA_06572|26:22790504_22808334_-(RBBP6);circRNA_10842|9:59129390_59139035_-(CCDC88A);
GO:0006281	DNA repair	biological_process	cellular process|metabolic process|response to stimulus	28	1949	82	10093	0.00105581751208604	0.73907225846023	1.76828642580936	circRNA_02026|12:58362994_58370830_-(NCOA6);circRNA_02028|12:58362994_58391867_-(NCOA6);circRNA_02029|12:58366381_58370830_-(NCOA6);circRNA_04366|19:48154443_48164547_-(TAOK1);circRNA_04367|19:48154443_48186664_-(TAOK1);circRNA_04652|2:35475984_35481475_-(SMARCAL1);circRNA_05330|21:16398016_16400450_+(INO80C);circRNA_06360|25:23603375_23614166_+(SLF2);circRNA_06362|25:23606063_23619786_+(SLF2);ci…
GO:0006282	regulation of DNA repair	biological_process	biological regulation|cellular process|metabolic process|regulation of biological process|response to stimulus	1	1949	9	10093	0.855127325720275	0.976602628961605	0.575394789350664	circRNA_06864|27:45810141_45825291_-(PARG);
GO:0006302	double-strand break repair	biological_process	cellular process|metabolic process|response to stimulus	3	1949	31	10093	0.95493859592565	0.982062219120404	0.501150300402191	circRNA_04655|2:35800881_35815564_-(XRCC5);circRNA_10961|9:90701960_90730720_+(APLF);circRNA_10965|9:90712777_90730720_+(APLF);
GO:0006303	double-strand break repair via nonhomologous end joining	biological_process	cellular process|metabolic process|response to stimulus	1	1949	8	10093	0.820422699101398	0.976602628961605	0.647319138019497	circRNA_04655|2:35800881_35815564_-(XRCC5);
GO:0006306	DNA methylation	biological_process	cellular process|metabolic process	6	1949	19	10093	0.143716385595379	0.976602628961605	1.63533255920715	circRNA_08175|4:81053147_81104514_-(KMT2E);circRNA_08176|4:81079462_81084107_-(KMT2E);circRNA_08177|4:81079462_81101308_-(KMT2E);circRNA_08178|4:81101124_81104514_-(KMT2E);circRNA_10517|9:16624771_16645195_+(EHMT1);circRNA_11019|9:98693123_98734666_+(DNMT3A);
GO:0006309	apoptotic DNA fragmentation	biological_process	cellular component organization or biogenesis|cellular process|metabolic process	1	1949	5	10093	0.658032803548885	0.976602628961605	1.0357106208312	circRNA_03741|17:64562855_64571659_-(DICER1);
GO:0006310	DNA recombination	biological_process	cellular process|metabolic process	635	1949	3292	10093	0.524947006562739	0.976602628961605	0.998900735461436	circRNA_00044|1:28315514_28330429_-(APP);circRNA_00094|1:46307730_46336379_+(ST3GAL6);circRNA_00103|1:48005074_48021329_+(TBC1D23);circRNA_00116|1:48763655_48767795_-(ABI3BP);circRNA_00140|1:54313298_54326111_-(CBLB);circRNA_00215|1:73052994_73060022_+(PDIA5);circRNA_00216|1:73052994_73067379_+(PDIA5);circRNA_00228|1:74519282_74527818_+(KALRN);circRNA_00231|1:74862983_74865927_+(KALRN);circRNA_00…
GO:0006323	DNA packaging	biological_process	cellular component organization or biogenesis|cellular process	3	1949	14	10093	0.525849163802111	0.976602628961605	1.10968995089057	circRNA_07219|3:2004964_2014338_-(ASH1L);circRNA_07225|3:2013594_2086609_-(ASH1L);circRNA_07230|3:2086089_2102684_-(ASH1L);
GO:0006325	chromatin organization	biological_process	cellular component organization or biogenesis|cellular process	13	1949	76	10093	0.731179146359032	0.976602628961605	0.885805136237207	circRNA_00566|1:151750841_151842030_-(BRWD1);circRNA_00575|1:151810461_151823211_-(BRWD1);circRNA_00581|1:151823113_151840624_-(BRWD1);circRNA_00584|1:151824765_151842030_-(BRWD1);circRNA_02061|12:65159070_65197287_-(CHD6);circRNA_04267|19:31463626_31513530_-(MBTD1);circRNA_07799|3:115441191_115454696_-(ZMPSTE24);circRNA_08406|5:12276360_12284521_+(AEBP2);circRNA_08407|5:12276360_12301764_+(AEBP2…
GO:0006334	nucleosome assembly	biological_process	cellular component organization or biogenesis|cellular process	4	1949	23	10093	0.67473396693556	0.976602628961605	0.900617931157561	circRNA_06168|24:29499870_29500920_-(BRD2);circRNA_11265|X:81117479_81203058_+(ATRX);circRNA_11275|X:81200715_81247225_+(ATRX);circRNA_11276|X:81200715_81265099_+(ATRX);
GO:0006336	DNA replication-independent nucleosome assembly	biological_process	cellular component organization or biogenesis|cellular process	4	1949	18	10093	0.46910420738327	0.976602628961605	1.15078957870133	circRNA_03451|16:80535255_80535901_-(HIRA);circRNA_11265|X:81117479_81203058_+(ATRX);circRNA_11275|X:81200715_81247225_+(ATRX);circRNA_11276|X:81200715_81265099_+(ATRX);
GO:0006337	nucleosome disassembly	biological_process	cellular component organization or biogenesis|cellular process	1	1949	6	10093	0.724100811665778	0.976602628961605	0.863092184025996	circRNA_04547|2:11115004_11117186_+(ARID1A);
GO:0006338	chromatin remodeling	biological_process	cellular component organization or biogenesis|cellular process	13	1949	63	10093	0.444660198899577	0.976602628961605	1.0685903230798	circRNA_00679|1:172113273_172143686_+(KAT2B);circRNA_00684|1:172141549_172187243_+(KAT2B);circRNA_02627|14:42087811_42136671_+(RERE);circRNA_02629|14:42102890_42143877_+(RERE);circRNA_02630|14:42136623_42143877_+(RERE);circRNA_04312|19:40508780_40509889_-(KDM6B);circRNA_04547|2:11115004_11117186_+(ARID1A);circRNA_05330|21:16398016_16400450_+(INO80C);circRNA_07625|3:94915426_94932860_+(MYSM1);circ…
GO:0006349	regulation of gene expression by genetic imprinting	biological_process	biological regulation|cellular process|metabolic process|regulation of biological process	3	1949	9	10093	0.24368699430712	0.976602628961605	1.72618436805199	circRNA_01592|11:59523520_59525143_+(ARID4A);circRNA_01594|11:59555766_59557320_+(ARID4A);circRNA_11019|9:98693123_98734666_+(DNMT3A);
GO:0006351	transcription, DNA-templated	biological_process	cellular process|metabolic process	5	1949	15	10093	0.146756448737495	0.976602628961605	1.72618436805199	circRNA_01092|10:94608357_94697126_-(PHF3);circRNA_01095|10:94622590_94697126_-(PHF3);circRNA_01097|10:94696858_94697126_-(PHF3);circRNA_02641|14:48535298_48537488_-(SKI);circRNA_03451|16:80535255_80535901_-(HIRA);
GO:0006352	DNA-templated transcription, initiation	biological_process	cellular process|metabolic process	3	1949	8	10093	0.188030184401167	0.976602628961605	1.94195741405849	circRNA_02026|12:58362994_58370830_-(NCOA6);circRNA_02028|12:58362994_58391867_-(NCOA6);circRNA_02029|12:58366381_58370830_-(NCOA6);
GO:0006353	DNA-templated transcription, termination	biological_process	cellular process|metabolic process	2	1949	15	10093	0.816534502467164	0.976602628961605	0.690473747220797	circRNA_01912|12:32191356_32193224_+(XRN2);circRNA_01913|12:32191356_32230815_+(XRN2);
GO:0006355	regulation of transcription, DNA-templated	biological_process	biological regulation|cellular process|metabolic process|regulation of biological process	17	1949	111	10093	0.886031912472003	0.977472946488703	0.793111736672537	circRNA_00679|1:172113273_172143686_+(KAT2B);circRNA_00684|1:172141549_172187243_+(KAT2B);circRNA_03647|17:44715290_44725037_-(HEATR5A);circRNA_03874|18:22808093_22843703_-(NCOA2);circRNA_04267|19:31463626_31513530_-(MBTD1);circRNA_05052|2:143978592_144009005_+(NAB1);circRNA_05054|2:143978592_144016080_+(NAB1);circRNA_05169|20:30341239_30355485_+(ZNF423);circRNA_05170|20:30471270_30473148_+(ZNF42…
GO:0006357	regulation of transcription by RNA polymerase II	biological_process	biological regulation|cellular process|metabolic process|regulation of biological process	28	1949	168	10093	0.834824418775481	0.976602628961605	0.863092184025996	circRNA_00036|1:27529617_27544291_+(GABPA);circRNA_00037|1:27529617_27546349_+(GABPA);circRNA_00051|1:31428634_31447453_+(USP16);circRNA_00566|1:151750841_151842030_-(BRWD1);circRNA_00575|1:151810461_151823211_-(BRWD1);circRNA_00581|1:151823113_151840624_-(BRWD1);circRNA_00584|1:151824765_151842030_-(BRWD1);circRNA_01516|11:41691461_41694975_+(RFX7);circRNA_01592|11:59523520_59525143_+(ARID4A);ci…
GO:0006364	rRNA processing	biological_process	cellular component organization or biogenesis|cellular process|metabolic process	3	1949	29	10093	0.938350270509036	0.979216279170984	0.535712390085101	circRNA_02088|12:73335922_73336293_+(DDX27);circRNA_02776|14:74272306_74276163_-(UTP25);circRNA_04723|2:50456718_50461027_-(NOP58);
GO:0006366	transcription by RNA polymerase II	biological_process	cellular process|metabolic process	13	1949	74	10093	0.693782993604892	0.976602628961605	0.909745815594969	circRNA_00036|1:27529617_27544291_+(GABPA);circRNA_00037|1:27529617_27546349_+(GABPA);circRNA_01592|11:59523520_59525143_+(ARID4A);circRNA_01594|11:59555766_59557320_+(ARID4A);circRNA_01772|12:5157229_5168479_-(TAF3);circRNA_05307|20:70630597_70632159_-(USF2);circRNA_06338|25:19564276_19564754_+(LCOR);circRNA_06542|26:10834008_10846837_+(GTF2I);circRNA_06544|26:10862620_10869310_+(GTF2I);circRNA_…
GO:0006367	transcription initiation from RNA polymerase II promoter	biological_process	cellular process|metabolic process	1	1949	12	10093	0.923944666085751	0.977472946488703	0.431546092012998	circRNA_01772|12:5157229_5168479_-(TAF3);
GO:0006368	transcription elongation from RNA polymerase II promoter	biological_process	cellular process|metabolic process	1	1949	9	10093	0.855127325720275	0.976602628961605	0.575394789350664	circRNA_08043|4:42635365_42692829_+(CDK13);
GO:0006369	termination of RNA polymerase II transcription	biological_process	cellular process|metabolic process	1	1949	24	10093	0.994235353227274	0.998292537178737	0.215773046006499	circRNA_07135|29:32251272_32275512_+(PCF11);
GO:0006378	mRNA polyadenylation	biological_process	cellular process|metabolic process	1	1949	21	10093	0.989009902738719	0.99587884095222	0.24659776686457	circRNA_07135|29:32251272_32275512_+(PCF11);
GO:0006379	mRNA cleavage	biological_process	cellular process|metabolic process	1	1949	6	10093	0.724100811665778	0.976602628961605	0.863092184025996	circRNA_07135|29:32251272_32275512_+(PCF11);
GO:0006396	RNA processing	biological_process	cellular process|metabolic process	3	1949	28	10093	0.928079820022858	0.979216279170984	0.554844975445283	circRNA_07345|3:28498349_28505842_+(RTCA);circRNA_08851|5:108801889_108817140_+(ZFC3H1);circRNA_08852|5:108844187_108846169_+(ZFC3H1);
GO:0006397	mRNA processing	biological_process	cellular process|metabolic process	13	1949	79	10093	0.781492408698519	0.976602628961605	0.85216696650668	circRNA_01109|10:101249257_101330287_-(QKI);circRNA_01110|10:101249257_101338601_-(QKI);circRNA_01115|10:101306282_101352266_-(QKI);circRNA_01912|12:32191356_32193224_+(XRN2);circRNA_01913|12:32191356_32230815_+(XRN2);circRNA_02162|13:6945839_6990086_+(ACER3);circRNA_02163|13:6967712_6973395_+(ACER3);circRNA_02164|13:7010112_7018032_+(ACER3);circRNA_02165|13:7013159_7018032_+(ACER3);circRNA_03091…
GO:0006406	mRNA export from nucleus	biological_process	establishment of localization|localization|metabolic process	3	1949	25	10093	0.887158501318174	0.977472946488703	0.621426372498717	circRNA_02233|13:30611238_30620127_-(NUP160);circRNA_05573|22:2616527_2632855_-(NUP210);circRNA_09939|8:5817556_5820702_+(UPF1);
GO:0006412	translation	biological_process	cellular process|metabolic process	12	1949	77	10093	0.835457711662691	0.976602628961605	0.807047237011321	circRNA_00501|1:142264220_142300768_+(CEP70);circRNA_00502|1:142264220_142302117_+(CEP70);circRNA_00504|1:142277257_142288730_+(CEP70);circRNA_00505|1:142277257_142302117_+(CEP70);circRNA_00507|1:142277257_142305006_+(CEP70);circRNA_01179|10:113096597_113100865_+(RMND1);circRNA_01907|12:29925059_29929482_+(SMIM26);circRNA_08726|5:78086676_78112162_+(LARP4);circRNA_08749|5:83151004_83163802_+(NR2C…
GO:0006413	translational initiation	biological_process	cellular process|metabolic process	2	1949	16	10093	0.844280932506317	0.976602628961605	0.647319138019497	circRNA_03149|16:1173794_1175380_+(ABCE1);circRNA_10238|8:72193431_72197443_+(HAND1);
GO:0006414	translational elongation	biological_process	cellular process|metabolic process	1	1949	12	10093	0.923944666085751	0.977472946488703	0.431546092012998	circRNA_06582|26:25386827_25399203_-(EEF2K);
GO:0006417	regulation of translation	biological_process	biological regulation|cellular process|metabolic process|regulation of biological process	6	1949	23	10093	0.275480197370275	0.976602628961605	1.35092689673634	circRNA_01109|10:101249257_101330287_-(QKI);circRNA_01110|10:101249257_101338601_-(QKI);circRNA_01115|10:101306282_101352266_-(QKI);circRNA_03408|16:68994947_68999891_-(MAPKAPK5);circRNA_06404|25:37933537_37935689_-(ABLIM1);circRNA_06405|25:37933537_37999420_-(ABLIM1);
GO:0006418	tRNA aminoacylation for protein translation	biological_process	cellular process|metabolic process	2	1949	6	10093	0.327692762964416	0.976602628961605	1.72618436805199	circRNA_02477|14:18352055_18363760_+(IARS2);circRNA_02478|14:18356969_18359113_+(IARS2);
GO:0006446	regulation of translational initiation	biological_process	biological regulation|cellular process|metabolic process|regulation of biological process	2	1949	7	10093	0.404247028739201	0.976602628961605	1.47958660118742	circRNA_03515|17:16611715_16613515_-(KLHL25);circRNA_03781|17:73701606_73704517_+(EIF5);
GO:0006457	protein folding	biological_process	cellular process	3	1949	10	10093	0.301436414479554	0.976602628961605	1.55356593124679	circRNA_01293|11:12378053_12404256_+(CLPX);circRNA_01368|11:20567872_20586256_-(LVRN);circRNA_08100|4:61717395_61727996_+(FKBP9);
GO:0006468	protein phosphorylation	biological_process	cellular process|metabolic process	28	1949	144	10093	0.517571364017772	0.976602628961605	1.00694088136366	circRNA_00608|1:162280567_162285180_+(MORC3);circRNA_00633|1:163433258_163487148_+(DYRK1A);circRNA_00635|1:163433258_163500251_+(DYRK1A);circRNA_00636|1:163486952_163500251_+(DYRK1A);circRNA_00637|1:163518724_163522871_+(DYRK1A);circRNA_00648|1:165621192_165665230_+(PIK3R4);circRNA_02189|13:15315737_15327947_+(HIPK3);circRNA_02190|13:15325012_15327947_+(HIPK3);circRNA_02369|13:66453714_66458587_-…
GO:0006470	protein dephosphorylation	biological_process	cellular process|metabolic process	8	1949	32	10093	0.267098314773753	0.976602628961605	1.29463827603899	circRNA_03436|16:76636840_76664304_+(MTMR3);circRNA_06817|27:29621515_29640137_-(PPP3CB);circRNA_08193|4:83937907_83940412_+(PTPN12);circRNA_08195|4:83966078_83971892_+(PTPN12);circRNA_08375|5:4683820_4772139_-(DUSP16);circRNA_08378|5:4735429_4772139_-(DUSP16);circRNA_09395|7:4686817_4702395_+(PPP3CC);circRNA_10846|9:59329463_59342496_-(PPP4R3B);
GO:0006471	protein ADP-ribosylation	biological_process	cellular process|metabolic process	1	1949	7	10093	0.777409775486875	0.976602628961605	0.739793300593711	circRNA_01205|11:4479094_4483508_+(PARP6);
GO:0006473	protein acetylation	biological_process	cellular process|metabolic process	2	1949	8	10093	0.476319310185212	0.976602628961605	1.29463827603899	circRNA_00679|1:172113273_172143686_+(KAT2B);circRNA_00684|1:172141549_172187243_+(KAT2B);
GO:0006482	protein demethylation	biological_process	cellular process|metabolic process	3	1949	11	10093	0.359691278104356	0.976602628961605	1.41233266476981	circRNA_04524|2:7272908_7309720_+(KDM1A);circRNA_04525|2:7288791_7305740_+(KDM1A);circRNA_04528|2:7295600_7306550_+(KDM1A);
GO:0006486	protein glycosylation	biological_process	cellular process|metabolic process	4	1949	27	10093	0.794123385120481	0.976602628961605	0.767193052467552	circRNA_01473|11:37609461_37616722_+(BNIP2);circRNA_02215|13:26776895_26778743_+(EXT2);circRNA_02710|14:65609925_65615305_-(EDEM3);circRNA_03100|15:68234604_68247619_-(COG3);
GO:0006493	protein O-linked glycosylation	biological_process	cellular process|metabolic process	2	1949	8	10093	0.476319310185212	0.976602628961605	1.29463827603899	circRNA_05777|22:51769931_51773236_-(TRAK1);circRNA_09908|7:118042024_118047124_-(GALNT7);
GO:0006508	proteolysis	biological_process	metabolic process	10	1949	58	10093	0.706442702500486	0.976602628961605	0.892853983475168	circRNA_01285|11:12074887_12084889_+(DPP8);circRNA_01360|11:20376561_20436768_-(LVRN);circRNA_02495|14:22242907_22243102_-(CAPN2);circRNA_03730|17:61746788_61749667_-(LGMN);circRNA_05702|22:27011214_27023902_-(ADAMTS9);circRNA_05705|22:27011214_27045952_-(ADAMTS9);circRNA_09505|7:17632165_17671889_+(AOPEP);circRNA_10117|8:41457386_41490515_-(UIMC1);circRNA_10118|8:41526635_41540028_-(UIMC1);circR…
GO:0006511	ubiquitin-dependent protein catabolic process	biological_process	cellular process|metabolic process	26	1949	153	10093	0.796338697721806	0.976602628961605	0.880015560183369	circRNA_00051|1:31428634_31447453_+(USP16);circRNA_00595|1:157884875_157899911_-(UBE2G2);circRNA_00616|1:163101698_163113882_+(RIPPLY3);circRNA_00622|1:163106576_163109877_+(RIPPLY3);circRNA_01518|11:41887272_41900153_+(NEDD4);circRNA_03415|16:70576655_70577436_-(UBE3B);circRNA_03515|17:16611715_16613515_-(KLHL25);circRNA_04635|2:33138785_33175595_+(USP37);circRNA_04638|2:33146536_33156494_+(USP3…
GO:0006513	protein monoubiquitination	biological_process	cellular process|metabolic process	4	1949	18	10093	0.46910420738327	0.976602628961605	1.15078957870133	circRNA_01518|11:41887272_41900153_+(NEDD4);circRNA_07875|4:7206347_7208221_+(NOBOX);circRNA_09166|6:62426587_62440594_-(SLC30A9);circRNA_09168|6:62426587_62445294_-(SLC30A9);
GO:0006515	protein quality control for misfolded or incompletely synthesized proteins	biological_process	cellular process|metabolic process	1	1949	7	10093	0.777409775486875	0.976602628961605	0.739793300593711	circRNA_07629|3:95058460_95075606_+(OMA1);
GO:0006516	glycoprotein catabolic process	biological_process	cellular process|metabolic process	2	1949	12	10093	0.705232979182214	0.976602628961605	0.863092184025996	circRNA_05702|22:27011214_27023902_-(ADAMTS9);circRNA_05705|22:27011214_27045952_-(ADAMTS9);
GO:0006605	protein targeting	biological_process	establishment of localization|localization	3	1949	12	10093	0.417148763115765	0.976602628961605	1.29463827603899	circRNA_01521|11:42500165_42515276_+(PIGBOS1);circRNA_02334|13:54936867_54939337_-(SORL1);circRNA_05777|22:51769931_51773236_-(TRAK1);
GO:0006607	NLS-bearing protein import into nucleus	biological_process	establishment of localization|localization	3	1949	19	10093	0.740014563095058	0.976602628961605	0.817666279603575	circRNA_02627|14:42087811_42136671_+(RERE);circRNA_02629|14:42102890_42143877_+(RERE);circRNA_02630|14:42136623_42143877_+(RERE);
GO:0006611	protein export from nucleus	biological_process	establishment of localization|localization	4	1949	11	10093	0.146090111480084	0.976602628961605	1.88311021969308	circRNA_02956|15:45738331_45757098_-(XPO4);circRNA_02957|15:45738331_45769425_-(XPO4);circRNA_06566|26:18881351_18886544_+(XPO6);circRNA_06567|26:18904261_18913932_+(XPO6);
GO:0006616	SRP-dependent cotranslational protein targeting to membrane, translocation	biological_process	establishment of localization|localization	1	1949	5	10093	0.658032803548885	0.976602628961605	1.0357106208312	circRNA_04334|19:45008760_45030652_-(PAFAH1B1);
GO:0006622	protein targeting to lysosome	biological_process	establishment of localization|localization	7	1949	29	10093	0.321768172791055	0.976602628961605	1.24999557686524	circRNA_01335|11:15592299_15622733_+(AP3B1);circRNA_01336|11:15592299_15647642_+(AP3B1);circRNA_01518|11:41887272_41900153_+(NEDD4);circRNA_02334|13:54936867_54939337_-(SORL1);circRNA_04165|19:13996231_13996511_+(HGS);circRNA_10264|8:87810532_87826058_+(ZFYVE16);circRNA_10265|8:87819607_87822570_+(ZFYVE16);
GO:0006623	protein targeting to vacuole	biological_process	establishment of localization|localization	3	1949	14	10093	0.525849163802111	0.976602628961605	1.10968995089057	circRNA_00648|1:165621192_165665230_+(PIK3R4);circRNA_02598|14:38020261_38021724_-(VPS13D);circRNA_02603|14:38076522_38085451_-(VPS13D);
GO:0006625	protein targeting to peroxisome	biological_process	cellular component organization or biogenesis|cellular process|establishment of localization|localization	3	1949	13	10093	0.47278808150495	0.976602628961605	1.19505071634369	circRNA_01694|11:75428150_75457523_+(RIOX1);circRNA_11426|Y:986037_994644_-(GPR143);circRNA_11432|Y:1105089_1108875_-(GPR143);
GO:0006629	lipid metabolic process	biological_process	metabolic process	8	1949	17	10093	0.00875754747807494	0.976602628961605	2.43696616666164	circRNA_00666|1:168437957_168502739_+(PLCL2);circRNA_03426|16:74838271_74855194_-(PITPNB);circRNA_04762|2:55037829_55060093_-(PLCL1);circRNA_04764|2:55059890_55068317_-(PLCL1);circRNA_07629|3:95058460_95075606_+(OMA1);circRNA_10117|8:41457386_41490515_-(UIMC1);circRNA_10118|8:41526635_41540028_-(UIMC1);circRNA_10119|8:41536037_41540028_-(UIMC1);
GO:0006631	fatty acid metabolic process	biological_process	cellular process|metabolic process	1	1949	16	10093	0.967800974241189	0.986593226168202	0.323659569009749	circRNA_01694|11:75428150_75457523_+(RIOX1);
GO:0006633	fatty acid biosynthetic process	biological_process	cellular process|metabolic process	2	1949	12	10093	0.705232979182214	0.976602628961605	0.863092184025996	circRNA_04167|19:14378854_14379105_+(FASN);circRNA_09387|7:1542227_1549099_+(LPL);
GO:0006635	fatty acid beta-oxidation	biological_process	cellular process|metabolic process	2	1949	6	10093	0.327692762964416	0.976602628961605	1.72618436805199	circRNA_05286|20:67707085_67707503_+(ECH1);circRNA_07657|3:101241509_101244153_-(CPT2);
GO:0006661	phosphatidylinositol biosynthetic process	biological_process	cellular process|metabolic process	4	1949	14	10093	0.278230779748693	0.976602628961605	1.47958660118742	circRNA_00062|1:36187237_36189565_-(SYNJ1);circRNA_03436|16:76636840_76664304_+(MTMR3);circRNA_04674|2:44049785_44050855_-(PIKFYVE);circRNA_04675|2:44049785_44055905_-(PIKFYVE);
GO:0006665	sphingolipid metabolic process	biological_process	cellular process|metabolic process	1	1949	8	10093	0.820422699101398	0.976602628961605	0.647319138019497	circRNA_06623|26:32250903_32265708_+(PDXDC1);
GO:0006707	cholesterol catabolic process	biological_process	metabolic process	1	1949	5	10093	0.658032803548885	0.976602628961605	1.0357106208312	circRNA_03334|16:56166684_56177503_+(SCARB1);
GO:0006730	one-carbon metabolic process	biological_process	cellular process|metabolic process	2	1949	8	10093	0.476319310185212	0.976602628961605	1.29463827603899	circRNA_01637|11:66046291_66059376_+(MTHFD1);circRNA_10268|8:87983142_87990020_-(ANKRD34B);
GO:0006744	ubiquinone biosynthetic process	biological_process	cellular process|metabolic process	2	1949	9	10093	0.542785686150381	0.976602628961605	1.15078957870133	circRNA_00896|10:39899067_39913035_-(COQ3);circRNA_02609|14:39259584_39260300_-(UBIAD1);
GO:0006771	riboflavin metabolic process	biological_process	cellular process|metabolic process	2	1949	5	10093	0.248638414185725	0.976602628961605	2.07142124166239	circRNA_00817|10:18738077_18757180_-(ENPP1);circRNA_00818|10:18752589_18757180_-(ENPP1);
GO:0006796	phosphate-containing compound metabolic process	biological_process	cellular process|metabolic process	2	1949	9	10093	0.542785686150381	0.976602628961605	1.15078957870133	circRNA_00817|10:18738077_18757180_-(ENPP1);circRNA_00818|10:18752589_18757180_-(ENPP1);
GO:0006811	ion transport	biological_process	establishment of localization|localization	5	1949	17	10093	0.218591428888351	0.976602628961605	1.52310385416352	circRNA_02505|14:24218638_24220320_-(TMEM63A);circRNA_03398|16:67920253_67922377_-(SLC8B1);circRNA_10058|8:27549692_27552846_-(SLC12A2);circRNA_10234|8:68490928_68497594_+(SLC36A1);circRNA_11154|X:33503006_33521339_-(SLC9A6);
GO:0006813	potassium ion transport	biological_process	establishment of localization|localization	1	1949	7	10093	0.777409775486875	0.976602628961605	0.739793300593711	circRNA_05558|21:61142571_61143748_-(VPS4B);
GO:0006821	chloride transport	biological_process	establishment of localization|localization	1	1949	7	10093	0.777409775486875	0.976602628961605	0.739793300593711	circRNA_09935|8:4119983_4121398_-(ANO8);
GO:0006836	neurotransmitter transport	biological_process	establishment of localization|localization	3	1949	11	10093	0.359691278104356	0.976602628961605	1.41233266476981	circRNA_00062|1:36187237_36189565_-(SYNJ1);circRNA_02199|13:17287900_17305127_+(CD44);circRNA_08300|4:113002191_113009467_+(ICA1);
GO:0006855	drug transmembrane transport	biological_process	establishment of localization|localization|response to stimulus	2	1949	10	10093	0.603123004068088	0.976602628961605	1.0357106208312	circRNA_05436|21:38603620_38616969_+(TWSG1);circRNA_06614|26:31546083_31554385_-(ABCC1);
GO:0006869	lipid transport	biological_process	establishment of localization|localization	5	1949	16	10093	0.181357141581058	0.976602628961605	1.61829784504874	circRNA_02334|13:54936867_54939337_-(SORL1);circRNA_04135|19:2423920_2437242_-(ABCA10);circRNA_04137|19:2461780_2463201_-(ABCA10);circRNA_07932|4:15573420_15593153_-(ESYT2);circRNA_07933|4:15579279_15581758_-(ESYT2);
GO:0006874	cellular calcium ion homeostasis	biological_process	biological regulation|cellular process	2	1949	9	10093	0.542785686150381	0.976602628961605	1.15078957870133	circRNA_03367|16:59893084_59908360_-(ATP2A2);circRNA_10752|9:42415718_42418995_-(SLC8A1);
GO:0006879	cellular iron ion homeostasis	biological_process	biological regulation|cellular process	2	1949	15	10093	0.816534502467164	0.976602628961605	0.690473747220797	circRNA_03339|16:57300454_57304839_-(ATP6V0A2);circRNA_05485|21:48509380_48523184_+(SMAD4);
GO:0006884	cell volume homeostasis	biological_process	biological regulation|cellular component organization or biogenesis|cellular process	1	1949	6	10093	0.724100811665778	0.976602628961605	0.863092184025996	circRNA_10058|8:27549692_27552846_-(SLC12A2);
GO:0006886	intracellular protein transport	biological_process	establishment of localization|localization	25	1949	108	10093	0.184406730839105	0.976602628961605	1.19873914448055	circRNA_00082|1:41171674_41187141_+(ARL13B);circRNA_00323|1:90328553_90329618_-(AP2M1);circRNA_01139|10:106364262_106367052_-(SNX9);circRNA_01521|11:42500165_42515276_+(PIGBOS1);circRNA_02312|13:48178085_48181886_-(COPB1);circRNA_02925|15:29674661_29685100_+(TBC1D4);circRNA_02926|15:29680400_29680867_+(TBC1D4);circRNA_02927|15:29696055_29726924_+(TBC1D4);circRNA_03100|15:68234604_68247619_-(COG3)…
GO:0006887	exocytosis	biological_process	cellular process|establishment of localization|localization	2	1949	26	10093	0.972852814911671	0.989100621017392	0.398350238781229	circRNA_00082|1:41171674_41187141_+(ARL13B);circRNA_02491|14:21180291_21180668_+(TAF1A);
GO:0006888	ER to Golgi vesicle-mediated transport	biological_process	establishment of localization|localization	17	1949	60	10093	0.0582316214161149	0.976602628961605	1.46725671284419	circRNA_02008|12:54452000_54454419_+(TBC1D20);circRNA_02312|13:48178085_48181886_-(COPB1);circRNA_02347|13:57898799_57899658_-(TRAPPC4);circRNA_02491|14:21180291_21180668_+(TAF1A);circRNA_03100|15:68234604_68247619_-(COG3);circRNA_03685|17:52750668_52766507_+(PNN);circRNA_03686|17:52750668_52770139_+(PNN);circRNA_05334|21:20489479_20497292_+(TRAPPC8);circRNA_05427|21:38013457_38017507_+(RAB12);ci…
GO:0006890	retrograde vesicle-mediated transport, Golgi to ER	biological_process	establishment of localization|localization	9	1949	37	10093	0.276307270074561	0.976602628961605	1.25964805236226	circRNA_02099|12:75823625_75825243_-(ATP9A);circRNA_02312|13:48178085_48181886_-(COPB1);circRNA_02640|14:48446804_48448155_-(RER1);circRNA_02977|15:50056905_50059735_+(PAN3);circRNA_02981|15:50106603_50146279_+(PAN3);circRNA_02982|15:50106603_50152374_+(PAN3);circRNA_03100|15:68234604_68247619_-(COG3);circRNA_03426|16:74838271_74855194_-(PITPNB);circRNA_08164|4:80620015_80620387_-(RINT1);
GO:0006891	intra-Golgi vesicle-mediated transport	biological_process	establishment of localization|localization	2	1949	14	10093	0.784436775192257	0.976602628961605	0.739793300593711	circRNA_02312|13:48178085_48181886_-(COPB1);circRNA_03100|15:68234604_68247619_-(COG3);
GO:0006892	post-Golgi vesicle-mediated transport	biological_process	establishment of localization|localization	1	1949	6	10093	0.724100811665778	0.976602628961605	0.863092184025996	circRNA_02334|13:54936867_54939337_-(SORL1);
GO:0006895	Golgi to endosome transport	biological_process	establishment of localization|localization	3	1949	12	10093	0.417148763115765	0.976602628961605	1.29463827603899	circRNA_00606|1:162198092_162199211_+(DOP1B);circRNA_00607|1:162198092_162216021_+(DOP1B);circRNA_08591|5:54509375_54514940_+(MON2);
GO:0006896	Golgi to vacuole transport	biological_process	establishment of localization|localization	1	1949	11	10093	0.905718692177123	0.977472946488703	0.470777554923271	circRNA_10949|9:85737966_85743431_-(VPS54);
GO:0006897	endocytosis	biological_process	establishment of localization|localization	19	1949	72	10093	0.0876375859277523	0.976602628961605	1.36656262470783	circRNA_01139|10:106364262_106367052_-(SNX9);circRNA_02099|12:75823625_75825243_-(ATP9A);circRNA_03728|17:61623613_61643275_+(SLC24A4);circRNA_03729|17:61623613_61644464_+(SLC24A4);circRNA_03935|18:51265492_51267932_+(LRP12);circRNA_05393|21:30628125_30672254_-(MIB1);circRNA_05395|21:30670147_30672254_-(MIB1);circRNA_05436|21:38603620_38616969_+(TWSG1);circRNA_07689|3:102349745_102358942_-(ZFYVE9…
GO:0006898	receptor-mediated endocytosis	biological_process	establishment of localization|localization	3	1949	17	10093	0.66519709706457	0.976602628961605	0.913862312498114	circRNA_01139|10:106364262_106367052_-(SNX9);circRNA_02334|13:54936867_54939337_-(SORL1);circRNA_05833|22:62279679_62282448_-(TGFBR2);
GO:0006906	vesicle fusion	biological_process	cellular component organization or biogenesis|cellular process|establishment of localization|localization	1	1949	9	10093	0.855127325720275	0.976602628961605	0.575394789350664	circRNA_00082|1:41171674_41187141_+(ARL13B);
GO:0006911	phagocytosis, engulfment	biological_process	cellular component organization or biogenesis|cellular process|establishment of localization|localization	3	1949	12	10093	0.417148763115765	0.976602628961605	1.29463827603899	circRNA_06974|28:34613040_34645755_-(MSR1);circRNA_06975|28:34638863_34648940_-(MSR1);circRNA_06976|28:34648860_34660253_-(MSR1);
GO:0006914	autophagy	biological_process	cellular process|metabolic process	4	1949	18	10093	0.46910420738327	0.976602628961605	1.15078957870133	circRNA_02221|13:29312376_29313486_-(AMBRA1);circRNA_03039|15:61226132_61229150_-(FOXO1);circRNA_04227|19:20611977_20612382_+(PLEKHM1);circRNA_05427|21:38013457_38017507_+(RAB12);
GO:0006915	apoptotic process	biological_process	cellular process	18	1949	87	10093	0.413998985758475	0.976602628961605	1.0714247801702	circRNA_01847|12:20899966_20933055_-(ACBD7);circRNA_01849|12:20918322_20933055_-(ACBD7);circRNA_02189|13:15315737_15327947_+(HIPK3);circRNA_02190|13:15325012_15327947_+(HIPK3);circRNA_03039|15:61226132_61229150_-(FOXO1);circRNA_03447|16:79814966_79822641_+(MAPK1);circRNA_03448|16:79814966_79833560_+(MAPK1);circRNA_04612|2:23682022_23685378_-(RHBDD1);circRNA_04728|2:51634418_51634934_-(CFLAR);circ…
GO:0006935	chemotaxis	biological_process	locomotion|response to stimulus	2	1949	7	10093	0.404247028739201	0.976602628961605	1.47958660118742	circRNA_05436|21:38603620_38616969_+(TWSG1);circRNA_06042|24:1922343_1923282_-(RIPOR2);
GO:0006953	acute-phase response	biological_process	response to stimulus	1	1949	6	10093	0.724100811665778	0.976602628961605	0.863092184025996	circRNA_08352|5:105674_121124_-(CD163);
GO:0006954	inflammatory response	biological_process	response to stimulus	10	1949	51	10093	0.534868544622566	0.976602628961605	1.01540256944235	circRNA_06073|24:7790015_7834757_+(STK19);circRNA_06078|24:7802387_7846772_+(STK19);circRNA_06275|25:11851578_11853001_-(LIPA);circRNA_06855|27:44519749_44538258_+(MAPK8);circRNA_06857|27:44527829_44531962_+(MAPK8);circRNA_07564|3:80301917_80305767_+(PTGER3);circRNA_08898|5:121868660_121870265_-(TCF20);circRNA_10402|8:118355612_118398040_-(PJA2);circRNA_10592|9:25187969_25199979_+(IL18R1);circRNA…
GO:0006955	immune response	biological_process	immune system process|response to stimulus	9	1949	42	10093	0.424043860629856	0.976602628961605	1.10968995089057	circRNA_00687|10:38551_62510_+(ZNF596);circRNA_00817|10:18738077_18757180_-(ENPP1);circRNA_00818|10:18752589_18757180_-(ENPP1);circRNA_01285|11:12074887_12084889_+(DPP8);circRNA_02731|14:67432881_67444440_+(HMCN1);circRNA_05400|21:31521834_31536744_-(COLEC12);circRNA_06844|27:43133633_43145970_+(BMPR1A);circRNA_10589|9:25152721_25157360_+(IL1RL1);circRNA_10592|9:25187969_25199979_+(IL18R1);
GO:0006958	complement activation, classical pathway	biological_process	biological regulation|immune system process|metabolic process|positive regulation of biological process|regulation of biological process|response to stimulus	2	1949	8	10093	0.476319310185212	0.976602628961605	1.29463827603899	circRNA_06073|24:7790015_7834757_+(STK19);circRNA_06078|24:7802387_7846772_+(STK19);
GO:0006959	humoral immune response	biological_process	immune system process|response to stimulus	3	1949	12	10093	0.417148763115765	0.976602628961605	1.29463827603899	circRNA_06092|24:14557523_14578274_+(TNFRSF21);circRNA_06093|24:14578009_14578274_+(TNFRSF21);circRNA_08997|6:21996721_22009030_+(COQ2);
GO:0006970	response to osmotic stress	biological_process	response to stimulus	2	1949	13	10093	0.747495687850807	0.976602628961605	0.796700477562458	circRNA_06855|27:44519749_44538258_+(MAPK8);circRNA_06857|27:44527829_44531962_+(MAPK8);
GO:0006974	cellular response to DNA damage stimulus	biological_process	cellular process|response to stimulus	18	1949	91	10093	0.496927139640806	0.976602628961605	1.02432918543745	circRNA_00051|1:31428634_31447453_+(USP16);circRNA_01082|10:81141558_81148557_+(CGAS);circRNA_02026|12:58362994_58370830_-(NCOA6);circRNA_02028|12:58362994_58391867_-(NCOA6);circRNA_02029|12:58366381_58370830_-(NCOA6);circRNA_03039|15:61226132_61229150_-(FOXO1);circRNA_04256|19:29486169_29492483_-(ZNF652);circRNA_04366|19:48154443_48164547_-(TAOK1);circRNA_04367|19:48154443_48186664_-(TAOK1);circ…
GO:0006986	response to unfolded protein	biological_process	response to stimulus	2	1949	12	10093	0.705232979182214	0.976602628961605	0.863092184025996	circRNA_02710|14:65609925_65615305_-(EDEM3);circRNA_10479|9:9124127_9126017_+(TOR1B);
GO:0006997	nucleus organization	biological_process	cellular component organization or biogenesis|cellular process	3	1949	12	10093	0.417148763115765	0.976602628961605	1.29463827603899	circRNA_03426|16:74838271_74855194_-(PITPNB);circRNA_05558|21:61142571_61143748_-(VPS4B);circRNA_07799|3:115441191_115454696_-(ZMPSTE24);
GO:0006998	nuclear envelope organization	biological_process	cellular component organization or biogenesis|cellular process	2	1949	9	10093	0.542785686150381	0.976602628961605	1.15078957870133	circRNA_07799|3:115441191_115454696_-(ZMPSTE24);circRNA_08864|5:113513668_113523781_+(PARP11);
GO:0007005	mitochondrion organization	biological_process	cellular component organization or biogenesis|cellular process	3	1949	12	10093	0.417148763115765	0.976602628961605	1.29463827603899	circRNA_00036|1:27529617_27544291_+(GABPA);circRNA_00037|1:27529617_27546349_+(GABPA);circRNA_03311|16:44053871_44067152_-(FNIP2);
GO:0007009	plasma membrane organization	biological_process	cellular component organization or biogenesis|cellular process	2	1949	10	10093	0.603123004068088	0.976602628961605	1.0357106208312	circRNA_10827|9:58176549_58176745_+(SPTBN1);circRNA_10828|9:58176549_58180012_+(SPTBN1);
GO:0007010	cytoskeleton organization	biological_process	cellular component organization or biogenesis|cellular process	12	1949	85	10093	0.916950434738394	0.977472946488703	0.731089849998491	circRNA_00566|1:151750841_151842030_-(BRWD1);circRNA_00575|1:151810461_151823211_-(BRWD1);circRNA_00581|1:151823113_151840624_-(BRWD1);circRNA_00584|1:151824765_151842030_-(BRWD1);circRNA_05289|20:68359254_68362287_-(SIPA1L3);circRNA_06180|24:33453369_33480962_-(DST);circRNA_06181|24:33461746_33469189_-(DST);circRNA_06183|24:33477428_33480962_-(DST);circRNA_06184|24:33592549_33640892_-(DST);circR…
GO:0007015	actin filament organization	biological_process	cellular component organization or biogenesis|cellular process	5	1949	19	10093	0.298663965701964	0.976602628961605	1.36277713267263	circRNA_00514|1:144125295_144125538_-(NCK1);circRNA_00516|1:144125295_144151044_-(NCK1);circRNA_07003|28:40230275_40237431_+(SORBS2);circRNA_09062|6:35133387_35137646_-(RUFY3);circRNA_09063|6:35141529_35147526_-(RUFY3);
GO:0007018	microtubule-based movement	biological_process	cellular process	5	1949	34	10093	0.813482990188138	0.976602628961605	0.761551927081761	circRNA_01578|11:56674623_56680898_+(KTN1);circRNA_01583|11:56722814_56724502_+(KTN1);circRNA_02977|15:50056905_50059735_+(PAN3);circRNA_02981|15:50106603_50146279_+(PAN3);circRNA_02982|15:50106603_50152374_+(PAN3);
GO:0007026	negative regulation of microtubule depolymerization	biological_process	biological regulation|cellular component organization or biogenesis|cellular process|negative regulation of biological process|regulation of biological process	4	1949	10	10093	0.108938347238106	0.976602628961605	2.07142124166239	circRNA_02797|14:80987668_81004075_+(CAMSAP2);circRNA_03445|16:79368521_79379969_-(ADORA2A);circRNA_04366|19:48154443_48164547_-(TAOK1);circRNA_04367|19:48154443_48186664_-(TAOK1);
GO:0007029	endoplasmic reticulum organization	biological_process	cellular component organization or biogenesis|cellular process	4	1949	15	10093	0.326039627389129	0.976602628961605	1.38094749444159	circRNA_00606|1:162198092_162199211_+(DOP1B);circRNA_00607|1:162198092_162216021_+(DOP1B);circRNA_10479|9:9124127_9126017_+(TOR1B);circRNA_10727|9:40112277_40112762_-(ATL2);
GO:0007030	Golgi organization	biological_process	cellular component organization or biogenesis|cellular process	11	1949	46	10093	0.264612013830318	0.976602628961605	1.23834965534165	circRNA_02008|12:54452000_54454419_+(TBC1D20);circRNA_02883|15:19096113_19127639_+(ARHGEF7);circRNA_02893|15:19126439_19169984_+(ARHGEF7);circRNA_02896|15:19142135_19169984_+(ARHGEF7);circRNA_03100|15:68234604_68247619_-(COG3);circRNA_03454|16:80900267_80908242_+(ARVCF);circRNA_03731|17:61865865_61869861_+(GOLGA5);circRNA_05334|21:20489479_20497292_+(TRAPPC8);circRNA_08164|4:80620015_80620387_-(R…
GO:0007035	vacuolar acidification	biological_process	biological regulation|cellular process	1	1949	18	10093	0.979052255468594	0.991325813155279	0.287697394675332	circRNA_03339|16:57300454_57304839_-(ATP6V0A2);
GO:0007040	lysosome organization	biological_process	cellular component organization or biogenesis|cellular process	2	1949	14	10093	0.784436775192257	0.976602628961605	0.739793300593711	circRNA_08543|5:39683561_39687469_+(GNPTAB);circRNA_08544|5:39683561_39695852_+(GNPTAB);
GO:0007041	lysosomal transport	biological_process	establishment of localization|localization	2	1949	16	10093	0.844280932506317	0.976602628961605	0.647319138019497	circRNA_01518|11:41887272_41900153_+(NEDD4);circRNA_10949|9:85737966_85743431_-(VPS54);
GO:0007044	cell-substrate junction assembly	biological_process	cellular component organization or biogenesis|cellular process	1	1949	7	10093	0.777409775486875	0.976602628961605	0.739793300593711	circRNA_04967|2:123641104_123648987_+(ITGA6);
GO:0007049	cell cycle	biological_process	cellular process	22	1949	104	10093	0.353634116615759	0.976602628961605	1.09546315664838	circRNA_00274|1:77411142_77416008_+(PAK2);circRNA_00279|1:77471472_77495478_+(PAK2);circRNA_00679|1:172113273_172143686_+(KAT2B);circRNA_00684|1:172141549_172187243_+(KAT2B);circRNA_00693|10:292450_310326_+(KATNA1);circRNA_01756|12:859685_885545_-(CDC123);circRNA_01757|12:874703_885545_-(CDC123);circRNA_02526|14:25940762_25944470_+(AHCTF1);circRNA_02527|14:25950048_25959353_+(AHCTF1);circRNA_0342…
GO:0007050	cell cycle arrest	biological_process	biological regulation|cellular process|negative regulation of biological process|regulation of biological process	5	1949	27	10093	0.618525098408028	0.976602628961605	0.95899131558444	circRNA_02469|14:16460910_16461277_+(TGFB2);circRNA_08175|4:81053147_81104514_-(KMT2E);circRNA_08176|4:81079462_81084107_-(KMT2E);circRNA_08177|4:81079462_81101308_-(KMT2E);circRNA_08178|4:81101124_81104514_-(KMT2E);
GO:0007052	mitotic spindle organization	biological_process	cellular component organization or biogenesis|cellular process	4	1949	12	10093	0.187318823070129	0.976602628961605	1.72618436805199	circRNA_02977|15:50056905_50059735_+(PAN3);circRNA_02981|15:50106603_50146279_+(PAN3);circRNA_02982|15:50106603_50152374_+(PAN3);circRNA_04243|19:23292831_23341177_-(TUBG2);
GO:0007059	chromosome segregation	biological_process	cellular process	8	1949	31	10093	0.237571064888945	0.976602628961605	1.33640080107251	circRNA_02977|15:50056905_50059735_+(PAN3);circRNA_02981|15:50106603_50146279_+(PAN3);circRNA_02982|15:50106603_50152374_+(PAN3);circRNA_03071|15:64443792_64453858_-(SETDB2);circRNA_06619|26:31873529_31879257_-(NDE1);circRNA_09555|7:26684211_26703816_-(NXNL2);circRNA_11426|Y:986037_994644_-(GPR143);circRNA_11432|Y:1105089_1108875_-(GPR143);
GO:0007076	mitotic chromosome condensation	biological_process	cellular component organization or biogenesis|cellular process	1	1949	8	10093	0.820422699101398	0.976602628961605	0.647319138019497	circRNA_09925|8:1844300_1852213_-(AKAP8L);
GO:0007079	mitotic chromosome movement towards spindle pole	biological_process	cellular component organization or biogenesis|cellular process|establishment of localization|localization	3	1949	10	10093	0.301436414479554	0.976602628961605	1.55356593124679	circRNA_02977|15:50056905_50059735_+(PAN3);circRNA_02981|15:50106603_50146279_+(PAN3);circRNA_02982|15:50106603_50152374_+(PAN3);
GO:0007080	mitotic metaphase plate congression	biological_process	cellular component organization or biogenesis|cellular process|establishment of localization|localization	4	1949	18	10093	0.46910420738327	0.976602628961605	1.15078957870133	circRNA_02977|15:50056905_50059735_+(PAN3);circRNA_02981|15:50106603_50146279_+(PAN3);circRNA_02982|15:50106603_50152374_+(PAN3);circRNA_05558|21:61142571_61143748_-(VPS4B);
GO:0007088	regulation of mitotic nuclear division	biological_process	biological regulation|cellular component organization or biogenesis|cellular process|regulation of biological process	1	1949	10	10093	0.883127805903851	0.976602628961605	0.517855310415598	circRNA_09863|7:98385056_98433141_+(FOCAD);
GO:0007093	mitotic cell cycle checkpoint	biological_process	biological regulation|cellular process|negative regulation of biological process|regulation of biological process	1	1949	5	10093	0.658032803548885	0.976602628961605	1.0357106208312	circRNA_01263|11:10943212_10951863_-(ZWILCH);
GO:0007095	mitotic G2 DNA damage checkpoint	biological_process	biological regulation|cellular process|negative regulation of biological process|regulation of biological process|response to stimulus	3	1949	6	10093	0.090529716628343	0.976602628961605	2.58927655207799	circRNA_01731|11:93238106_93238662_-(FOXN3);circRNA_04366|19:48154443_48164547_-(TAOK1);circRNA_04367|19:48154443_48186664_-(TAOK1);
GO:0007097	nuclear migration	biological_process	establishment of localization|localization	1	1949	11	10093	0.905718692177123	0.977472946488703	0.470777554923271	circRNA_01627|11:65585403_65606327_+(SYNE2);
GO:0007098	centrosome cycle	biological_process	cellular component organization or biogenesis|cellular process	1	1949	11	10093	0.905718692177123	0.977472946488703	0.470777554923271	circRNA_06994|28:36425792_36433728_+(PCM1);
GO:0007099	centriole replication	biological_process	cellular component organization or biogenesis|cellular process	3	1949	11	10093	0.359691278104356	0.976602628961605	1.41233266476981	circRNA_02944|15:44909620_44916602_-(CENPJ);circRNA_04321|19:43013868_43016257_-(KIAA0753);circRNA_04324|19:43047602_43058819_-(KIAA0753);
GO:0007154	cell communication	biological_process	cellular process	1	1949	5	10093	0.658032803548885	0.976602628961605	1.0357106208312	circRNA_10752|9:42415718_42418995_-(SLC8A1);
GO:0007155	cell adhesion	biological_process	biological adhesion	19	1949	131	10093	0.939244241797633	0.97935099690915	0.751087854801249	circRNA_02704|14:63840087_63840618_+(LAMC1);circRNA_03445|16:79368521_79379969_-(ADORA2A);circRNA_03520|17:20959264_20961768_-(HAPLN3);circRNA_03649|17:45364746_45401220_+(ARHGAP5);circRNA_03650|17:45370237_45374124_+(ARHGAP5);circRNA_03655|17:45426365_45431404_+(ARHGAP5);circRNA_04375|19:50405743_50450303_+(NF1);circRNA_06042|24:1922343_1923282_-(RIPOR2);circRNA_06180|24:33453369_33480962_-(DST)…
GO:0007156	homophilic cell adhesion via plasma membrane adhesion molecules	biological_process	biological adhesion	5	1949	29	10093	0.684394333603369	0.976602628961605	0.892853983475168	circRNA_00167|1:60462410_60495267_+(NECTIN3);circRNA_00168|1:60466063_60473629_+(NECTIN3);circRNA_01191|11:3128262_3142896_+(NPTN);circRNA_05277|20:65221788_65224468_-(LIPE);circRNA_07014|28:42733163_42759484_-(TENM3);
GO:0007157	heterophilic cell-cell adhesion via plasma membrane cell adhesion molecules	biological_process	biological adhesion	6	1949	21	10093	0.205794228223122	0.976602628961605	1.47958660118742	circRNA_00167|1:60462410_60495267_+(NECTIN3);circRNA_00168|1:60466063_60473629_+(NECTIN3);circRNA_05277|20:65221788_65224468_-(LIPE);circRNA_07014|28:42733163_42759484_-(TENM3);circRNA_07127|29:26844872_26846486_-(TENM4);circRNA_10261|8:86399427_86403526_+(TENM2);
GO:0007160	cell-matrix adhesion	biological_process	biological adhesion	1	1949	17	10093	0.97402861155427	0.989100621017392	0.304620770832705	circRNA_04967|2:123641104_123648987_+(ITGA6);
GO:0007162	negative regulation of cell adhesion	biological_process	biological adhesion|biological regulation|cellular process|negative regulation of biological process|regulation of biological process	1	1949	17	10093	0.97402861155427	0.989100621017392	0.304620770832705	circRNA_06042|24:1922343_1923282_-(RIPOR2);
GO:0007165	signal transduction	biological_process	biological regulation|cellular process|regulation of biological process|response to stimulus|signaling	36	1949	167	10093	0.256509816083187	0.976602628961605	1.1163348008959	circRNA_02261|13:35362901_35371034_-(NUP98);circRNA_02262|13:35362901_35377884_-(NUP98);circRNA_02263|13:35370894_35377884_-(NUP98);circRNA_02643|14:48976370_48997329_+(GNB1);circRNA_02644|14:48986484_48992182_+(GNB1);circRNA_02750|14:70874500_70891350_-(RPS6KC1);circRNA_02751|14:70874500_70904171_-(RPS6KC1);circRNA_02753|14:70885426_70937142_-(RPS6KC1);circRNA_02754|14:70891257_70937142_-(RPS6KC…
GO:0007166	cell surface receptor signaling pathway	biological_process	biological regulation|cellular process|regulation of biological process|response to stimulus|signaling	8	1949	48	10093	0.734180419010116	0.976602628961605	0.863092184025996	circRNA_06097|24:14969359_14975193_+(ADGRF5);circRNA_06099|24:14970662_14975193_+(ADGRF5);circRNA_06102|24:14973783_14983995_+(ADGRF5);circRNA_08898|5:121868660_121870265_-(TCF20);circRNA_09242|6:82962585_83003307_+(ADGRA3);circRNA_09247|6:82975176_83014815_+(ADGRA3);circRNA_09248|6:82975176_83032195_+(ADGRA3);circRNA_10111|8:40315391_40323596_+(SEMA6A);
GO:0007169	transmembrane receptor protein tyrosine kinase signaling pathway	biological_process	biological regulation|cellular process|regulation of biological process|response to stimulus|signaling	5	1949	25	10093	0.545139649279841	0.976602628961605	1.0357106208312	circRNA_00972|10:52707934_52724738_-(FYN);circRNA_07593|3:88274677_88353551_-(ROR1);circRNA_09104|6:51805985_51810181_+(KDR);circRNA_09872|7:105414906_105432063_+(TEK);circRNA_09875|7:105445863_105452284_+(TEK);
GO:0007173	epidermal growth factor receptor signaling pathway	biological_process	biological regulation|cellular process|regulation of biological process|response to stimulus|signaling	1	1949	5	10093	0.658032803548885	0.976602628961605	1.0357106208312	circRNA_05331|21:20033473_20034645_+(GAREM1);
GO:0007179	transforming growth factor beta receptor signaling pathway	biological_process	biological regulation|cellular process|regulation of biological process|response to stimulus|signaling	10	1949	61	10093	0.766124582341152	0.976602628961605	0.848943131828849	circRNA_02469|14:16460910_16461277_+(TGFB2);circRNA_05485|21:48509380_48523184_+(SMAD4);circRNA_05833|22:62279679_62282448_-(TGFBR2);circRNA_06844|27:43133633_43145970_+(BMPR1A);circRNA_07689|3:102349745_102358942_-(ZFYVE9);circRNA_07694|3:102389016_102412904_-(ZFYVE9);circRNA_10469|9:7176808_7178402_-(ENG);circRNA_10470|9:7176808_7179576_-(ENG);circRNA_11426|Y:986037_994644_-(GPR143);circRNA_114…
GO:0007182	common-partner SMAD protein phosphorylation	biological_process	biological regulation|cellular process|metabolic process|regulation of biological process|response to stimulus|signaling	3	1949	12	10093	0.417148763115765	0.976602628961605	1.29463827603899	circRNA_05833|22:62279679_62282448_-(TGFBR2);circRNA_10827|9:58176549_58176745_+(SPTBN1);circRNA_10828|9:58176549_58180012_+(SPTBN1);
GO:0007183	SMAD protein complex assembly	biological_process	biological regulation|cellular component organization or biogenesis|cellular process|regulation of biological process|response to stimulus|signaling	1	1949	12	10093	0.923944666085751	0.977472946488703	0.431546092012998	circRNA_05485|21:48509380_48523184_+(SMAD4);
GO:0007186	G protein-coupled receptor signaling pathway	biological_process	biological regulation|cellular process|regulation of biological process|response to stimulus|signaling	10	1949	60	10093	0.747240345806424	0.976602628961605	0.863092184025996	circRNA_00433|1:127355372_127364649_-(MED12L);circRNA_03307|16:43609705_43681074_-(RAPGEF2);circRNA_03310|16:43673603_43681074_-(RAPGEF2);circRNA_03509|17:16356074_16379582_+(AKAP13);circRNA_03512|17:16490067_16513912_+(AKAP13);circRNA_06675|26:44220213_44232021_+(ADCY9);circRNA_09242|6:82962585_83003307_+(ADGRA3);circRNA_09247|6:82975176_83014815_+(ADGRA3);circRNA_09248|6:82975176_83032195_+(ADG…
GO:0007189	adenylate cyclase-activating G protein-coupled receptor signaling pathway	biological_process	biological regulation|cellular process|regulation of biological process|response to stimulus|signaling	4	1949	16	10093	0.374267122658486	0.976602628961605	1.29463827603899	circRNA_06675|26:44220213_44232021_+(ADCY9);circRNA_07564|3:80301917_80305767_+(PTGER3);circRNA_10809|9:51370440_51380495_-(GTF2A1L);circRNA_10811|9:51706415_51713785_+(FSHR);
GO:0007200	phospholipase C-activating G protein-coupled receptor signaling pathway	biological_process	biological regulation|cellular process|regulation of biological process|response to stimulus|signaling	2	1949	5	10093	0.248638414185725	0.976602628961605	2.07142124166239	circRNA_07564|3:80301917_80305767_+(PTGER3);circRNA_10809|9:51370440_51380495_-(GTF2A1L);
GO:0007204	positive regulation of cytosolic calcium ion concentration	biological_process	biological regulation|cellular process	6	1949	27	10093	0.425090246005134	0.976602628961605	1.15078957870133	circRNA_01191|11:3128262_3142896_+(NPTN);circRNA_02261|13:35362901_35371034_-(NUP98);circRNA_02262|13:35362901_35377884_-(NUP98);circRNA_02263|13:35370894_35377884_-(NUP98);circRNA_07564|3:80301917_80305767_+(PTGER3);circRNA_10752|9:42415718_42418995_-(SLC8A1);
GO:0007214	gamma-aminobutyric acid signaling pathway	biological_process	biological regulation|cellular process|regulation of biological process|response to stimulus|signaling	6	1949	10	10093	0.00528349723154741	0.976602628961605	3.10713186249359	circRNA_00666|1:168437957_168502739_+(PLCL2);circRNA_04762|2:55037829_55060093_-(PLCL1);circRNA_04764|2:55059890_55068317_-(PLCL1);circRNA_10058|8:27549692_27552846_-(SLC12A2);circRNA_11165|X:35090138_35090830_+(MAGEA10);circRNA_11166|X:35090138_35090840_+(MAGEA10);
GO:0007218	neuropeptide signaling pathway	biological_process	biological regulation|cellular process|regulation of biological process|response to stimulus|signaling	2	1949	8	10093	0.476319310185212	0.976602628961605	1.29463827603899	circRNA_03307|16:43609705_43681074_-(RAPGEF2);circRNA_03310|16:43673603_43681074_-(RAPGEF2);
GO:0007219	Notch signaling pathway	biological_process	biological regulation|cellular process|regulation of biological process|response to stimulus|signaling	8	1949	22	10093	0.046618519430457	0.976602628961605	1.88311021969308	circRNA_02651|14:49881511_49886014_-(SPEN);circRNA_05169|20:30341239_30355485_+(ZNF423);circRNA_05170|20:30471270_30473148_+(ZNF423);circRNA_05393|21:30628125_30672254_-(MIB1);circRNA_05395|21:30670147_30672254_-(MIB1);circRNA_05833|22:62279679_62282448_-(TGFBR2);circRNA_07003|28:40230275_40237431_+(SORBS2);circRNA_08997|6:21996721_22009030_+(COQ2);
GO:0007221	positive regulation of transcription of Notch receptor target	biological_process	biological regulation|cellular process|metabolic process|positive regulation of biological process|regulation of biological process|response to stimulus|signaling	3	1949	12	10093	0.417148763115765	0.976602628961605	1.29463827603899	circRNA_02419|13:75403995_75408457_-(MAML2);circRNA_02420|13:75403995_75408480_-(MAML2);circRNA_08997|6:21996721_22009030_+(COQ2);
GO:0007224	smoothened signaling pathway	biological_process	biological regulation|cellular process|regulation of biological process|response to stimulus|signaling	6	1949	30	10093	0.534929552838315	0.976602628961605	1.0357106208312	circRNA_05833|22:62279679_62282448_-(TGFBR2);circRNA_07102|29:21741493_21792427_+(CDON);circRNA_07104|29:21747860_21773580_+(CDON);circRNA_07108|29:21775624_21776790_+(CDON);circRNA_07420|3:43544549_43549015_+(HIPK1);circRNA_08052|4:44899254_44929542_-(GLI3);
GO:0007229	integrin-mediated signaling pathway	biological_process	biological regulation|cellular process|regulation of biological process|response to stimulus|signaling	5	1949	25	10093	0.545139649279841	0.976602628961605	1.0357106208312	circRNA_04967|2:123641104_123648987_+(ITGA6);circRNA_06180|24:33453369_33480962_-(DST);circRNA_06181|24:33461746_33469189_-(DST);circRNA_06183|24:33477428_33480962_-(DST);circRNA_06184|24:33592549_33640892_-(DST);
GO:0007254	JNK cascade	biological_process	biological regulation|cellular process|metabolic process|regulation of biological process|response to stimulus|signaling	2	1949	11	10093	0.657218943171139	0.976602628961605	0.941555109846541	circRNA_06855|27:44519749_44538258_+(MAPK8);circRNA_06857|27:44527829_44531962_+(MAPK8);
GO:0007257	activation of JUN kinase activity	biological_process	biological regulation|cellular process|metabolic process|positive regulation of biological process|regulation of biological process|response to stimulus|signaling	3	1949	11	10093	0.359691278104356	0.976602628961605	1.41233266476981	circRNA_04366|19:48154443_48164547_-(TAOK1);circRNA_04367|19:48154443_48186664_-(TAOK1);circRNA_05058|2:144478009_144498338_-(MAP3K2);
GO:0007258	JUN phosphorylation	biological_process	biological regulation|cellular process|metabolic process|regulation of biological process|response to stimulus|signaling	2	1949	10	10093	0.603123004068088	0.976602628961605	1.0357106208312	circRNA_06855|27:44519749_44538258_+(MAPK8);circRNA_06857|27:44527829_44531962_+(MAPK8);
GO:0007264	small GTPase mediated signal transduction	biological_process	biological regulation|cellular process|regulation of biological process|response to stimulus|signaling	5	1949	29	10093	0.684394333603369	0.976602628961605	0.892853983475168	circRNA_02883|15:19096113_19127639_+(ARHGEF7);circRNA_02893|15:19126439_19169984_+(ARHGEF7);circRNA_02896|15:19142135_19169984_+(ARHGEF7);circRNA_04614|2:25962045_25976814_+(DOCK10);circRNA_05436|21:38603620_38616969_+(TWSG1);
GO:0007265	Ras protein signal transduction	biological_process	biological regulation|cellular process|regulation of biological process|response to stimulus|signaling	1	1949	8	10093	0.820422699101398	0.976602628961605	0.647319138019497	circRNA_03408|16:68994947_68999891_-(MAPKAPK5);
GO:0007266	Rho protein signal transduction	biological_process	biological regulation|cellular process|regulation of biological process|response to stimulus|signaling	3	1949	19	10093	0.740014563095058	0.976602628961605	0.817666279603575	circRNA_03649|17:45364746_45401220_+(ARHGAP5);circRNA_03650|17:45370237_45374124_+(ARHGAP5);circRNA_03655|17:45426365_45431404_+(ARHGAP5);
GO:0007267	cell-cell signaling	biological_process	cellular process|signaling	3	1949	22	10093	0.826554590945142	0.976602628961605	0.706166332384906	circRNA_07219|3:2004964_2014338_-(ASH1L);circRNA_07225|3:2013594_2086609_-(ASH1L);circRNA_07230|3:2086089_2102684_-(ASH1L);
GO:0007268	chemical synaptic transmission	biological_process	cellular process|signaling	6	1949	20	10093	0.173616931131135	0.976602628961605	1.55356593124679	circRNA_01749|11:95455016_95459057_-(SPG11);circRNA_02261|13:35362901_35371034_-(NUP98);circRNA_02262|13:35362901_35377884_-(NUP98);circRNA_02263|13:35370894_35377884_-(NUP98);circRNA_11165|X:35090138_35090830_+(MAGEA10);circRNA_11166|X:35090138_35090840_+(MAGEA10);
GO:0007271	synaptic transmission, cholinergic	biological_process	cellular process|signaling	3	1949	10	10093	0.301436414479554	0.976602628961605	1.55356593124679	circRNA_02261|13:35362901_35371034_-(NUP98);circRNA_02262|13:35362901_35377884_-(NUP98);circRNA_02263|13:35370894_35377884_-(NUP98);
GO:0007275	multicellular organism development	biological_process	developmental process|multicellular organismal process	31	1949	137	10093	0.187647092262957	0.976602628961605	1.17178938853164	circRNA_00384|1:105677196_105678878_+(PHC3);circRNA_00385|1:105677196_105679399_+(PHC3);circRNA_00386|1:105677196_105701262_+(PHC3);circRNA_00387|1:105697483_105707641_+(PHC3);circRNA_00388|1:105697483_105708332_+(PHC3);circRNA_00390|1:105697483_105733052_+(PHC3);circRNA_00606|1:162198092_162199211_+(DOP1B);circRNA_00607|1:162198092_162216021_+(DOP1B);circRNA_01092|10:94608357_94697126_-(PHF3);ci…
GO:0007283	spermatogenesis	biological_process	multicellular organismal process|multi-organism process|reproduction|reproductive process	21	1949	114	10093	0.633051995553463	0.976602628961605	0.953943992870838	circRNA_00427|1:123431417_123445918_+(DHX36);circRNA_01368|11:20567872_20586256_-(LVRN);circRNA_01592|11:59523520_59525143_+(ARID4A);circRNA_01594|11:59555766_59557320_+(ARID4A);circRNA_02995|15:51667098_51700374_-(KATNAL1);circRNA_02996|15:51668878_51700374_-(KATNAL1);circRNA_03647|17:44715290_44725037_-(HEATR5A);circRNA_04566|2:15475215_15489969_-(PUM1);circRNA_04678|2:44698849_44724054_-(CCNYL…
GO:0007286	spermatid development	biological_process	cellular process|developmental process|multicellular organismal process|multi-organism process|reproduction|reproductive process	2	1949	16	10093	0.844280932506317	0.976602628961605	0.647319138019497	circRNA_00167|1:60462410_60495267_+(NECTIN3);circRNA_00168|1:60466063_60473629_+(NECTIN3);
GO:0007292	female gamete generation	biological_process	multicellular organismal process|multi-organism process|reproduction|reproductive process	2	1949	10	10093	0.603123004068088	0.976602628961605	1.0357106208312	circRNA_11426|Y:986037_994644_-(GPR143);circRNA_11432|Y:1105089_1108875_-(GPR143);
GO:0007338	single fertilization	biological_process	multi-organism process|reproduction|reproductive process	7	1949	30	10093	0.356013583745172	0.976602628961605	1.20832905763639	circRNA_01664|11:72329762_72344882_-(MED6);circRNA_01666|11:72339124_72344882_-(MED6);circRNA_03520|17:20959264_20961768_-(HAPLN3);circRNA_05485|21:48509380_48523184_+(SMAD4);circRNA_07219|3:2004964_2014338_-(ASH1L);circRNA_07225|3:2013594_2086609_-(ASH1L);circRNA_07230|3:2086089_2102684_-(ASH1L);
GO:0007339	binding of sperm to zona pellucida	biological_process	cellular process|multi-organism process|reproduction|reproductive process	2	1949	10	10093	0.603123004068088	0.976602628961605	1.0357106208312	circRNA_01664|11:72329762_72344882_-(MED6);circRNA_01666|11:72339124_72344882_-(MED6);
GO:0007346	regulation of mitotic cell cycle	biological_process	biological regulation|cellular process|regulation of biological process	3	1949	14	10093	0.525849163802111	0.976602628961605	1.10968995089057	circRNA_03427|16:75112636_75113143_-(TTC28);circRNA_03428|16:75243256_75244575_-(TTC28);circRNA_07799|3:115441191_115454696_-(ZMPSTE24);
GO:0007368	determination of left/right symmetry	biological_process	developmental process|multicellular organismal process	1	1949	11	10093	0.905718692177123	0.977472946488703	0.470777554923271	circRNA_02494|14:21582760_21588965_+(DISP1);
GO:0007369	gastrulation	biological_process	developmental process|multicellular organismal process	3	1949	14	10093	0.525849163802111	0.976602628961605	1.10968995089057	circRNA_03451|16:80535255_80535901_-(HIRA);circRNA_05485|21:48509380_48523184_+(SMAD4);circRNA_05833|22:62279679_62282448_-(TGFBR2);
GO:0007389	pattern specification process	biological_process	developmental process|multicellular organismal process	2	1949	12	10093	0.705232979182214	0.976602628961605	0.863092184025996	circRNA_05833|22:62279679_62282448_-(TGFBR2);circRNA_06844|27:43133633_43145970_+(BMPR1A);
GO:0007398	ectoderm development	biological_process	developmental process	1	1949	5	10093	0.658032803548885	0.976602628961605	1.0357106208312	circRNA_06844|27:43133633_43145970_+(BMPR1A);
GO:0007399	nervous system development	biological_process	developmental process|multicellular organismal process	8	1949	35	10093	0.360601873057155	0.976602628961605	1.18366928094994	circRNA_03940|18:52441498_52442689_-(FZD6);circRNA_05169|20:30341239_30355485_+(ZNF423);circRNA_05170|20:30471270_30473148_+(ZNF423);circRNA_05620|22:10085191_10086782_-(SMARCC1);circRNA_06191|24:34125356_34146570_-(RAB23);circRNA_09388|7:3774394_3778250_-(GFRA2);circRNA_09389|7:3842650_3843004_-(GFRA2);circRNA_10111|8:40315391_40323596_+(SEMA6A);
GO:0007411	axon guidance	biological_process	cellular component organization or biogenesis|cellular process|developmental process|locomotion|multicellular organismal process|response to stimulus	9	1949	43	10093	0.454023812694818	0.976602628961605	1.0838832078466	circRNA_01191|11:3128262_3142896_+(NPTN);circRNA_02809|14:85243066_85248040_+(LRRN2);circRNA_04682|2:45372700_45373330_+(KLF7);circRNA_05268|20:61520804_61525635_-(ARHGAP35);circRNA_05485|21:48509380_48523184_+(SMAD4);circRNA_10111|8:40315391_40323596_+(SEMA6A);circRNA_10261|8:86399427_86403526_+(TENM2);circRNA_10827|9:58176549_58176745_+(SPTBN1);circRNA_10828|9:58176549_58180012_+(SPTBN1);
GO:0007413	axonal fasciculation	biological_process	cellular component organization or biogenesis|cellular process|developmental process|multicellular organismal process	3	1949	5	10093	0.0527164708177272	0.976602628961605	3.10713186249359	circRNA_05268|20:61520804_61525635_-(ARHGAP35);circRNA_06092|24:14557523_14578274_+(TNFRSF21);circRNA_06093|24:14578009_14578274_+(TNFRSF21);
GO:0007417	central nervous system development	biological_process	developmental process|multicellular organismal process	1	1949	27	10093	0.996976912605105	0.998998358330696	0.191798263116888	circRNA_10290|8:90942655_90986840_+(XRCC4);
GO:0007420	brain development	biological_process	developmental process|multicellular organismal process	8	1949	56	10093	0.872346501591402	0.976602628961605	0.739793300593711	circRNA_00062|1:36187237_36189565_-(SYNJ1);circRNA_02026|12:58362994_58370830_-(NCOA6);circRNA_02028|12:58362994_58391867_-(NCOA6);circRNA_02029|12:58366381_58370830_-(NCOA6);circRNA_04655|2:35800881_35815564_-(XRCC5);circRNA_05833|22:62279679_62282448_-(TGFBR2);circRNA_06817|27:29621515_29640137_-(PPP3CB);circRNA_09395|7:4686817_4702395_+(PPP3CC);
GO:0007435	salivary gland morphogenesis	biological_process	developmental process|multicellular organismal process	1	1949	9	10093	0.855127325720275	0.976602628961605	0.575394789350664	circRNA_02469|14:16460910_16461277_+(TGFB2);
GO:0007492	endoderm development	biological_process	developmental process	2	1949	14	10093	0.784436775192257	0.976602628961605	0.739793300593711	circRNA_02704|14:63840087_63840618_+(LAMC1);circRNA_05485|21:48509380_48523184_+(SMAD4);
GO:0007498	mesoderm development	biological_process	developmental process	1	1949	10	10093	0.883127805903851	0.976602628961605	0.517855310415598	circRNA_05485|21:48509380_48523184_+(SMAD4);
GO:0007507	heart development	biological_process	developmental process|multicellular organismal process	21	1949	77	10093	0.0556480512222762	0.976602628961605	1.41233266476981	circRNA_00239|1:75327073_75333090_-(ITGB5);circRNA_00679|1:172113273_172143686_+(KAT2B);circRNA_00684|1:172141549_172187243_+(KAT2B);circRNA_01637|11:66046291_66059376_+(MTHFD1);circRNA_02026|12:58362994_58370830_-(NCOA6);circRNA_02028|12:58362994_58391867_-(NCOA6);circRNA_02029|12:58366381_58370830_-(NCOA6);circRNA_02469|14:16460910_16461277_+(TGFB2);circRNA_03509|17:16356074_16379582_+(AKAP13);…
GO:0007520	myoblast fusion	biological_process	cellular process|developmental process	5	1949	17	10093	0.218591428888351	0.976602628961605	1.52310385416352	circRNA_02495|14:22242907_22243102_-(CAPN2);circRNA_04888|2:109212333_109229681_+(TANC1);circRNA_07102|29:21741493_21792427_+(CDON);circRNA_07104|29:21747860_21773580_+(CDON);circRNA_07108|29:21775624_21776790_+(CDON);
GO:0007528	neuromuscular junction development	biological_process	cellular component organization or biogenesis|cellular process	1	1949	5	10093	0.658032803548885	0.976602628961605	1.0357106208312	circRNA_01518|11:41887272_41900153_+(NEDD4);
GO:0007568	aging	biological_process	developmental process	3	1949	16	10093	0.622309492193096	0.976602628961605	0.970978707029246	circRNA_05833|22:62279679_62282448_-(TGFBR2);circRNA_10058|8:27549692_27552846_-(SLC12A2);circRNA_11019|9:98693123_98734666_+(DNMT3A);
GO:0007569	cell aging	biological_process	cellular process|developmental process	1	1949	8	10093	0.820422699101398	0.976602628961605	0.647319138019497	circRNA_00608|1:162280567_162285180_+(MORC3);
GO:0007584	response to nutrient	biological_process	response to stimulus	1	1949	10	10093	0.883127805903851	0.976602628961605	0.517855310415598	circRNA_05833|22:62279679_62282448_-(TGFBR2);
GO:0007596	blood coagulation	biological_process	biological regulation|multicellular organismal process|response to stimulus	7	1949	44	10093	0.772516868049594	0.976602628961605	0.823860721115724	circRNA_01335|11:15592299_15622733_+(AP3B1);circRNA_01336|11:15592299_15647642_+(AP3B1);circRNA_01521|11:42500165_42515276_+(PIGBOS1);circRNA_03372|16:60894938_60895733_+(SH2B3);circRNA_04524|2:7272908_7309720_+(KDM1A);circRNA_04525|2:7288791_7305740_+(KDM1A);circRNA_04528|2:7295600_7306550_+(KDM1A);
GO:0007605	sensory perception of sound	biological_process	multicellular organismal process	3	1949	29	10093	0.938350270509036	0.979216279170984	0.535712390085101	circRNA_05721|22:28983247_28983567_-(LRIG1);circRNA_06042|24:1922343_1923282_-(RIPOR2);circRNA_07593|3:88274677_88353551_-(ROR1);
GO:0007612	learning	biological_process	multicellular organismal process	1	1949	5	10093	0.658032803548885	0.976602628961605	1.0357106208312	circRNA_00062|1:36187237_36189565_-(SYNJ1);
GO:0007616	long-term memory	biological_process	multicellular organismal process	2	1949	7	10093	0.404247028739201	0.976602628961605	1.47958660118742	circRNA_09996|8:16009271_16009657_+(LDLR);circRNA_10402|8:118355612_118398040_-(PJA2);
GO:0007623	circadian rhythm	biological_process	rhythmic process	5	1949	34	10093	0.813482990188138	0.976602628961605	0.761551927081761	circRNA_00633|1:163433258_163487148_+(DYRK1A);circRNA_00635|1:163433258_163500251_+(DYRK1A);circRNA_00636|1:163486952_163500251_+(DYRK1A);circRNA_00637|1:163518724_163522871_+(DYRK1A);circRNA_03647|17:44715290_44725037_-(HEATR5A);
GO:0007628	adult walking behavior	biological_process	multicellular organismal process	1	1949	6	10093	0.724100811665778	0.976602628961605	0.863092184025996	circRNA_07799|3:115441191_115454696_-(ZMPSTE24);
GO:0008013	beta-catenin binding	molecular_function	binding	3	1949	8	10093	0.188030184401167	0.976602628961605	1.94195741405849	circRNA_03039|15:61226132_61229150_-(FOXO1);circRNA_04312|19:40508780_40509889_-(KDM6B);circRNA_06832|27:34271612_34273932_-(DLG5);
GO:0008017	microtubule binding	molecular_function	binding	16	1949	76	10093	0.394381812517471	0.976602628961605	1.0902217061381	circRNA_00693|10:292450_310326_+(KATNA1);circRNA_02698|14:60649903_60652796_+(CEP350);circRNA_02977|15:50056905_50059735_+(PAN3);circRNA_02981|15:50106603_50146279_+(PAN3);circRNA_02982|15:50106603_50152374_+(PAN3);circRNA_02995|15:51667098_51700374_-(KATNAL1);circRNA_02996|15:51668878_51700374_-(KATNAL1);circRNA_05621|22:10295662_10314303_-(DHX30);circRNA_06180|24:33453369_33480962_-(DST);circRN…
GO:0008021	synaptic vesicle	cellular_component	cell|cell part|organelle|synapse|synapse part	4	1949	29	10093	0.839069249142649	0.976602628961605	0.714283186780135	circRNA_00082|1:41171674_41187141_+(ARL13B);circRNA_02347|13:57898799_57899658_-(TRAPPC4);circRNA_08998|6:22228515_22228978_-(COPS4);circRNA_10095|8:33767257_33818163_-(SNCAIP);
GO:0008022	protein C-terminus binding	molecular_function	binding	8	1949	39	10093	0.488257044441321	0.976602628961605	1.06226730341661	circRNA_01731|11:93238106_93238662_-(FOXN3);circRNA_04655|2:35800881_35815564_-(XRCC5);circRNA_04914|2:114223287_114224476_-(KCNH7);circRNA_05558|21:61142571_61143748_-(VPS4B);circRNA_06180|24:33453369_33480962_-(DST);circRNA_06181|24:33461746_33469189_-(DST);circRNA_06183|24:33477428_33480962_-(DST);circRNA_06184|24:33592549_33640892_-(DST);
GO:0008023	transcription elongation factor complex	cellular_component	cell|cell part|macromolecular complex|membrane-enclosed lumen|organelle|organelle part	1	1949	8	10093	0.820422699101398	0.976602628961605	0.647319138019497	circRNA_01472|11:36604240_36611479_+(ICE2);
GO:0008047	enzyme activator activity	molecular_function	enzyme regulator activity	3	1949	11	10093	0.359691278104356	0.976602628961605	1.41233266476981	circRNA_05995|23:47883117_47896181_-(RICTOR);circRNA_08258|4:95608676_95621955_+(DBF4);circRNA_08875|5:116047849_116050239_-(DCP1B);
GO:0008083	growth factor activity	molecular_function	binding|receptor regulator activity	3	1949	21	10093	0.800893295766393	0.976602628961605	0.739793300593711	circRNA_02469|14:16460910_16461277_+(TGFB2);circRNA_05620|22:10085191_10086782_-(SMARCC1);circRNA_07214|3:906737_909426_+(IL6R);
GO:0008089	anterograde axonal transport	biological_process	cellular process|establishment of localization|localization	4	1949	17	10093	0.42216733612622	0.976602628961605	1.21848308333082	circRNA_01335|11:15592299_15622733_+(AP3B1);circRNA_01336|11:15592299_15647642_+(AP3B1);circRNA_03525|17:21889387_21895160_-(AP3S2);circRNA_05777|22:51769931_51773236_-(TRAK1);
GO:0008090	retrograde axonal transport	biological_process	cellular process|establishment of localization|localization	4	1949	8	10093	0.050101955404599	0.976602628961605	2.58927655207799	circRNA_06180|24:33453369_33480962_-(DST);circRNA_06181|24:33461746_33469189_-(DST);circRNA_06183|24:33477428_33480962_-(DST);circRNA_06184|24:33592549_33640892_-(DST);
GO:0008091	spectrin	cellular_component	cell|cell part|organelle|organelle part	2	1949	8	10093	0.476319310185212	0.976602628961605	1.29463827603899	circRNA_10827|9:58176549_58176745_+(SPTBN1);circRNA_10828|9:58176549_58180012_+(SPTBN1);
GO:0008092	cytoskeletal protein binding	molecular_function	binding	5	1949	9	10093	0.0168336939237707	0.976602628961605	2.87697394675332	circRNA_00633|1:163433258_163487148_+(DYRK1A);circRNA_00635|1:163433258_163500251_+(DYRK1A);circRNA_00636|1:163486952_163500251_+(DYRK1A);circRNA_00637|1:163518724_163522871_+(DYRK1A);circRNA_06832|27:34271612_34273932_-(DLG5);
GO:0008094	DNA-dependent ATPase activity	molecular_function	catalytic activity	5	1949	14	10093	0.115318340326285	0.976602628961605	1.84948325148428	circRNA_02061|12:65159070_65197287_-(CHD6);circRNA_03791|17:73995540_74027633_+(COA8);circRNA_03792|17:73995540_74037412_+(COA8);circRNA_03794|17:73995540_74052175_+(COA8);circRNA_04652|2:35475984_35481475_-(SMARCAL1);
GO:0008104	protein localization	biological_process	localization	1	1949	9	10093	0.855127325720275	0.976602628961605	0.575394789350664	circRNA_05777|22:51769931_51773236_-(TRAK1);
GO:0008134	transcription factor binding	molecular_function	binding	20	1949	109	10093	0.639166634265406	0.976602628961605	0.950193230120363	circRNA_00679|1:172113273_172143686_+(KAT2B);circRNA_00684|1:172141549_172187243_+(KAT2B);circRNA_02774|14:72728654_72731369_-(RCOR3);circRNA_03039|15:61226132_61229150_-(FOXO1);circRNA_03647|17:44715290_44725037_-(HEATR5A);circRNA_04524|2:7272908_7309720_+(KDM1A);circRNA_04525|2:7288791_7305740_+(KDM1A);circRNA_04528|2:7295600_7306550_+(KDM1A);circRNA_05052|2:143978592_144009005_+(NAB1);circRNA_…
GO:0008135	translation factor activity, RNA binding	molecular_function	binding	2	1949	14	10093	0.784436775192257	0.976602628961605	0.739793300593711	circRNA_05852|23:1285561_1329571_-(CPEB4);circRNA_06582|26:25386827_25399203_-(EEF2K);
GO:0008137	NADH dehydrogenase (ubiquinone) activity	molecular_function	catalytic activity	1	1949	5	10093	0.658032803548885	0.976602628961605	1.0357106208312	circRNA_06774|27:17885682_17885862_+(EGR2);
GO:0008138	protein tyrosine/serine/threonine phosphatase activity	molecular_function	catalytic activity	2	1949	10	10093	0.603123004068088	0.976602628961605	1.0357106208312	circRNA_08375|5:4683820_4772139_-(DUSP16);circRNA_08378|5:4735429_4772139_-(DUSP16);
GO:0008143	poly(A) binding	molecular_function	binding	3	1949	25	10093	0.887158501318174	0.977472946488703	0.621426372498717	circRNA_01726|11:92339627_92343538_+(ZC3H14);circRNA_08726|5:78086676_78112162_+(LARP4);circRNA_10991|9:92557273_92567827_-(TIA1);
GO:0008157	protein phosphatase 1 binding	molecular_function	binding	2	1949	5	10093	0.248638414185725	0.976602628961605	2.07142124166239	circRNA_03115|15:71766743_71784460_-(AKAP11);circRNA_06389|25:33991063_33996755_+(SHOC2);
GO:0008168	methyltransferase activity	molecular_function	catalytic activity	7	1949	19	10093	0.0572765598219852	0.976602628961605	1.90788798574168	circRNA_02112|12:83974306_83987106_-(NDUFAF5);circRNA_08079|4:56634699_56656020_+(TAX1BP1);circRNA_08080|4:56634699_56672382_+(TAX1BP1);circRNA_08081|4:56655862_56672382_+(TAX1BP1);circRNA_08082|4:56707175_56707848_+(TAX1BP1);circRNA_10517|9:16624771_16645195_+(EHMT1);circRNA_11019|9:98693123_98734666_+(DNMT3A);
GO:0008180	COP9 signalosome	cellular_component	cell|cell part|macromolecular complex|organelle|organelle part	1	1949	6	10093	0.724100811665778	0.976602628961605	0.863092184025996	circRNA_08998|6:22228515_22228978_-(COPS4);
GO:0008201	heparin binding	molecular_function	binding	2	1949	24	10093	0.961031669267041	0.984471466078432	0.431546092012998	circRNA_06504|26:257204_258543_+(PCOLCE);circRNA_09387|7:1542227_1549099_+(LPL);
GO:0008203	cholesterol metabolic process	biological_process	metabolic process	5	1949	20	10093	0.340346310558906	0.976602628961605	1.29463827603899	circRNA_02334|13:54936867_54939337_-(SORL1);circRNA_05615|22:9843398_9866379_-(SCAP);circRNA_05616|22:9843398_9914438_-(SCAP);circRNA_07700|3:102941740_102961017_-(NRDC);circRNA_09996|8:16009271_16009657_+(LDLR);
GO:0008219	cell death	biological_process	cellular process	2	1949	10	10093	0.603123004068088	0.976602628961605	1.0357106208312	circRNA_02469|14:16460910_16461277_+(TGFB2);circRNA_10095|8:33767257_33818163_-(SNCAIP);
GO:0008233	peptidase activity	molecular_function	catalytic activity	3	1949	10	10093	0.301436414479554	0.976602628961605	1.55356593124679	circRNA_10117|8:41457386_41490515_-(UIMC1);circRNA_10118|8:41526635_41540028_-(UIMC1);circRNA_10119|8:41536037_41540028_-(UIMC1);
GO:0008234	cysteine-type peptidase activity	molecular_function	catalytic activity	2	1949	13	10093	0.747495687850807	0.976602628961605	0.796700477562458	circRNA_11426|Y:986037_994644_-(GPR143);circRNA_11432|Y:1105089_1108875_-(GPR143);
GO:0008236	serine-type peptidase activity	molecular_function	catalytic activity	3	1949	15	10093	0.575801547905357	0.976602628961605	1.0357106208312	circRNA_01285|11:12074887_12084889_+(DPP8);circRNA_07689|3:102349745_102358942_-(ZFYVE9);circRNA_07694|3:102389016_102412904_-(ZFYVE9);
GO:0008237	metallopeptidase activity	molecular_function	catalytic activity	7	1949	37	10093	0.590109386950102	0.976602628961605	0.979726262948428	circRNA_01664|11:72329762_72344882_-(MED6);circRNA_01666|11:72339124_72344882_-(MED6);circRNA_03600|17:32153838_32155043_+(ADAMTS7);circRNA_05702|22:27011214_27023902_-(ADAMTS9);circRNA_05705|22:27011214_27045952_-(ADAMTS9);circRNA_07625|3:94915426_94932860_+(MYSM1);circRNA_09505|7:17632165_17671889_+(AOPEP);
GO:0008239	dipeptidyl-peptidase activity	molecular_function	catalytic activity	1	1949	7	10093	0.777409775486875	0.976602628961605	0.739793300593711	circRNA_01285|11:12074887_12084889_+(DPP8);
GO:0008267	poly-glutamine tract binding	molecular_function	binding	3	1949	8	10093	0.188030184401167	0.976602628961605	1.94195741405849	circRNA_02627|14:42087811_42136671_+(RERE);circRNA_02629|14:42102890_42143877_+(RERE);circRNA_02630|14:42136623_42143877_+(RERE);
GO:0008270	zinc ion binding	molecular_function	binding	60	1949	267	10093	0.107428213057628	0.976602628961605	1.16371979868674	circRNA_00051|1:31428634_31447453_+(USP16);circRNA_00384|1:105677196_105678878_+(PHC3);circRNA_00385|1:105677196_105679399_+(PHC3);circRNA_00386|1:105677196_105701262_+(PHC3);circRNA_00387|1:105697483_105707641_+(PHC3);circRNA_00388|1:105697483_105708332_+(PHC3);circRNA_00390|1:105697483_105733052_+(PHC3);circRNA_00608|1:162280567_162285180_+(MORC3);circRNA_00817|10:18738077_18757180_-(ENPP1);cir…
GO:0008283	cell proliferation	biological_process	NA	8	1949	34	10093	0.328847584013367	0.976602628961605	1.21848308333082	circRNA_04655|2:35800881_35815564_-(XRCC5);circRNA_05485|21:48509380_48523184_+(SMAD4);circRNA_06275|25:11851578_11853001_-(LIPA);circRNA_07007|28:41289148_41322632_+(IRF2);circRNA_07875|4:7206347_7208221_+(NOBOX);circRNA_09792|7:82311113_82313292_+(UHRF2);circRNA_09794|7:82319326_82332566_+(UHRF2);circRNA_10238|8:72193431_72197443_+(HAND1);
GO:0008284	positive regulation of cell proliferation	biological_process	biological regulation|cellular process|positive regulation of biological process|regulation of biological process	11	1949	87	10093	0.962991637144886	0.985517757312017	0.65475958788179	circRNA_02469|14:16460910_16461277_+(TGFB2);circRNA_05277|20:65221788_65224468_-(LIPE);circRNA_05331|21:20033473_20034645_+(GAREM1);circRNA_05983|23:47340826_47363696_-(LIFR);circRNA_06113|24:15198513_15208723_-(SLC25A27);circRNA_06145|24:23668820_23691668_+(BTBD9);circRNA_07420|3:43544549_43549015_+(HIPK1);circRNA_08062|4:49462625_49463793_-(TNS3);circRNA_08997|6:21996721_22009030_+(COQ2);circRN…
GO:0008285	negative regulation of cell proliferation	biological_process	biological regulation|cellular process|negative regulation of biological process|regulation of biological process	13	1949	82	10093	0.824801788483888	0.976602628961605	0.82099012626863	circRNA_00679|1:172113273_172143686_+(KAT2B);circRNA_00684|1:172141549_172187243_+(KAT2B);circRNA_02221|13:29312376_29313486_-(AMBRA1);circRNA_02469|14:16460910_16461277_+(TGFB2);circRNA_02641|14:48535298_48537488_-(SKI);circRNA_03307|16:43609705_43681074_-(RAPGEF2);circRNA_03310|16:43673603_43681074_-(RAPGEF2);circRNA_05485|21:48509380_48523184_+(SMAD4);circRNA_05833|22:62279679_62282448_-(TGFBR…
GO:0008286	insulin receptor signaling pathway	biological_process	biological regulation|cellular process|regulation of biological process|response to stimulus|signaling	3	1949	22	10093	0.826554590945142	0.976602628961605	0.706166332384906	circRNA_02369|13:66453714_66458587_-(SIK2);circRNA_03039|15:61226132_61229150_-(FOXO1);circRNA_06321|25:18054011_18076872_-(SORBS1);
GO:0008289	lipid binding	molecular_function	binding	4	1949	20	10093	0.558107095483129	0.976602628961605	1.0357106208312	circRNA_00256|1:75941915_75953129_-(OSBPL11);circRNA_00323|1:90328553_90329618_-(AP2M1);circRNA_06938|28:20049017_20060624_-(PLEKHA2);circRNA_10545|9:19709766_19714711_-(STARD7);
GO:0008333	endosome to lysosome transport	biological_process	establishment of localization|localization	2	1949	12	10093	0.705232979182214	0.976602628961605	0.863092184025996	circRNA_05427|21:38013457_38017507_+(RAB12);circRNA_05777|22:51769931_51773236_-(TRAK1);
GO:0008344	adult locomotory behavior	biological_process	multicellular organismal process	1	1949	14	10093	0.950511207021719	0.979427642171546	0.369896650296855	circRNA_04566|2:15475215_15489969_-(PUM1);
GO:0008347	glial cell migration	biological_process	cellular process|developmental process|localization|locomotion|multicellular organismal process	1	1949	5	10093	0.658032803548885	0.976602628961605	1.0357106208312	circRNA_02469|14:16460910_16461277_+(TGFB2);
GO:0008353	RNA polymerase II CTD heptapeptide repeat kinase activity	molecular_function	catalytic activity	1	1949	7	10093	0.777409775486875	0.976602628961605	0.739793300593711	circRNA_08043|4:42635365_42692829_+(CDK13);
GO:0008360	regulation of cell shape	biological_process	biological regulation|cellular component organization or biogenesis|cellular process|developmental process|regulation of biological process	10	1949	76	10093	0.94031558719284	0.979427642171546	0.681388566336313	circRNA_00566|1:151750841_151842030_-(BRWD1);circRNA_00575|1:151810461_151823211_-(BRWD1);circRNA_00581|1:151823113_151840624_-(BRWD1);circRNA_00584|1:151824765_151842030_-(BRWD1);circRNA_00972|10:52707934_52724738_-(FYN);circRNA_05921|23:24880699_24882584_-(MYO10);circRNA_05922|23:24952120_24958596_-(MYO10);circRNA_05925|23:24963390_24965111_-(MYO10);circRNA_07799|3:115441191_115454696_-(ZMPSTE2…
GO:0008375	acetylglucosaminyltransferase activity	molecular_function	catalytic activity	2	1949	10	10093	0.603123004068088	0.976602628961605	1.0357106208312	circRNA_02215|13:26776895_26778743_+(EXT2);circRNA_06601|26:29842633_29849648_-(XYLT1);
GO:0008380	RNA splicing	biological_process	cellular process|metabolic process	9	1949	74	10093	0.962939681797023	0.985517757312017	0.629824026181132	circRNA_01109|10:101249257_101330287_-(QKI);circRNA_01110|10:101249257_101338601_-(QKI);circRNA_01115|10:101306282_101352266_-(QKI);circRNA_02162|13:6945839_6990086_+(ACER3);circRNA_02163|13:6967712_6973395_+(ACER3);circRNA_02164|13:7010112_7018032_+(ACER3);circRNA_02165|13:7013159_7018032_+(ACER3);circRNA_03091|15:67679519_67718955_+(ZC3H13);circRNA_10638|9:31948903_31969335_-(ZNF638);
GO:0008408	3'-5' exonuclease activity	molecular_function	catalytic activity	2	1949	10	10093	0.603123004068088	0.976602628961605	1.0357106208312	circRNA_10961|9:90701960_90730720_+(APLF);circRNA_10965|9:90712777_90730720_+(APLF);
GO:0008409	5'-3' exonuclease activity	molecular_function	catalytic activity	2	1949	6	10093	0.327692762964416	0.976602628961605	1.72618436805199	circRNA_01912|12:32191356_32193224_+(XRN2);circRNA_01913|12:32191356_32230815_+(XRN2);
GO:0008420	RNA polymerase II CTD heptapeptide repeat phosphatase activity	molecular_function	catalytic activity	2	1949	12	10093	0.705232979182214	0.976602628961605	0.863092184025996	circRNA_07475|3:55544382_55592169_-(RPAP2);circRNA_07478|3:55579742_55592169_-(RPAP2);
GO:0008425	2-polyprenyl-6-methoxy-1,4-benzoquinone methyltransferase activity	molecular_function	catalytic activity	1	1949	5	10093	0.658032803548885	0.976602628961605	1.0357106208312	circRNA_00896|10:39899067_39913035_-(COQ3);
GO:0008429	phosphatidylethanolamine binding	molecular_function	binding	2	1949	6	10093	0.327692762964416	0.976602628961605	1.72618436805199	circRNA_07932|4:15573420_15593153_-(ESYT2);circRNA_07933|4:15579279_15581758_-(ESYT2);
GO:0008536	Ran GTPase binding	molecular_function	binding	2	1949	9	10093	0.542785686150381	0.976602628961605	1.15078957870133	circRNA_06566|26:18881351_18886544_+(XPO6);circRNA_06567|26:18904261_18913932_+(XPO6);
GO:0008542	visual learning	biological_process	multicellular organismal process|response to stimulus	2	1949	5	10093	0.248638414185725	0.976602628961605	2.07142124166239	circRNA_01191|11:3128262_3142896_+(NPTN);circRNA_04888|2:109212333_109229681_+(TANC1);
GO:0008543	fibroblast growth factor receptor signaling pathway	biological_process	biological regulation|cellular process|regulation of biological process|response to stimulus|signaling	1	1949	19	10093	0.983104578455364	0.993034927732691	0.272555426534525	circRNA_10991|9:92557273_92567827_-(TIA1);
GO:0008544	epidermis development	biological_process	developmental process	4	1949	11	10093	0.146090111480084	0.976602628961605	1.88311021969308	circRNA_04175|19:15238280_15245912_+(TBCD);circRNA_04176|19:15276126_15283707_+(TBCD);circRNA_04177|19:15356261_15367116_+(TBCD);circRNA_07799|3:115441191_115454696_-(ZMPSTE24);
GO:0008559	xenobiotic transmembrane transporting ATPase activity	molecular_function	catalytic activity|transporter activity	1	1949	7	10093	0.777409775486875	0.976602628961605	0.739793300593711	circRNA_06614|26:31546083_31554385_-(ABCC1);
GO:0008565	protein transporter activity	molecular_function	transporter activity	5	1949	23	10093	0.465651274953379	0.976602628961605	1.12577241394695	circRNA_03100|15:68234604_68247619_-(COG3);circRNA_06566|26:18881351_18886544_+(XPO6);circRNA_06567|26:18904261_18913932_+(XPO6);circRNA_10264|8:87810532_87826058_+(ZFYVE16);circRNA_10265|8:87819607_87822570_+(ZFYVE16);
GO:0008568	microtubule-severing ATPase activity	molecular_function	catalytic activity	4	1949	7	10093	0.0294932074295281	0.976602628961605	2.95917320237484	circRNA_00693|10:292450_310326_+(KATNA1);circRNA_02995|15:51667098_51700374_-(KATNAL1);circRNA_02996|15:51668878_51700374_-(KATNAL1);circRNA_04914|2:114223287_114224476_-(KCNH7);
GO:0008584	male gonad development	biological_process	developmental process|multicellular organismal process|reproduction|reproductive process	1	1949	11	10093	0.905718692177123	0.977472946488703	0.470777554923271	circRNA_05485|21:48509380_48523184_+(SMAD4);
GO:0008585	female gonad development	biological_process	developmental process|multicellular organismal process|reproduction|reproductive process	1	1949	5	10093	0.658032803548885	0.976602628961605	1.0357106208312	circRNA_05485|21:48509380_48523184_+(SMAD4);
GO:0008589	regulation of smoothened signaling pathway	biological_process	biological regulation|cellular process|regulation of biological process|response to stimulus|signaling	4	1949	17	10093	0.42216733612622	0.976602628961605	1.21848308333082	circRNA_06191|24:34125356_34146570_-(RAB23);circRNA_06438|25:44461616_44467148_+(WDR11);circRNA_06439|25:44475252_44480069_+(WDR11);circRNA_06440|25:44476166_44480069_+(WDR11);
GO:0008630	intrinsic apoptotic signaling pathway in response to DNA damage	biological_process	biological regulation|cellular process|regulation of biological process|response to stimulus|signaling	1	1949	5	10093	0.658032803548885	0.976602628961605	1.0357106208312	circRNA_03311|16:44053871_44067152_-(FNIP2);
GO:0008631	intrinsic apoptotic signaling pathway in response to oxidative stress	biological_process	biological regulation|cellular process|regulation of biological process|response to stimulus|signaling	1	1949	7	10093	0.777409775486875	0.976602628961605	0.739793300593711	circRNA_02853|15:7864191_7864421_-(FARP1);
GO:0008689	3-demethylubiquinone-9 3-O-methyltransferase activity	molecular_function	catalytic activity	1	1949	5	10093	0.658032803548885	0.976602628961605	1.0357106208312	circRNA_00896|10:39899067_39913035_-(COQ3);
GO:0008821	crossover junction endodeoxyribonuclease activity	molecular_function	catalytic activity	3	1949	7	10093	0.136307098527454	0.976602628961605	2.21937990178113	circRNA_03791|17:73995540_74027633_+(COA8);circRNA_03792|17:73995540_74037412_+(COA8);circRNA_03794|17:73995540_74052175_+(COA8);
GO:0009036	type II site-specific deoxyribonuclease activity	molecular_function	catalytic activity	506	1949	2584	10093	0.352300479706618	0.976602628961605	1.01406651342992	circRNA_00044|1:28315514_28330429_-(APP);circRNA_00116|1:48763655_48767795_-(ABI3BP);circRNA_00140|1:54313298_54326111_-(CBLB);circRNA_00215|1:73052994_73060022_+(PDIA5);circRNA_00216|1:73052994_73067379_+(PDIA5);circRNA_00228|1:74519282_74527818_+(KALRN);circRNA_00231|1:74862983_74865927_+(KALRN);circRNA_00262|1:76200865_76206468_-(LRCH3);circRNA_00264|1:76223096_76238651_-(LRCH3);circRNA_00284|…
GO:0009058	biosynthetic process	biological_process	metabolic process	1	1949	7	10093	0.777409775486875	0.976602628961605	0.739793300593711	circRNA_03987|18:61500861_61509002_-(NDUFAF6);
GO:0009143	nucleoside triphosphate catabolic process	biological_process	cellular process|metabolic process	2	1949	5	10093	0.248638414185725	0.976602628961605	2.07142124166239	circRNA_00817|10:18738077_18757180_-(ENPP1);circRNA_00818|10:18752589_18757180_-(ENPP1);
GO:0009225	nucleotide-sugar metabolic process	biological_process	cellular process|metabolic process	1	1949	8	10093	0.820422699101398	0.976602628961605	0.647319138019497	circRNA_06864|27:45810141_45825291_-(PARG);
GO:0009267	cellular response to starvation	biological_process	cellular process|response to stimulus	5	1949	23	10093	0.465651274953379	0.976602628961605	1.12577241394695	circRNA_01686|11:74883566_74897546_-(ZFYVE1);circRNA_01687|11:74892558_74897546_-(ZFYVE1);circRNA_02221|13:29312376_29313486_-(AMBRA1);circRNA_02853|15:7864191_7864421_-(FARP1);circRNA_03039|15:61226132_61229150_-(FOXO1);
GO:0009301	snRNA transcription	biological_process	cellular process|metabolic process	2	1949	10	10093	0.603123004068088	0.976602628961605	1.0357106208312	circRNA_07475|3:55544382_55592169_-(RPAP2);circRNA_07478|3:55579742_55592169_-(RPAP2);
GO:0009306	protein secretion	biological_process	cellular process|establishment of localization|localization	4	1949	11	10093	0.146090111480084	0.976602628961605	1.88311021969308	circRNA_02491|14:21180291_21180668_+(TAF1A);circRNA_03454|16:80900267_80908242_+(ARVCF);circRNA_03685|17:52750668_52766507_+(PNN);circRNA_03686|17:52750668_52770139_+(PNN);
GO:0009408	response to heat	biological_process	response to stimulus	3	1949	16	10093	0.622309492193096	0.976602628961605	0.970978707029246	circRNA_01368|11:20567872_20586256_-(LVRN);circRNA_06855|27:44519749_44538258_+(MAPK8);circRNA_06857|27:44527829_44531962_+(MAPK8);
GO:0009411	response to UV	biological_process	response to stimulus	3	1949	23	10093	0.84932768454658	0.976602628961605	0.675463448368171	circRNA_06855|27:44519749_44538258_+(MAPK8);circRNA_06857|27:44527829_44531962_+(MAPK8);circRNA_10567|9:22199200_22206798_-(REV1);
GO:0009566	fertilization	biological_process	multi-organism process|reproduction|reproductive process	3	1949	16	10093	0.622309492193096	0.976602628961605	0.970978707029246	circRNA_00167|1:60462410_60495267_+(NECTIN3);circRNA_00168|1:60466063_60473629_+(NECTIN3);circRNA_11403|X:130509649_130514647_-(PDK3);
GO:0009611	response to wounding	biological_process	response to stimulus	5	1949	21	10093	0.382393836288839	0.976602628961605	1.23298883432285	circRNA_02469|14:16460910_16461277_+(TGFB2);circRNA_06180|24:33453369_33480962_-(DST);circRNA_06181|24:33461746_33469189_-(DST);circRNA_06183|24:33477428_33480962_-(DST);circRNA_06184|24:33592549_33640892_-(DST);
GO:0009612	response to mechanical stimulus	biological_process	response to stimulus	5	1949	25	10093	0.545139649279841	0.976602628961605	1.0357106208312	circRNA_00817|10:18738077_18757180_-(ENPP1);circRNA_00818|10:18752589_18757180_-(ENPP1);circRNA_05833|22:62279679_62282448_-(TGFBR2);circRNA_06855|27:44519749_44538258_+(MAPK8);circRNA_06857|27:44527829_44531962_+(MAPK8);
GO:0009615	response to virus	biological_process	multi-organism process|response to stimulus	1	1949	6	10093	0.724100811665778	0.976602628961605	0.863092184025996	circRNA_04913|2:112598368_112603494_-(IFIH1);
GO:0009617	response to bacterium	biological_process	multi-organism process|response to stimulus	3	1949	28	10093	0.928079820022858	0.979216279170984	0.554844975445283	circRNA_05702|22:27011214_27023902_-(ADAMTS9);circRNA_05705|22:27011214_27045952_-(ADAMTS9);circRNA_09387|7:1542227_1549099_+(LPL);
GO:0009636	response to toxic substance	biological_process	response to stimulus	1	1949	10	10093	0.883127805903851	0.976602628961605	0.517855310415598	circRNA_11061|9:104202826_104203965_+(WDR35);
GO:0009725	response to hormone	biological_process	response to stimulus	3	1949	9	10093	0.24368699430712	0.976602628961605	1.72618436805199	circRNA_02026|12:58362994_58370830_-(NCOA6);circRNA_02028|12:58362994_58391867_-(NCOA6);circRNA_02029|12:58366381_58370830_-(NCOA6);
GO:0009749	response to glucose	biological_process	response to stimulus	2	1949	11	10093	0.657218943171139	0.976602628961605	0.941555109846541	circRNA_05833|22:62279679_62282448_-(TGFBR2);circRNA_09387|7:1542227_1549099_+(LPL);
GO:0009755	hormone-mediated signaling pathway	biological_process	biological regulation|cellular process|regulation of biological process|response to stimulus|signaling	2	1949	7	10093	0.404247028739201	0.976602628961605	1.47958660118742	circRNA_10809|9:51370440_51380495_-(GTF2A1L);circRNA_10811|9:51706415_51713785_+(FSHR);
GO:0009791	post-embryonic development	biological_process	developmental process|multicellular organismal process	6	1949	29	10093	0.499146359019686	0.976602628961605	1.0714247801702	circRNA_00239|1:75327073_75333090_-(ITGB5);circRNA_00608|1:162280567_162285180_+(MORC3);circRNA_07219|3:2004964_2014338_-(ASH1L);circRNA_07225|3:2013594_2086609_-(ASH1L);circRNA_07230|3:2086089_2102684_-(ASH1L);circRNA_11403|X:130509649_130514647_-(PDK3);
GO:0009792	embryo development ending in birth or egg hatching	biological_process	developmental process|multicellular organismal process	1	1949	12	10093	0.923944666085751	0.977472946488703	0.431546092012998	circRNA_05995|23:47883117_47896181_-(RICTOR);
GO:0009880	embryonic pattern specification	biological_process	developmental process|multicellular organismal process	1	1949	12	10093	0.923944666085751	0.977472946488703	0.431546092012998	circRNA_02494|14:21582760_21588965_+(DISP1);
GO:0009887	animal organ morphogenesis	biological_process	developmental process|multicellular organismal process	3	1949	21	10093	0.800893295766393	0.976602628961605	0.739793300593711	circRNA_05833|22:62279679_62282448_-(TGFBR2);circRNA_07875|4:7206347_7208221_+(NOBOX);circRNA_10111|8:40315391_40323596_+(SEMA6A);
GO:0009897	external side of plasma membrane	cellular_component	cell|cell part|membrane|membrane part	15	1949	59	10093	0.152040914894649	0.976602628961605	1.31658129766677	circRNA_00239|1:75327073_75333090_-(ITGB5);circRNA_04967|2:123641104_123648987_+(ITGA6);circRNA_05833|22:62279679_62282448_-(TGFBR2);circRNA_05983|23:47340826_47363696_-(LIFR);circRNA_06844|27:43133633_43145970_+(BMPR1A);circRNA_07214|3:906737_909426_+(IL6R);circRNA_08352|5:105674_121124_-(CD163);circRNA_09242|6:82962585_83003307_+(ADGRA3);circRNA_09247|6:82975176_83014815_+(ADGRA3);circRNA_09248…
GO:0009925	basal plasma membrane	cellular_component	cell|cell part|membrane|membrane part	7	1949	23	10093	0.139011915782399	0.976602628961605	1.57608137952573	circRNA_04967|2:123641104_123648987_+(ITGA6);circRNA_06180|24:33453369_33480962_-(DST);circRNA_06181|24:33461746_33469189_-(DST);circRNA_06183|24:33477428_33480962_-(DST);circRNA_06184|24:33592549_33640892_-(DST);circRNA_09872|7:105414906_105432063_+(TEK);circRNA_09875|7:105445863_105452284_+(TEK);
GO:0009952	anterior/posterior pattern specification	biological_process	developmental process|multicellular organismal process	6	1949	39	10093	0.79156946043576	0.976602628961605	0.796700477562458	circRNA_05485|21:48509380_48523184_+(SMAD4);circRNA_07102|29:21741493_21792427_+(CDON);circRNA_07104|29:21747860_21773580_+(CDON);circRNA_07108|29:21775624_21776790_+(CDON);circRNA_07420|3:43544549_43549015_+(HIPK1);circRNA_08052|4:44899254_44929542_-(GLI3);
GO:0009953	dorsal/ventral pattern formation	biological_process	developmental process|multicellular organismal process	2	1949	7	10093	0.404247028739201	0.976602628961605	1.47958660118742	circRNA_02494|14:21582760_21588965_+(DISP1);circRNA_08052|4:44899254_44929542_-(GLI3);
GO:0009968	negative regulation of signal transduction	biological_process	biological regulation|cellular process|negative regulation of biological process|regulation of biological process|response to stimulus|signaling	4	1949	16	10093	0.374267122658486	0.976602628961605	1.29463827603899	circRNA_07593|3:88274677_88353551_-(ROR1);circRNA_09104|6:51805985_51810181_+(KDR);circRNA_09872|7:105414906_105432063_+(TEK);circRNA_09875|7:105445863_105452284_+(TEK);
GO:0009986	cell surface	cellular_component	cell|cell part	27	1949	138	10093	0.504181948220341	0.976602628961605	1.01319517255226	circRNA_00817|10:18738077_18757180_-(ENPP1);circRNA_00818|10:18752589_18757180_-(ENPP1);circRNA_01191|11:3128262_3142896_+(NPTN);circRNA_02915|15:29138281_29141665_-(LMO7);circRNA_02916|15:29138281_29161001_-(LMO7);circRNA_02917|15:29152854_29161001_-(LMO7);circRNA_03334|16:56166684_56177503_+(SCARB1);circRNA_03595|17:30055197_30082334_-(TJP1);circRNA_03600|17:32153838_32155043_+(ADAMTS7);circRNA…
GO:0010008	endosome membrane	cellular_component	cell|cell part|membrane|organelle|organelle part	7	1949	40	10093	0.676644433655247	0.976602628961605	0.906246793227296	circRNA_02334|13:54936867_54939337_-(SORL1);circRNA_03339|16:57300454_57304839_-(ATP6V0A2);circRNA_03528|17:22463966_22464865_-(FURIN);circRNA_04227|19:20611977_20612382_+(PLEKHM1);circRNA_04674|2:44049785_44050855_-(PIKFYVE);circRNA_04675|2:44049785_44055905_-(PIKFYVE);circRNA_06191|24:34125356_34146570_-(RAB23);
GO:0010107	potassium ion import	biological_process	cellular process|establishment of localization|localization	1	1949	7	10093	0.777409775486875	0.976602628961605	0.739793300593711	circRNA_10058|8:27549692_27552846_-(SLC12A2);
GO:0010172	embryonic body morphogenesis	biological_process	developmental process|multicellular organismal process	3	1949	23	10093	0.84932768454658	0.976602628961605	0.675463448368171	circRNA_07102|29:21741493_21792427_+(CDON);circRNA_07104|29:21747860_21773580_+(CDON);circRNA_07108|29:21775624_21776790_+(CDON);
GO:0010212	response to ionizing radiation	biological_process	response to stimulus	1	1949	6	10093	0.724100811665778	0.976602628961605	0.863092184025996	circRNA_11019|9:98693123_98734666_+(DNMT3A);
GO:0010216	maintenance of DNA methylation	biological_process	cellular process|metabolic process	4	1949	10	10093	0.108938347238106	0.976602628961605	2.07142124166239	circRNA_06668|26:39097082_39106401_+(USP7);circRNA_09792|7:82311113_82313292_+(UHRF2);circRNA_09794|7:82319326_82332566_+(UHRF2);circRNA_11019|9:98693123_98734666_+(DNMT3A);
GO:0010314	phosphatidylinositol-5-phosphate binding	molecular_function	binding	2	1949	7	10093	0.404247028739201	0.976602628961605	1.47958660118742	circRNA_06374|25:26294081_26330790_-(SH3PXD2A);circRNA_08402|5:12085156_12099062_+(PLEKHA5);
GO:0010389	regulation of G2/M transition of mitotic cell cycle	biological_process	biological regulation|cellular process|regulation of biological process	4	1949	16	10093	0.374267122658486	0.976602628961605	1.29463827603899	circRNA_06619|26:31873529_31879257_-(NDE1);circRNA_10601|9:29394995_29426981_-(ALMS1);circRNA_10604|9:29494576_29505288_-(ALMS1);circRNA_10605|9:29494576_29519517_-(ALMS1);
GO:0010457	centriole-centriole cohesion	biological_process	cellular component organization or biogenesis|cellular process	1	1949	10	10093	0.883127805903851	0.976602628961605	0.517855310415598	circRNA_01627|11:65585403_65606327_+(SYNE2);
GO:0010468	regulation of gene expression	biological_process	biological regulation|metabolic process|regulation of biological process	9	1949	49	10093	0.623714432722852	0.976602628961605	0.951162815049057	circRNA_02102|12:76249458_76254735_-(ZFP64);circRNA_03447|16:79814966_79822641_+(MAPK1);circRNA_03448|16:79814966_79833560_+(MAPK1);circRNA_05833|22:62279679_62282448_-(TGFBR2);circRNA_05995|23:47883117_47896181_-(RICTOR);circRNA_06855|27:44519749_44538258_+(MAPK8);circRNA_06857|27:44527829_44531962_+(MAPK8);circRNA_08997|6:21996721_22009030_+(COQ2);circRNA_09577|7:34292564_34308139_+(ZNF462);
GO:0010470	regulation of gastrulation	biological_process	biological regulation|developmental process|multicellular organismal process|regulation of biological process	1	1949	10	10093	0.883127805903851	0.976602628961605	0.517855310415598	circRNA_00176|1:61269631_61291258_+(PHLDB2);
GO:0010494	cytoplasmic stress granule	cellular_component	cell|cell part|macromolecular complex|organelle	13	1949	54	10093	0.23164901932026	0.976602628961605	1.24668871025977	circRNA_00427|1:123431417_123445918_+(DHX36);circRNA_02162|13:6945839_6990086_+(ACER3);circRNA_02163|13:6967712_6973395_+(ACER3);circRNA_02164|13:7010112_7018032_+(ACER3);circRNA_02165|13:7013159_7018032_+(ACER3);circRNA_02665|14:53954183_53959652_-(RC3H1);circRNA_04053|18:74098710_74104098_+(ZFAND1);circRNA_04055|18:74102396_74102909_+(ZFAND1);circRNA_04056|18:74102396_74104098_+(ZFAND1);circRNA…
GO:0010506	regulation of autophagy	biological_process	biological regulation|cellular process|metabolic process|regulation of biological process	2	1949	11	10093	0.657218943171139	0.976602628961605	0.941555109846541	circRNA_07799|3:115441191_115454696_-(ZMPSTE24);circRNA_09000|6:22799891_22859382_+(TMEM150C);
GO:0010507	negative regulation of autophagy	biological_process	biological regulation|cellular process|metabolic process|negative regulation of biological process|regulation of biological process	3	1949	19	10093	0.740014563095058	0.976602628961605	0.817666279603575	circRNA_01434|11:32701656_32709889_+(HERC1);circRNA_01441|11:32839325_32844689_+(HERC1);circRNA_01443|11:32839872_32844689_+(HERC1);
GO:0010508	positive regulation of autophagy	biological_process	biological regulation|cellular process|metabolic process|positive regulation of biological process|regulation of biological process	3	1949	15	10093	0.575801547905357	0.976602628961605	1.0357106208312	circRNA_02221|13:29312376_29313486_-(AMBRA1);circRNA_03039|15:61226132_61229150_-(FOXO1);circRNA_11222|X:61337548_61339183_+(MID2);
GO:0010569	regulation of double-strand break repair via homologous recombination	biological_process	biological regulation|cellular process|metabolic process|regulation of biological process|response to stimulus	4	1949	16	10093	0.374267122658486	0.976602628961605	1.29463827603899	circRNA_04524|2:7272908_7309720_+(KDM1A);circRNA_04525|2:7288791_7305740_+(KDM1A);circRNA_04528|2:7295600_7306550_+(KDM1A);circRNA_04914|2:114223287_114224476_-(KCNH7);
GO:0010571	positive regulation of nuclear cell cycle DNA replication	biological_process	biological regulation|cellular process|metabolic process|positive regulation of biological process|regulation of biological process	3	1949	15	10093	0.575801547905357	0.976602628961605	1.0357106208312	circRNA_11265|X:81117479_81203058_+(ATRX);circRNA_11275|X:81200715_81247225_+(ATRX);circRNA_11276|X:81200715_81265099_+(ATRX);
GO:0010575	positive regulation of vascular endothelial growth factor production	biological_process	biological regulation|multicellular organismal process|positive regulation of biological process|regulation of biological process	1	1949	12	10093	0.923944666085751	0.977472946488703	0.431546092012998	circRNA_01624|11:63089486_63091474_+(HIF1A);
GO:0010595	positive regulation of endothelial cell migration	biological_process	biological regulation|cellular process|localization|locomotion|multicellular organismal process|positive regulation of biological process|regulation of biological process	3	1949	18	10093	0.70441567500083	0.976602628961605	0.863092184025996	circRNA_09104|6:51805985_51810181_+(KDR);circRNA_09872|7:105414906_105432063_+(TEK);circRNA_09875|7:105445863_105452284_+(TEK);
GO:0010596	negative regulation of endothelial cell migration	biological_process	biological regulation|cellular process|localization|locomotion|multicellular organismal process|negative regulation of biological process|regulation of biological process	2	1949	11	10093	0.657218943171139	0.976602628961605	0.941555109846541	circRNA_05702|22:27011214_27023902_-(ADAMTS9);circRNA_05705|22:27011214_27045952_-(ADAMTS9);
GO:0010608	posttranscriptional regulation of gene expression	biological_process	biological regulation|metabolic process|regulation of biological process	4	1949	21	10093	0.599451391764138	0.976602628961605	0.986391067458281	circRNA_02665|14:53954183_53959652_-(RC3H1);circRNA_04566|2:15475215_15489969_-(PUM1);circRNA_06647|26:35981925_35983428_+(ZC3H7A);circRNA_09660|7:55560792_55565182_-(TDRD7);
GO:0010613	positive regulation of cardiac muscle hypertrophy	biological_process	biological regulation|multicellular organismal process|positive regulation of biological process|regulation of biological process|response to stimulus	1	1949	9	10093	0.855127325720275	0.976602628961605	0.575394789350664	circRNA_09364|6:122317056_122330567_-(PDE5A);
GO:0010614	negative regulation of cardiac muscle hypertrophy	biological_process	biological regulation|multicellular organismal process|negative regulation of biological process|regulation of biological process|response to stimulus	2	1949	13	10093	0.747495687850807	0.976602628961605	0.796700477562458	circRNA_05485|21:48509380_48523184_+(SMAD4);circRNA_06219|24:45238758_45253502_-(JARID2);
GO:0010628	positive regulation of gene expression	biological_process	biological regulation|metabolic process|positive regulation of biological process|regulation of biological process	13	1949	74	10093	0.693782993604892	0.976602628961605	0.909745815594969	circRNA_00036|1:27529617_27544291_+(GABPA);circRNA_00037|1:27529617_27546349_+(GABPA);circRNA_00427|1:123431417_123445918_+(DHX36);circRNA_01521|11:42500165_42515276_+(PIGBOS1);circRNA_04165|19:13996231_13996511_+(HGS);circRNA_04609|2:21382803_21382949_+(PID1);circRNA_06855|27:44519749_44538258_+(MAPK8);circRNA_06857|27:44527829_44531962_+(MAPK8);circRNA_07799|3:115441191_115454696_-(ZMPSTE24);ci…
GO:0010629	negative regulation of gene expression	biological_process	biological regulation|metabolic process|negative regulation of biological process|regulation of biological process	10	1949	54	10093	0.613314600263319	0.976602628961605	0.95899131558444	circRNA_00972|10:52707934_52724738_-(FYN);circRNA_01292|11:12335898_12339363_+(CILP);circRNA_02469|14:16460910_16461277_+(TGFB2);circRNA_06974|28:34613040_34645755_-(MSR1);circRNA_06975|28:34638863_34648940_-(MSR1);circRNA_06976|28:34648860_34660253_-(MSR1);circRNA_07799|3:115441191_115454696_-(ZMPSTE24);circRNA_09104|6:51805985_51810181_+(KDR);circRNA_09996|8:16009271_16009657_+(LDLR);circRNA_11…
GO:0010634	positive regulation of epithelial cell migration	biological_process	biological regulation|cellular process|localization|locomotion|multicellular organismal process|positive regulation of biological process|regulation of biological process	2	1949	11	10093	0.657218943171139	0.976602628961605	0.941555109846541	circRNA_02469|14:16460910_16461277_+(TGFB2);circRNA_05833|22:62279679_62282448_-(TGFBR2);
GO:0010666	positive regulation of cardiac muscle cell apoptotic process	biological_process	biological regulation|cellular process|positive regulation of biological process|regulation of biological process	3	1949	15	10093	0.575801547905357	0.976602628961605	1.0357106208312	circRNA_05485|21:48509380_48523184_+(SMAD4);circRNA_06855|27:44519749_44538258_+(MAPK8);circRNA_06857|27:44527829_44531962_+(MAPK8);
GO:0010667	negative regulation of cardiac muscle cell apoptotic process	biological_process	biological regulation|cellular process|negative regulation of biological process|regulation of biological process	1	1949	5	10093	0.658032803548885	0.976602628961605	1.0357106208312	circRNA_02221|13:29312376_29313486_-(AMBRA1);
GO:0010668	ectodermal cell differentiation	biological_process	cellular process|developmental process	1	1949	6	10093	0.724100811665778	0.976602628961605	0.863092184025996	circRNA_04967|2:123641104_123648987_+(ITGA6);
GO:0010717	regulation of epithelial to mesenchymal transition	biological_process	biological regulation|cellular process|developmental process|multicellular organismal process|regulation of biological process	1	1949	10	10093	0.883127805903851	0.976602628961605	0.517855310415598	circRNA_00176|1:61269631_61291258_+(PHLDB2);
GO:0010718	positive regulation of epithelial to mesenchymal transition	biological_process	biological regulation|cellular process|developmental process|multicellular organismal process|positive regulation of biological process|regulation of biological process	3	1949	21	10093	0.800893295766393	0.976602628961605	0.739793300593711	circRNA_02469|14:16460910_16461277_+(TGFB2);circRNA_05485|21:48509380_48523184_+(SMAD4);circRNA_05833|22:62279679_62282448_-(TGFBR2);
GO:0010738	regulation of protein kinase A signaling	biological_process	biological regulation|cellular process|regulation of biological process|response to stimulus|signaling	3	1949	5	10093	0.0527164708177272	0.976602628961605	3.10713186249359	circRNA_03115|15:71766743_71784460_-(AKAP11);circRNA_10402|8:118355612_118398040_-(PJA2);circRNA_10811|9:51706415_51713785_+(FSHR);
GO:0010744	positive regulation of macrophage derived foam cell differentiation	biological_process	biological regulation|cellular process|developmental process|positive regulation of biological process|regulation of biological process	4	1949	5	10093	0.00586557131668429	0.976602628961605	4.14284248332478	circRNA_06974|28:34613040_34645755_-(MSR1);circRNA_06975|28:34638863_34648940_-(MSR1);circRNA_06976|28:34648860_34660253_-(MSR1);circRNA_09387|7:1542227_1549099_+(LPL);
GO:0010749	regulation of nitric oxide mediated signal transduction	biological_process	biological regulation|cellular process|regulation of biological process|response to stimulus|signaling	1	1949	8	10093	0.820422699101398	0.976602628961605	0.647319138019497	circRNA_09364|6:122317056_122330567_-(PDE5A);
GO:0010766	negative regulation of sodium ion transport	biological_process	biological regulation|establishment of localization|localization|negative regulation of biological process|regulation of biological process	1	1949	5	10093	0.658032803548885	0.976602628961605	1.0357106208312	circRNA_01518|11:41887272_41900153_+(NEDD4);
GO:0010793	regulation of mRNA export from nucleus	biological_process	biological regulation|establishment of localization|localization|metabolic process|regulation of biological process	1	1949	6	10093	0.724100811665778	0.976602628961605	0.863092184025996	circRNA_09925|8:1844300_1852213_-(AKAP8L);
GO:0010803	regulation of tumor necrosis factor-mediated signaling pathway	biological_process	biological regulation|cellular process|regulation of biological process|response to stimulus|signaling	1	1949	9	10093	0.855127325720275	0.976602628961605	0.575394789350664	circRNA_07420|3:43544549_43549015_+(HIPK1);
GO:0010811	positive regulation of cell-substrate adhesion	biological_process	biological adhesion|biological regulation|positive regulation of biological process|regulation of biological process	1	1949	9	10093	0.855127325720275	0.976602628961605	0.575394789350664	circRNA_04967|2:123641104_123648987_+(ITGA6);
GO:0010824	regulation of centrosome duplication	biological_process	biological regulation|cellular component organization or biogenesis|cellular process|regulation of biological process	3	1949	8	10093	0.188030184401167	0.976602628961605	1.94195741405849	circRNA_03791|17:73995540_74027633_+(COA8);circRNA_03792|17:73995540_74037412_+(COA8);circRNA_03794|17:73995540_74052175_+(COA8);
GO:0010835	regulation of protein ADP-ribosylation	biological_process	biological regulation|cellular process|metabolic process|regulation of biological process	2	1949	11	10093	0.657218943171139	0.976602628961605	0.941555109846541	circRNA_00679|1:172113273_172143686_+(KAT2B);circRNA_00684|1:172141549_172187243_+(KAT2B);
GO:0010842	retina layer formation	biological_process	developmental process|multicellular organismal process	1	1949	7	10093	0.777409775486875	0.976602628961605	0.739793300593711	circRNA_07420|3:43544549_43549015_+(HIPK1);
GO:0010862	positive regulation of pathway-restricted SMAD protein phosphorylation	biological_process	biological regulation|cellular process|metabolic process|positive regulation of biological process|regulation of biological process|response to stimulus|signaling	3	1949	21	10093	0.800893295766393	0.976602628961605	0.739793300593711	circRNA_02469|14:16460910_16461277_+(TGFB2);circRNA_05485|21:48509380_48523184_+(SMAD4);circRNA_06844|27:43133633_43145970_+(BMPR1A);
GO:0010867	positive regulation of triglyceride biosynthetic process	biological_process	biological regulation|cellular process|metabolic process|positive regulation of biological process|regulation of biological process	2	1949	8	10093	0.476319310185212	0.976602628961605	1.29463827603899	circRNA_03334|16:56166684_56177503_+(SCARB1);circRNA_09996|8:16009271_16009657_+(LDLR);
GO:0010886	positive regulation of cholesterol storage	biological_process	biological regulation|localization|positive regulation of biological process|regulation of biological process	5	1949	9	10093	0.0168336939237707	0.976602628961605	2.87697394675332	circRNA_03334|16:56166684_56177503_+(SCARB1);circRNA_06974|28:34613040_34645755_-(MSR1);circRNA_06975|28:34638863_34648940_-(MSR1);circRNA_06976|28:34648860_34660253_-(MSR1);circRNA_09387|7:1542227_1549099_+(LPL);
GO:0010890	positive regulation of sequestering of triglyceride	biological_process	biological regulation|localization|positive regulation of biological process|regulation of biological process	2	1949	5	10093	0.248638414185725	0.976602628961605	2.07142124166239	circRNA_00256|1:75941915_75953129_-(OSBPL11);circRNA_09387|7:1542227_1549099_+(LPL);
GO:0010899	regulation of phosphatidylcholine catabolic process	biological_process	biological regulation|cellular process|metabolic process|regulation of biological process	2	1949	7	10093	0.404247028739201	0.976602628961605	1.47958660118742	circRNA_03334|16:56166684_56177503_+(SCARB1);circRNA_09996|8:16009271_16009657_+(LDLR);
GO:0010906	regulation of glucose metabolic process	biological_process	biological regulation|cellular process|metabolic process|regulation of biological process	2	1949	9	10093	0.542785686150381	0.976602628961605	1.15078957870133	circRNA_03874|18:22808093_22843703_-(NCOA2);circRNA_07799|3:115441191_115454696_-(ZMPSTE24);
GO:0010923	negative regulation of phosphatase activity	biological_process	biological regulation|cellular process|metabolic process|negative regulation of biological process|regulation of biological process	4	1949	8	10093	0.050101955404599	0.976602628961605	2.58927655207799	circRNA_01686|11:74883566_74897546_-(ZFYVE1);circRNA_01687|11:74892558_74897546_-(ZFYVE1);circRNA_02467|14:15575674_15581150_-(GPATCH2);circRNA_09625|7:40667060_40673518_-(FKBP15);
GO:0010936	negative regulation of macrophage cytokine production	biological_process	biological regulation|immune system process|multicellular organismal process|negative regulation of biological process|regulation of biological process|response to stimulus	1	1949	6	10093	0.724100811665778	0.976602628961605	0.863092184025996	circRNA_02469|14:16460910_16461277_+(TGFB2);
GO:0010976	positive regulation of neuron projection development	biological_process	biological regulation|cellular component organization or biogenesis|cellular process|developmental process|multicellular organismal process|positive regulation of biological process|regulation of biological process	14	1949	62	10093	0.302473791729221	0.976602628961605	1.16935070093845	circRNA_00514|1:144125295_144125538_-(NCK1);circRNA_00516|1:144125295_144151044_-(NCK1);circRNA_00679|1:172113273_172143686_+(KAT2B);circRNA_00684|1:172141549_172187243_+(KAT2B);circRNA_00972|10:52707934_52724738_-(FYN);circRNA_01191|11:3128262_3142896_+(NPTN);circRNA_03307|16:43609705_43681074_-(RAPGEF2);circRNA_03310|16:43673603_43681074_-(RAPGEF2);circRNA_04524|2:7272908_7309720_+(KDM1A);circR…
GO:0010977	negative regulation of neuron projection development	biological_process	biological regulation|cellular component organization or biogenesis|cellular process|developmental process|multicellular organismal process|negative regulation of biological process|regulation of biological process	3	1949	19	10093	0.740014563095058	0.976602628961605	0.817666279603575	circRNA_03621|17:35329943_35338523_+(PTPN9);circRNA_08997|6:21996721_22009030_+(COQ2);circRNA_09009|6:26867857_26873058_+(PAQR3);
GO:0010988	regulation of low-density lipoprotein particle clearance	biological_process	biological regulation|multicellular organismal process|regulation of biological process	4	1949	6	10093	0.0149032250071115	0.976602628961605	3.45236873610399	circRNA_02162|13:6945839_6990086_+(ACER3);circRNA_02163|13:6967712_6973395_+(ACER3);circRNA_02164|13:7010112_7018032_+(ACER3);circRNA_02165|13:7013159_7018032_+(ACER3);
GO:0012505	endomembrane system	cellular_component	cell|cell part	5	1949	16	10093	0.181357141581058	0.976602628961605	1.61829784504874	circRNA_00082|1:41171674_41187141_+(ARL13B);circRNA_01645|11:68940298_68947651_+(MPP5);circRNA_01646|11:68947118_68947651_+(MPP5);circRNA_09062|6:35133387_35137646_-(RUFY3);circRNA_09063|6:35141529_35147526_-(RUFY3);
GO:0012506	vesicle membrane	cellular_component	membrane|organelle|organelle part	5	1949	9	10093	0.0168336939237707	0.976602628961605	2.87697394675332	circRNA_00062|1:36187237_36189565_-(SYNJ1);circRNA_00514|1:144125295_144125538_-(NCK1);circRNA_00516|1:144125295_144151044_-(NCK1);circRNA_04674|2:44049785_44050855_-(PIKFYVE);circRNA_04675|2:44049785_44055905_-(PIKFYVE);
GO:0012507	ER to Golgi transport vesicle membrane	cellular_component	cell|cell part|membrane|organelle|organelle part	3	1949	13	10093	0.47278808150495	0.976602628961605	1.19505071634369	circRNA_05615|22:9843398_9866379_-(SCAP);circRNA_05616|22:9843398_9914438_-(SCAP);circRNA_07700|3:102941740_102961017_-(NRDC);
GO:0014032	neural crest cell development	biological_process	cellular process|developmental process|multicellular organismal process	1	1949	5	10093	0.658032803548885	0.976602628961605	1.0357106208312	circRNA_06844|27:43133633_43145970_+(BMPR1A);
GO:0014033	neural crest cell differentiation	biological_process	cellular process|developmental process|multicellular organismal process	1	1949	7	10093	0.777409775486875	0.976602628961605	0.739793300593711	circRNA_05485|21:48509380_48523184_+(SMAD4);
GO:0014037	Schwann cell differentiation	biological_process	cellular process|developmental process|multicellular organismal process	2	1949	7	10093	0.404247028739201	0.976602628961605	1.47958660118742	circRNA_05052|2:143978592_144009005_+(NAB1);circRNA_05054|2:143978592_144016080_+(NAB1);
GO:0014068	positive regulation of phosphatidylinositol 3-kinase signaling	biological_process	biological regulation|cellular process|positive regulation of biological process|regulation of biological process|response to stimulus|signaling	6	1949	18	10093	0.116419598509044	0.976602628961605	1.72618436805199	circRNA_01518|11:41887272_41900153_+(NEDD4);circRNA_02469|14:16460910_16461277_+(TGFB2);circRNA_09104|6:51805985_51810181_+(KDR);circRNA_09872|7:105414906_105432063_+(TEK);circRNA_09875|7:105445863_105452284_+(TEK);circRNA_10811|9:51706415_51713785_+(FSHR);
GO:0014069	postsynaptic density	cellular_component	cell|cell part|organelle|synapse|synapse part	19	1949	90	10093	0.372629987005156	0.976602628961605	1.09325009976626	circRNA_00972|10:52707934_52724738_-(FYN);circRNA_01191|11:3128262_3142896_+(NPTN);circRNA_04888|2:109212333_109229681_+(TANC1);circRNA_05393|21:30628125_30672254_-(MIB1);circRNA_05395|21:30670147_30672254_-(MIB1);circRNA_05852|23:1285561_1329571_-(CPEB4);circRNA_06422|25:42650206_42654131_-(EIF3A);circRNA_06478|25:50834666_50860236_+(DOCK1);circRNA_06486|25:50915019_50985357_+(DOCK1);circRNA_064…
GO:0014731	spectrin-associated cytoskeleton	cellular_component	cell|cell part|organelle	2	1949	8	10093	0.476319310185212	0.976602628961605	1.29463827603899	circRNA_10827|9:58176549_58176745_+(SPTBN1);circRNA_10828|9:58176549_58180012_+(SPTBN1);
GO:0014816	skeletal muscle satellite cell differentiation	biological_process	cellular process|developmental process|multicellular organismal process	3	1949	15	10093	0.575801547905357	0.976602628961605	1.0357106208312	circRNA_07102|29:21741493_21792427_+(CDON);circRNA_07104|29:21747860_21773580_+(CDON);circRNA_07108|29:21775624_21776790_+(CDON);
GO:0014886	transition between slow and fast fiber	biological_process	biological regulation|multicellular organismal process|regulation of biological process|response to stimulus	2	1949	7	10093	0.404247028739201	0.976602628961605	1.47958660118742	circRNA_06542|26:10834008_10846837_+(GTF2I);circRNA_06544|26:10862620_10869310_+(GTF2I);
GO:0015012	heparan sulfate proteoglycan biosynthetic process	biological_process	cellular process|metabolic process	2	1949	10	10093	0.603123004068088	0.976602628961605	1.0357106208312	circRNA_02215|13:26776895_26778743_+(EXT2);circRNA_06601|26:29842633_29849648_-(XYLT1);
GO:0015020	glucuronosyltransferase activity	molecular_function	catalytic activity	1	1949	5	10093	0.658032803548885	0.976602628961605	1.0357106208312	circRNA_02215|13:26776895_26778743_+(EXT2);
GO:0015030	Cajal body	cellular_component	cell|cell part|membrane-enclosed lumen|organelle|organelle part	5	1949	15	10093	0.146756448737495	0.976602628961605	1.72618436805199	circRNA_01472|11:36604240_36611479_+(ICE2);circRNA_04723|2:50456718_50461027_-(NOP58);circRNA_08244|4:95152107_95155412_+(DMTF1);circRNA_08245|4:95152107_95165899_+(DMTF1);circRNA_09893|7:113469497_113526713_+(HMBOX1);
GO:0015031	protein transport	biological_process	establishment of localization|localization	36	1949	144	10093	0.0542010859197608	0.976602628961605	1.29463827603899	circRNA_00606|1:162198092_162199211_+(DOP1B);circRNA_00607|1:162198092_162216021_+(DOP1B);circRNA_00864|10:25194920_25195474_-(SNX14);circRNA_00867|10:25213720_25229041_-(SNX14);circRNA_00868|10:25220911_25248331_-(SNX14);circRNA_00871|10:25255598_25257357_-(SNX14);circRNA_01578|11:56674623_56680898_+(KTN1);circRNA_01583|11:56722814_56724502_+(KTN1);circRNA_02491|14:21180291_21180668_+(TAF1A);cir…
GO:0015385	sodium:proton antiporter activity	molecular_function	transporter activity	1	1949	6	10093	0.724100811665778	0.976602628961605	0.863092184025996	circRNA_11154|X:33503006_33521339_-(SLC9A6);
GO:0015386	potassium:proton antiporter activity	molecular_function	transporter activity	1	1949	6	10093	0.724100811665778	0.976602628961605	0.863092184025996	circRNA_11154|X:33503006_33521339_-(SLC9A6);
GO:0015485	cholesterol binding	molecular_function	binding	3	1949	10	10093	0.301436414479554	0.976602628961605	1.55356593124679	circRNA_05615|22:9843398_9866379_-(SCAP);circRNA_05616|22:9843398_9914438_-(SCAP);circRNA_07700|3:102941740_102961017_-(NRDC);
GO:0015616	DNA translocase activity	molecular_function	catalytic activity	3	1949	16	10093	0.622309492193096	0.976602628961605	0.970978707029246	circRNA_11265|X:81117479_81203058_+(ATRX);circRNA_11275|X:81200715_81247225_+(ATRX);circRNA_11276|X:81200715_81265099_+(ATRX);
GO:0015629	actin cytoskeleton	cellular_component	cell|cell part|organelle	8	1949	37	10093	0.424725124670835	0.976602628961605	1.11968715765535	circRNA_00687|10:38551_62510_+(ZNF596);circRNA_01073|10:78953682_78956487_+(FILIP1);circRNA_03445|16:79368521_79379969_-(ADORA2A);circRNA_03613|17:34188192_34188707_-(PSTPIP1);circRNA_06180|24:33453369_33480962_-(DST);circRNA_06181|24:33461746_33469189_-(DST);circRNA_06183|24:33477428_33480962_-(DST);circRNA_06184|24:33592549_33640892_-(DST);
GO:0015630	microtubule cytoskeleton	cellular_component	cell|cell part|organelle	15	1949	62	10093	0.204108841466513	0.976602628961605	1.25287575100548	circRNA_00648|1:165621192_165665230_+(PIK3R4);circRNA_01368|11:20567872_20586256_-(LVRN);circRNA_02977|15:50056905_50059735_+(PAN3);circRNA_02981|15:50106603_50146279_+(PAN3);circRNA_02982|15:50106603_50152374_+(PAN3);circRNA_03445|16:79368521_79379969_-(ADORA2A);circRNA_04366|19:48154443_48164547_-(TAOK1);circRNA_04367|19:48154443_48186664_-(TAOK1);circRNA_06180|24:33453369_33480962_-(DST);circR…
GO:0015631	tubulin binding	molecular_function	binding	5	1949	11	10093	0.043922759814646	0.976602628961605	2.35388777461635	circRNA_00633|1:163433258_163487148_+(DYRK1A);circRNA_00635|1:163433258_163500251_+(DYRK1A);circRNA_00636|1:163486952_163500251_+(DYRK1A);circRNA_00637|1:163518724_163522871_+(DYRK1A);circRNA_02944|15:44909620_44916602_-(CENPJ);
GO:0015721	bile acid and bile salt transport	biological_process	establishment of localization|localization	2	1949	9	10093	0.542785686150381	0.976602628961605	1.15078957870133	circRNA_03874|18:22808093_22843703_-(NCOA2);circRNA_08969|6:17928996_17934559_+(SLC10A6);
GO:0015914	phospholipid transport	biological_process	establishment of localization|localization	4	1949	20	10093	0.558107095483129	0.976602628961605	1.0357106208312	circRNA_03334|16:56166684_56177503_+(SCARB1);circRNA_03426|16:74838271_74855194_-(PITPNB);circRNA_09996|8:16009271_16009657_+(LDLR);circRNA_10545|9:19709766_19714711_-(STARD7);
GO:0015991	ATP hydrolysis coupled proton transport	biological_process	establishment of localization|localization	1	1949	7	10093	0.777409775486875	0.976602628961605	0.739793300593711	circRNA_03339|16:57300454_57304839_-(ATP6V0A2);
GO:0016020	membrane	cellular_component	NA	70	1949	458	10093	0.990590242670054	0.99587884095222	0.791481915482355	circRNA_00100|1:47487051_47491450_-(FILIP1L);circRNA_00256|1:75941915_75953129_-(OSBPL11);circRNA_00778|10:11114173_11115222_-(HECA);circRNA_01368|11:20567872_20586256_-(LVRN);circRNA_01434|11:32701656_32709889_+(HERC1);circRNA_01441|11:32839325_32844689_+(HERC1);circRNA_01443|11:32839872_32844689_+(HERC1);circRNA_02261|13:35362901_35371034_-(NUP98);circRNA_02262|13:35362901_35377884_-(NUP98);cir…
GO:0016021	integral component of membrane	cellular_component	membrane|membrane part	128	1949	700	10093	0.775738794491886	0.976602628961605	0.94693542475995	circRNA_00082|1:41171674_41187141_+(ARL13B);circRNA_00239|1:75327073_75333090_-(ITGB5);circRNA_00433|1:127355372_127364649_-(MED12L);circRNA_00491|1:139171964_139173822_-(PXYLP1);circRNA_00817|10:18738077_18757180_-(ENPP1);circRNA_00818|10:18752589_18757180_-(ENPP1);circRNA_00864|10:25194920_25195474_-(SNX14);circRNA_00867|10:25213720_25229041_-(SNX14);circRNA_00868|10:25220911_25248331_-(SNX14);…
GO:0016032	viral process	biological_process	multi-organism process	10	1949	71	10093	0.902185281325896	0.977472946488703	0.729373676641687	circRNA_00608|1:162280567_162285180_+(MORC3);circRNA_00687|10:38551_62510_+(ZNF596);circRNA_02061|12:65159070_65197287_-(CHD6);circRNA_02312|13:48178085_48181886_-(COPB1);circRNA_02651|14:49881511_49886014_-(SPEN);circRNA_04913|2:112598368_112603494_-(IFIH1);circRNA_05573|22:2616527_2632855_-(NUP210);circRNA_05995|23:47883117_47896181_-(RICTOR);circRNA_09104|6:51805985_51810181_+(KDR);circRNA_099…
GO:0016042	lipid catabolic process	biological_process	metabolic process	4	1949	11	10093	0.146090111480084	0.976602628961605	1.88311021969308	circRNA_01572|11:54072233_54114403_-(DDHD1);circRNA_04546|2:10380965_10382569_-(PAFAH2);circRNA_05148|20:23756157_23764492_-(MT2A);circRNA_06275|25:11851578_11853001_-(LIPA);
GO:0016050	vesicle organization	biological_process	cellular component organization or biogenesis|cellular process	2	1949	6	10093	0.327692762964416	0.976602628961605	1.72618436805199	circRNA_10264|8:87810532_87826058_+(ZFYVE16);circRNA_10265|8:87819607_87822570_+(ZFYVE16);
GO:0016055	Wnt signaling pathway	biological_process	biological regulation|cellular process|regulation of biological process|response to stimulus|signaling	5	1949	43	10093	0.937692367310438	0.979216279170984	0.602157337692556	circRNA_04169|19:14570965_14571739_-(CSNK1D);circRNA_06467|25:48356242_48357020_-(FAM53B);circRNA_10133|8:47924303_47924734_+(CSNK1G2);circRNA_10917|9:83129018_83130755_-(USP34);circRNA_11309|X:93801425_93855030_-(UXT);
GO:0016180	snRNA processing	biological_process	cellular process|metabolic process	1	1949	9	10093	0.855127325720275	0.976602628961605	0.575394789350664	circRNA_03994|18:61729915_61754169_-(INTS8);
GO:0016182	synaptic vesicle budding from endosome	biological_process	cellular component organization or biogenesis|cellular process|establishment of localization|localization	2	1949	12	10093	0.705232979182214	0.976602628961605	0.863092184025996	circRNA_01335|11:15592299_15622733_+(AP3B1);circRNA_01336|11:15592299_15647642_+(AP3B1);
GO:0016192	vesicle-mediated transport	biological_process	establishment of localization|localization	7	1949	41	10093	0.702776443068245	0.976602628961605	0.884143212904679	circRNA_02925|15:29674661_29685100_+(TBC1D4);circRNA_02926|15:29680400_29680867_+(TBC1D4);circRNA_02927|15:29696055_29726924_+(TBC1D4);circRNA_05702|22:27011214_27023902_-(ADAMTS9);circRNA_05705|22:27011214_27045952_-(ADAMTS9);circRNA_05788|22:55892099_55900148_-(ITGA9);circRNA_09086|6:49974267_49975239_-(POLR2B);
GO:0016197	endosomal transport	biological_process	establishment of localization|localization	8	1949	28	10093	0.1570564417598	0.976602628961605	1.47958660118742	circRNA_01139|10:106364262_106367052_-(SNX9);circRNA_07689|3:102349745_102358942_-(ZFYVE9);circRNA_07694|3:102389016_102412904_-(ZFYVE9);circRNA_10264|8:87810532_87826058_+(ZFYVE16);circRNA_10265|8:87819607_87822570_+(ZFYVE16);circRNA_10601|9:29394995_29426981_-(ALMS1);circRNA_10604|9:29494576_29505288_-(ALMS1);circRNA_10605|9:29494576_29519517_-(ALMS1);
GO:0016202	regulation of striated muscle tissue development	biological_process	biological regulation|developmental process|multicellular organismal process|regulation of biological process	3	1949	18	10093	0.70441567500083	0.976602628961605	0.863092184025996	circRNA_07102|29:21741493_21792427_+(CDON);circRNA_07104|29:21747860_21773580_+(CDON);circRNA_07108|29:21775624_21776790_+(CDON);
GO:0016234	inclusion body	cellular_component	cell|cell part	1	1949	10	10093	0.883127805903851	0.976602628961605	0.517855310415598	circRNA_08988|6:20235896_20265516_+(WDFY3);
GO:0016235	aggresome	cellular_component	cell|cell part	1	1949	12	10093	0.923944666085751	0.977472946488703	0.431546092012998	circRNA_01627|11:65585403_65606327_+(SYNE2);
GO:0016236	macroautophagy	biological_process	cellular process|metabolic process	5	1949	18	10093	0.257888286726547	0.976602628961605	1.43848697337666	circRNA_00648|1:165621192_165665230_+(PIK3R4);circRNA_01686|11:74883566_74897546_-(ZFYVE1);circRNA_01687|11:74892558_74897546_-(ZFYVE1);circRNA_02221|13:29312376_29313486_-(AMBRA1);circRNA_03436|16:76636840_76664304_+(MTMR3);
GO:0016241	regulation of macroautophagy	biological_process	biological regulation|cellular process|metabolic process|regulation of biological process	1	1949	7	10093	0.777409775486875	0.976602628961605	0.739793300593711	circRNA_01518|11:41887272_41900153_+(NEDD4);
GO:0016256	N-glycan processing to lysosome	biological_process	cellular process|establishment of localization|localization|metabolic process	2	1949	5	10093	0.248638414185725	0.976602628961605	2.07142124166239	circRNA_08543|5:39683561_39687469_+(GNPTAB);circRNA_08544|5:39683561_39695852_+(GNPTAB);
GO:0016279	protein-lysine N-methyltransferase activity	molecular_function	catalytic activity	5	1949	16	10093	0.181357141581058	0.976602628961605	1.61829784504874	circRNA_08079|4:56634699_56656020_+(TAX1BP1);circRNA_08080|4:56634699_56672382_+(TAX1BP1);circRNA_08081|4:56655862_56672382_+(TAX1BP1);circRNA_08082|4:56707175_56707848_+(TAX1BP1);circRNA_10517|9:16624771_16645195_+(EHMT1);
GO:0016282	eukaryotic 43S preinitiation complex	cellular_component	cell|cell part|macromolecular complex	1	1949	6	10093	0.724100811665778	0.976602628961605	0.863092184025996	circRNA_06422|25:42650206_42654131_-(EIF3A);
GO:0016301	kinase activity	molecular_function	catalytic activity	5	1949	25	10093	0.545139649279841	0.976602628961605	1.0357106208312	circRNA_04174|19:15198084_15200923_+(FN3KRP);circRNA_04366|19:48154443_48164547_-(TAOK1);circRNA_04367|19:48154443_48186664_-(TAOK1);circRNA_06855|27:44519749_44538258_+(MAPK8);circRNA_06857|27:44527829_44531962_+(MAPK8);
GO:0016311	dephosphorylation	biological_process	cellular process|metabolic process	2	1949	10	10093	0.603123004068088	0.976602628961605	1.0357106208312	circRNA_08375|5:4683820_4772139_-(DUSP16);circRNA_08378|5:4735429_4772139_-(DUSP16);
GO:0016323	basolateral plasma membrane	cellular_component	cell|cell part|membrane|membrane part	5	1949	34	10093	0.813482990188138	0.976602628961605	0.761551927081761	circRNA_00817|10:18738077_18757180_-(ENPP1);circRNA_00818|10:18752589_18757180_-(ENPP1);circRNA_02494|14:21582760_21588965_+(DISP1);circRNA_06614|26:31546083_31554385_-(ABCC1);circRNA_09996|8:16009271_16009657_+(LDLR);
GO:0016324	apical plasma membrane	cellular_component	cell|cell part|membrane|membrane part	13	1949	51	10093	0.171452455657879	0.976602628961605	1.32002334027505	circRNA_02915|15:29138281_29141665_-(LMO7);circRNA_02916|15:29138281_29161001_-(LMO7);circRNA_02917|15:29152854_29161001_-(LMO7);circRNA_03307|16:43609705_43681074_-(RAPGEF2);circRNA_03310|16:43673603_43681074_-(RAPGEF2);circRNA_03940|18:52441498_52442689_-(FZD6);circRNA_05277|20:65221788_65224468_-(LIPE);circRNA_05289|20:68359254_68362287_-(SIPA1L3);circRNA_06042|24:1922343_1923282_-(RIPOR2);cir…
GO:0016363	nuclear matrix	cellular_component	cell|cell part|membrane-enclosed lumen|organelle|organelle part	9	1949	41	10093	0.393969567227693	0.976602628961605	1.13675555944887	circRNA_00608|1:162280567_162285180_+(MORC3);circRNA_02526|14:25940762_25944470_+(AHCTF1);circRNA_02527|14:25950048_25959353_+(AHCTF1);circRNA_02948|15:45130918_45158480_-(PSPC1);circRNA_04914|2:114223287_114224476_-(KCNH7);circRNA_06321|25:18054011_18076872_-(SORBS1);circRNA_07904|4:12589804_12594313_-(PAXIP1);circRNA_09925|8:1844300_1852213_-(AKAP8L);circRNA_11019|9:98693123_98734666_+(DNMT3A);
GO:0016407	acetyltransferase activity	molecular_function	catalytic activity	2	1949	9	10093	0.542785686150381	0.976602628961605	1.15078957870133	circRNA_00679|1:172113273_172143686_+(KAT2B);circRNA_00684|1:172141549_172187243_+(KAT2B);
GO:0016423	tRNA (guanine) methyltransferase activity	molecular_function	catalytic activity	1	1949	6	10093	0.724100811665778	0.976602628961605	0.863092184025996	circRNA_05763|22:48733257_48751176_+(THUMPD3);
GO:0016441	posttranscriptional gene silencing	biological_process	biological regulation|cellular process|metabolic process|negative regulation of biological process|regulation of biological process	1	1949	9	10093	0.855127325720275	0.976602628961605	0.575394789350664	circRNA_04566|2:15475215_15489969_-(PUM1);
GO:0016442	RISC complex	cellular_component	cell|cell part|macromolecular complex	1	1949	6	10093	0.724100811665778	0.976602628961605	0.863092184025996	circRNA_03741|17:64562855_64571659_-(DICER1);
GO:0016459	myosin complex	cellular_component	cell|cell part|macromolecular complex|organelle|organelle part	4	1949	8	10093	0.050101955404599	0.976602628961605	2.58927655207799	circRNA_05412|21:33908837_33931286_+(MYL12A);circRNA_05921|23:24880699_24882584_-(MYO10);circRNA_05922|23:24952120_24958596_-(MYO10);circRNA_05925|23:24963390_24965111_-(MYO10);
GO:0016471	vacuolar proton-transporting V-type ATPase complex	cellular_component	cell|cell part|macromolecular complex|membrane|membrane part|organelle|organelle part	1	1949	6	10093	0.724100811665778	0.976602628961605	0.863092184025996	circRNA_03339|16:57300454_57304839_-(ATP6V0A2);
GO:0016477	cell migration	biological_process	cellular process|localization|locomotion	8	1949	62	10093	0.931777789516242	0.979216279170984	0.668200400536255	circRNA_02469|14:16460910_16461277_+(TGFB2);circRNA_02704|14:63840087_63840618_+(LAMC1);circRNA_03445|16:79368521_79379969_-(ADORA2A);circRNA_03613|17:34188192_34188707_-(PSTPIP1);circRNA_05268|20:61520804_61525635_-(ARHGAP35);circRNA_06619|26:31873529_31879257_-(NDE1);circRNA_08062|4:49462625_49463793_-(TNS3);circRNA_10842|9:59129390_59139035_-(CCDC88A);
GO:0016485	protein processing	biological_process	metabolic process	1	1949	12	10093	0.923944666085751	0.977472946488703	0.431546092012998	circRNA_07799|3:115441191_115454696_-(ZMPSTE24);
GO:0016491	oxidoreductase activity	molecular_function	catalytic activity	4	1949	23	10093	0.67473396693556	0.976602628961605	0.900617931157561	circRNA_02112|12:83974306_83987106_-(NDUFAF5);circRNA_04524|2:7272908_7309720_+(KDM1A);circRNA_04525|2:7288791_7305740_+(KDM1A);circRNA_04528|2:7295600_7306550_+(KDM1A);
GO:0016514	SWI/SNF complex	cellular_component	cell|cell part|macromolecular complex|membrane-enclosed lumen|organelle|organelle part	1	1949	13	10093	0.938648747605329	0.979216279170984	0.398350238781229	circRNA_04547|2:11115004_11117186_+(ARID1A);
GO:0016525	negative regulation of angiogenesis	biological_process	biological regulation|developmental process|multicellular organismal process|negative regulation of biological process|regulation of biological process	8	1949	34	10093	0.328847584013367	0.976602628961605	1.21848308333082	circRNA_02469|14:16460910_16461277_+(TGFB2);circRNA_04165|19:13996231_13996511_+(HGS);circRNA_06542|26:10834008_10846837_+(GTF2I);circRNA_06544|26:10862620_10869310_+(GTF2I);circRNA_08353|5:376438_377484_-(FOXJ2);circRNA_09872|7:105414906_105432063_+(TEK);circRNA_09875|7:105445863_105452284_+(TEK);circRNA_10111|8:40315391_40323596_+(SEMA6A);
GO:0016529	sarcoplasmic reticulum	cellular_component	cell|cell part|organelle	1	1949	10	10093	0.883127805903851	0.976602628961605	0.517855310415598	circRNA_01627|11:65585403_65606327_+(SYNE2);
GO:0016538	cyclin-dependent protein serine/threonine kinase regulator activity	molecular_function	enzyme regulator activity	3	1949	6	10093	0.090529716628343	0.976602628961605	2.58927655207799	circRNA_04678|2:44698849_44724054_-(CCNYL1);circRNA_04679|2:44708101_44716771_-(CCNYL1);circRNA_04680|2:44709283_44716771_-(CCNYL1);
GO:0016567	protein ubiquitination	biological_process	cellular process|metabolic process	22	1949	91	10093	0.147665921724984	0.976602628961605	1.25195789331243	circRNA_00693|10:292450_310326_+(KATNA1);circRNA_00824|10:19024726_19025553_+(MED23);circRNA_01135|10:105949704_105951916_-(TULP4);circRNA_01518|11:41887272_41900153_+(NEDD4);circRNA_02915|15:29138281_29141665_-(LMO7);circRNA_02916|15:29138281_29161001_-(LMO7);circRNA_02917|15:29152854_29161001_-(LMO7);circRNA_03515|17:16611715_16613515_-(KLHL25);circRNA_03693|17:52825840_52826525_-(FBXO33);circR…
GO:0016571	histone methylation	biological_process	cellular component organization or biogenesis|cellular process|metabolic process	1	1949	5	10093	0.658032803548885	0.976602628961605	1.0357106208312	circRNA_10517|9:16624771_16645195_+(EHMT1);
GO:0016573	histone acetylation	biological_process	cellular component organization or biogenesis|cellular process|metabolic process	2	1949	16	10093	0.844280932506317	0.976602628961605	0.647319138019497	circRNA_00679|1:172113273_172143686_+(KAT2B);circRNA_00684|1:172141549_172187243_+(KAT2B);
GO:0016575	histone deacetylation	biological_process	cellular component organization or biogenesis|cellular process|metabolic process	2	1949	6	10093	0.327692762964416	0.976602628961605	1.72618436805199	circRNA_10130|8:46504987_46511704_-(MIER2);circRNA_10131|8:46505537_46511704_-(MIER2);
GO:0016578	histone deubiquitination	biological_process	cellular component organization or biogenesis|cellular process|metabolic process	1	1949	7	10093	0.777409775486875	0.976602628961605	0.739793300593711	circRNA_00051|1:31428634_31447453_+(USP16);
GO:0016579	protein deubiquitination	biological_process	cellular process|metabolic process	11	1949	93	10093	0.980630201886932	0.992445023596413	0.6125170338249	circRNA_04500|2:3891159_3896430_+(OTUD3);circRNA_04501|2:3891159_3902958_+(OTUD3);circRNA_04635|2:33138785_33175595_+(USP37);circRNA_04638|2:33146536_33156494_+(USP37);circRNA_04913|2:112598368_112603494_-(IFIH1);circRNA_05330|21:16398016_16400450_+(INO80C);circRNA_05629|22:11440083_11443636_-(USP4);circRNA_06668|26:39097082_39106401_+(USP7);circRNA_10917|9:83129018_83130755_-(USP34);circRNA_1142…
GO:0016580	Sin3 complex	cellular_component	cell|cell part|macromolecular complex|membrane-enclosed lumen|organelle|organelle part	1	1949	5	10093	0.658032803548885	0.976602628961605	1.0357106208312	circRNA_06145|24:23668820_23691668_+(BTBD9);
GO:0016591	RNA polymerase II, holoenzyme	cellular_component	cell|cell part|macromolecular complex|membrane-enclosed lumen|organelle|organelle part	2	1949	18	10093	0.888626665010764	0.977472946488703	0.575394789350664	circRNA_07475|3:55544382_55592169_-(RPAP2);circRNA_07478|3:55579742_55592169_-(RPAP2);
GO:0016592	mediator complex	cellular_component	cell|cell part|macromolecular complex|membrane-enclosed lumen|organelle|organelle part	2	1949	11	10093	0.657218943171139	0.976602628961605	0.941555109846541	circRNA_03395|16:65042075_65052327_+(MED13L);circRNA_10245|8:74910372_74911263_-(MED7);
GO:0016604	nuclear body	cellular_component	cell|cell part|membrane-enclosed lumen|organelle|organelle part	14	1949	113	10093	0.981426811691126	0.992772786392757	0.641590650072422	circRNA_02189|13:15315737_15327947_+(HIPK3);circRNA_02190|13:15325012_15327947_+(HIPK3);circRNA_02641|14:48535298_48537488_-(SKI);circRNA_02764|14:72027598_72040846_+(INTS7);circRNA_02766|14:72035594_72040846_+(INTS7);circRNA_03350|16:58421608_58432156_+(ZCCHC8);circRNA_03351|16:58424200_58431930_+(ZCCHC8);circRNA_03647|17:44715290_44725037_-(HEATR5A);circRNA_03874|18:22808093_22843703_-(NCOA2);c…
GO:0016605	PML body	cellular_component	cell|cell part|membrane-enclosed lumen|organelle|organelle part	17	1949	80	10093	0.37262795498902	0.976602628961605	1.10044253463315	circRNA_00608|1:162280567_162285180_+(MORC3);circRNA_02189|13:15315737_15327947_+(HIPK3);circRNA_02190|13:15325012_15327947_+(HIPK3);circRNA_02641|14:48535298_48537488_-(SKI);circRNA_03451|16:80535255_80535901_-(HIRA);circRNA_03647|17:44715290_44725037_-(HEATR5A);circRNA_05461|21:44066843_44100456_-(PIAS2);circRNA_05464|21:44100372_44107632_-(PIAS2);circRNA_06668|26:39097082_39106401_+(USP7);circ…
GO:0016607	nuclear speck	cellular_component	cell|cell part|membrane-enclosed lumen|organelle|organelle part	31	1949	150	10093	0.367615856120154	0.976602628961605	1.07023430819224	circRNA_00427|1:123431417_123445918_+(DHX36);circRNA_00633|1:163433258_163487148_+(DYRK1A);circRNA_00635|1:163433258_163500251_+(DYRK1A);circRNA_00636|1:163486952_163500251_+(DYRK1A);circRNA_00637|1:163518724_163522871_+(DYRK1A);circRNA_01624|11:63089486_63091474_+(HIF1A);circRNA_01726|11:92339627_92343538_+(ZC3H14);circRNA_01832|12:18648416_18666753_+(FZD8);circRNA_02419|13:75403995_75408457_-(M…
GO:0016740	transferase activity	molecular_function	catalytic activity	5	1949	27	10093	0.618525098408028	0.976602628961605	0.95899131558444	circRNA_03987|18:61500861_61509002_-(NDUFAF6);circRNA_04366|19:48154443_48164547_-(TAOK1);circRNA_04367|19:48154443_48186664_-(TAOK1);circRNA_09437|7:10638941_10645043_+(NFX1);circRNA_11222|X:61337548_61339183_+(MID2);
GO:0016746	transferase activity, transferring acyl groups	molecular_function	catalytic activity	2	1949	15	10093	0.816534502467164	0.976602628961605	0.690473747220797	circRNA_07894|4:10019127_10025720_-(KMT2C);circRNA_07898|4:10080532_10094290_-(KMT2C);
GO:0016787	hydrolase activity	molecular_function	catalytic activity	1	1949	6	10093	0.724100811665778	0.976602628961605	0.863092184025996	circRNA_08875|5:116047849_116050239_-(DCP1B);
GO:0016791	phosphatase activity	molecular_function	catalytic activity	3	1949	11	10093	0.359691278104356	0.976602628961605	1.41233266476981	circRNA_00491|1:139171964_139173822_-(PXYLP1);circRNA_08375|5:4683820_4772139_-(DUSP16);circRNA_08378|5:4735429_4772139_-(DUSP16);
GO:0016807	cysteine-type carboxypeptidase activity	molecular_function	catalytic activity	2	1949	7	10093	0.404247028739201	0.976602628961605	1.47958660118742	circRNA_01847|12:20899966_20933055_-(ACBD7);circRNA_01849|12:20918322_20933055_-(ACBD7);
GO:0016887	ATPase activity	molecular_function	catalytic activity	15	1949	66	10093	0.284050010535681	0.976602628961605	1.17694388730818	circRNA_02977|15:50056905_50059735_+(PAN3);circRNA_02981|15:50106603_50146279_+(PAN3);circRNA_02982|15:50106603_50152374_+(PAN3);circRNA_03149|16:1173794_1175380_+(ABCE1);circRNA_04914|2:114223287_114224476_-(KCNH7);circRNA_05558|21:61142571_61143748_-(VPS4B);circRNA_10479|9:9124127_9126017_+(TOR1B);circRNA_11028|9:99958543_99966256_+(ATAD2B);circRNA_11029|9:99958543_99971370_+(ATAD2B);circRNA_11…
GO:0016922	nuclear receptor binding	molecular_function	binding	2	1949	13	10093	0.747495687850807	0.976602628961605	0.796700477562458	circRNA_03874|18:22808093_22843703_-(NCOA2);circRNA_04547|2:11115004_11117186_+(ARID1A);
GO:0016925	protein sumoylation	biological_process	cellular process|metabolic process	5	1949	18	10093	0.257888286726547	0.976602628961605	1.43848697337666	circRNA_00274|1:77411142_77416008_+(PAK2);circRNA_00279|1:77471472_77495478_+(PAK2);circRNA_04913|2:112598368_112603494_-(IFIH1);circRNA_05461|21:44066843_44100456_-(PIAS2);circRNA_05464|21:44100372_44107632_-(PIAS2);
GO:0016926	protein desumoylation	biological_process	cellular process|metabolic process	2	1949	8	10093	0.476319310185212	0.976602628961605	1.29463827603899	circRNA_00274|1:77411142_77416008_+(PAK2);circRNA_00279|1:77471472_77495478_+(PAK2);
GO:0017015	regulation of transforming growth factor beta receptor signaling pathway	biological_process	biological regulation|cellular process|regulation of biological process|response to stimulus|signaling	1	1949	8	10093	0.820422699101398	0.976602628961605	0.647319138019497	circRNA_05485|21:48509380_48523184_+(SMAD4);
GO:0017017	MAP kinase tyrosine/serine/threonine phosphatase activity	molecular_function	catalytic activity	2	1949	6	10093	0.327692762964416	0.976602628961605	1.72618436805199	circRNA_08375|5:4683820_4772139_-(DUSP16);circRNA_08378|5:4735429_4772139_-(DUSP16);
GO:0017022	myosin binding	molecular_function	binding	1	1949	6	10093	0.724100811665778	0.976602628961605	0.863092184025996	circRNA_05777|22:51769931_51773236_-(TRAK1);
GO:0017034	Rap guanyl-nucleotide exchange factor activity	molecular_function	binding	2	1949	7	10093	0.404247028739201	0.976602628961605	1.47958660118742	circRNA_03307|16:43609705_43681074_-(RAPGEF2);circRNA_03310|16:43673603_43681074_-(RAPGEF2);
GO:0017048	Rho GTPase binding	molecular_function	binding	2	1949	11	10093	0.657218943171139	0.976602628961605	0.941555109846541	circRNA_03509|17:16356074_16379582_+(AKAP13);circRNA_03512|17:16490067_16513912_+(AKAP13);
GO:0017053	transcriptional repressor complex	cellular_component	macromolecular complex	7	1949	43	10093	0.750720897147035	0.976602628961605	0.843020272769578	circRNA_01592|11:59523520_59525143_+(ARID4A);circRNA_01594|11:59555766_59557320_+(ARID4A);circRNA_02641|14:48535298_48537488_-(SKI);circRNA_02651|14:49881511_49886014_-(SPEN);circRNA_02774|14:72728654_72731369_-(RCOR3);circRNA_06475|25:48704662_48784787_-(CTBP2);circRNA_08997|6:21996721_22009030_+(COQ2);
GO:0017056	structural constituent of nuclear pore	molecular_function	structural molecule activity	1	1949	9	10093	0.855127325720275	0.976602628961605	0.575394789350664	circRNA_02233|13:30611238_30620127_-(NUP160);
GO:0017112	Rab guanyl-nucleotide exchange factor activity	molecular_function	binding	5	1949	17	10093	0.218591428888351	0.976602628961605	1.52310385416352	circRNA_02347|13:57898799_57899658_-(TRAPPC4);circRNA_03728|17:61623613_61643275_+(SLC24A4);circRNA_03729|17:61623613_61644464_+(SLC24A4);circRNA_05334|21:20489479_20497292_+(TRAPPC8);circRNA_09855|7:96990690_96997837_+(DENND4C);
GO:0017119	Golgi transport complex	cellular_component	cell|cell part|macromolecular complex|organelle|organelle part	1	1949	11	10093	0.905718692177123	0.977472946488703	0.470777554923271	circRNA_03100|15:68234604_68247619_-(COG3);
GO:0017124	SH3 domain binding	molecular_function	binding	6	1949	30	10093	0.534929552838315	0.976602628961605	1.0357106208312	circRNA_00062|1:36187237_36189565_-(SYNJ1);circRNA_01109|10:101249257_101330287_-(QKI);circRNA_01110|10:101249257_101338601_-(QKI);circRNA_01115|10:101306282_101352266_-(QKI);circRNA_08193|4:83937907_83940412_+(PTPN12);circRNA_08195|4:83966078_83971892_+(PTPN12);
GO:0017125	deoxycytidyl transferase activity	molecular_function	catalytic activity	1	1949	6	10093	0.724100811665778	0.976602628961605	0.863092184025996	circRNA_10567|9:22199200_22206798_-(REV1);
GO:0017137	Rab GTPase binding	molecular_function	binding	13	1949	54	10093	0.23164901932026	0.976602628961605	1.24668871025977	circRNA_02008|12:54452000_54454419_+(TBC1D20);circRNA_02925|15:29674661_29685100_+(TBC1D4);circRNA_02926|15:29680400_29680867_+(TBC1D4);circRNA_02927|15:29696055_29726924_+(TBC1D4);circRNA_03601|17:32202426_32203738_-(TBC1D2B);circRNA_03728|17:61623613_61643275_+(SLC24A4);circRNA_03729|17:61623613_61644464_+(SLC24A4);circRNA_03731|17:61865865_61869861_+(GOLGA5);circRNA_06954|28:21103662_21110950_…
GO:0017148	negative regulation of translation	biological_process	biological regulation|cellular process|metabolic process|negative regulation of biological process|regulation of biological process	5	1949	17	10093	0.218591428888351	0.976602628961605	1.52310385416352	circRNA_00427|1:123431417_123445918_+(DHX36);circRNA_09555|7:26684211_26703816_-(NXNL2);circRNA_09975|8:12784818_12785143_+(IL27RA);circRNA_10238|8:72193431_72197443_+(HAND1);circRNA_10991|9:92557273_92567827_-(TIA1);
GO:0017160	Ral GTPase binding	molecular_function	binding	1	1949	6	10093	0.724100811665778	0.976602628961605	0.863092184025996	circRNA_05436|21:38603620_38616969_+(TWSG1);
GO:0017162	aryl hydrocarbon receptor binding	molecular_function	binding	2	1949	8	10093	0.476319310185212	0.976602628961605	1.29463827603899	circRNA_03647|17:44715290_44725037_-(HEATR5A);circRNA_03874|18:22808093_22843703_-(NCOA2);
GO:0018022	peptidyl-lysine methylation	biological_process	cellular process|metabolic process	4	1949	7	10093	0.0294932074295281	0.976602628961605	2.95917320237484	circRNA_08079|4:56634699_56656020_+(TAX1BP1);circRNA_08080|4:56634699_56672382_+(TAX1BP1);circRNA_08081|4:56655862_56672382_+(TAX1BP1);circRNA_08082|4:56707175_56707848_+(TAX1BP1);
GO:0018024	histone-lysine N-methyltransferase activity	molecular_function	catalytic activity	11	1949	46	10093	0.264612013830318	0.976602628961605	1.23834965534165	circRNA_03071|15:64443792_64453858_-(SETDB2);circRNA_07219|3:2004964_2014338_-(ASH1L);circRNA_07225|3:2013594_2086609_-(ASH1L);circRNA_07230|3:2086089_2102684_-(ASH1L);circRNA_07894|4:10019127_10025720_-(KMT2C);circRNA_07898|4:10080532_10094290_-(KMT2C);circRNA_08175|4:81053147_81104514_-(KMT2E);circRNA_08176|4:81079462_81084107_-(KMT2E);circRNA_08177|4:81079462_81101308_-(KMT2E);circRNA_08178|4:…
GO:0018026	peptidyl-lysine monomethylation	biological_process	cellular process|metabolic process	1	1949	8	10093	0.820422699101398	0.976602628961605	0.647319138019497	circRNA_10517|9:16624771_16645195_+(EHMT1);
GO:0018027	peptidyl-lysine dimethylation	biological_process	cellular process|metabolic process	1	1949	5	10093	0.658032803548885	0.976602628961605	1.0357106208312	circRNA_10517|9:16624771_16645195_+(EHMT1);
GO:0018076	N-terminal peptidyl-lysine acetylation	biological_process	cellular process|metabolic process	2	1949	8	10093	0.476319310185212	0.976602628961605	1.29463827603899	circRNA_00679|1:172113273_172143686_+(KAT2B);circRNA_00684|1:172141549_172187243_+(KAT2B);
GO:0018105	peptidyl-serine phosphorylation	biological_process	cellular process|metabolic process	17	1949	63	10093	0.0862837243197274	0.976602628961605	1.3973873455659	circRNA_00608|1:162280567_162285180_+(MORC3);circRNA_00633|1:163433258_163487148_+(DYRK1A);circRNA_00635|1:163433258_163500251_+(DYRK1A);circRNA_00636|1:163486952_163500251_+(DYRK1A);circRNA_00637|1:163518724_163522871_+(DYRK1A);circRNA_02189|13:15315737_15327947_+(HIPK3);circRNA_02190|13:15325012_15327947_+(HIPK3);circRNA_03408|16:68994947_68999891_-(MAPKAPK5);circRNA_03447|16:79814966_79822641_…
GO:0018107	peptidyl-threonine phosphorylation	biological_process	cellular process|metabolic process	14	1949	38	10093	0.0087158058577609	0.976602628961605	1.90788798574168	circRNA_00633|1:163433258_163487148_+(DYRK1A);circRNA_00635|1:163433258_163500251_+(DYRK1A);circRNA_00636|1:163486952_163500251_+(DYRK1A);circRNA_00637|1:163518724_163522871_+(DYRK1A);circRNA_02189|13:15315737_15327947_+(HIPK3);circRNA_02190|13:15325012_15327947_+(HIPK3);circRNA_03447|16:79814966_79822641_+(MAPK1);circRNA_03448|16:79814966_79833560_+(MAPK1);circRNA_03752|17:66455868_66469092_+(VR…
GO:0018108	peptidyl-tyrosine phosphorylation	biological_process	cellular process|metabolic process	7	1949	20	10093	0.0739484460119501	0.976602628961605	1.81249358645459	circRNA_00633|1:163433258_163487148_+(DYRK1A);circRNA_00635|1:163433258_163500251_+(DYRK1A);circRNA_00636|1:163486952_163500251_+(DYRK1A);circRNA_00637|1:163518724_163522871_+(DYRK1A);circRNA_09104|6:51805985_51810181_+(KDR);circRNA_09872|7:105414906_105432063_+(TEK);circRNA_09875|7:105445863_105452284_+(TEK);
GO:0018149	peptide cross-linking	biological_process	cellular process|metabolic process	3	1949	6	10093	0.090529716628343	0.976602628961605	2.58927655207799	circRNA_06243|24:53511021_53533885_+(F13A1);circRNA_06244|24:53530851_53533885_+(F13A1);circRNA_06245|24:53557372_53569756_+(F13A1);
GO:0018279	protein N-linked glycosylation via asparagine	biological_process	cellular process|metabolic process	1	1949	9	10093	0.855127325720275	0.976602628961605	0.575394789350664	circRNA_00595|1:157884875_157899911_-(UBE2G2);
GO:0018342	protein prenylation	biological_process	cellular process|metabolic process	2	1949	13	10093	0.747495687850807	0.976602628961605	0.796700477562458	circRNA_01373|11:21298741_21314520_+(PGGT1B);circRNA_07560|3:74691811_74692176_-(RABGGTB);
GO:0018344	protein geranylgeranylation	biological_process	cellular process|metabolic process	2	1949	7	10093	0.404247028739201	0.976602628961605	1.47958660118742	circRNA_01373|11:21298741_21314520_+(PGGT1B);circRNA_07560|3:74691811_74692176_-(RABGGTB);
GO:0018393	internal peptidyl-lysine acetylation	biological_process	cellular process|metabolic process	2	1949	8	10093	0.476319310185212	0.976602628961605	1.29463827603899	circRNA_00679|1:172113273_172143686_+(KAT2B);circRNA_00684|1:172141549_172187243_+(KAT2B);
GO:0018394	peptidyl-lysine acetylation	biological_process	cellular process|metabolic process	2	1949	8	10093	0.476319310185212	0.976602628961605	1.29463827603899	circRNA_00679|1:172113273_172143686_+(KAT2B);circRNA_00684|1:172141549_172187243_+(KAT2B);
GO:0019003	GDP binding	molecular_function	binding	2	1949	10	10093	0.603123004068088	0.976602628961605	1.0357106208312	circRNA_01521|11:42500165_42515276_+(PIGBOS1);circRNA_05427|21:38013457_38017507_+(RAB12);
GO:0019005	SCF ubiquitin ligase complex	cellular_component	cell|cell part|macromolecular complex	1	1949	16	10093	0.967800974241189	0.986593226168202	0.323659569009749	circRNA_07875|4:7206347_7208221_+(NOBOX);
GO:0019216	regulation of lipid metabolic process	biological_process	biological regulation|metabolic process|regulation of biological process	14	1949	56	10093	0.179118593600991	0.976602628961605	1.29463827603899	circRNA_02026|12:58362994_58370830_-(NCOA6);circRNA_02028|12:58362994_58391867_-(NCOA6);circRNA_02029|12:58366381_58370830_-(NCOA6);circRNA_03874|18:22808093_22843703_-(NCOA2);circRNA_06092|24:14557523_14578274_+(TNFRSF21);circRNA_06093|24:14578009_14578274_+(TNFRSF21);circRNA_06097|24:14969359_14975193_+(ADGRF5);circRNA_06099|24:14970662_14975193_+(ADGRF5);circRNA_06102|24:14973783_14983995_+(AD…
GO:0019221	cytokine-mediated signaling pathway	biological_process	biological regulation|cellular process|regulation of biological process|response to stimulus|signaling	2	1949	9	10093	0.542785686150381	0.976602628961605	1.15078957870133	circRNA_08697|5:70179930_70186249_+(ADAMTS20);circRNA_11470|Y:8096423_8097810_+(CRLF2);
GO:0019432	triglyceride biosynthetic process	biological_process	cellular process|metabolic process	1	1949	7	10093	0.777409775486875	0.976602628961605	0.739793300593711	circRNA_09387|7:1542227_1549099_+(LPL);
GO:0019789	SUMO transferase activity	molecular_function	catalytic activity	4	1949	19	10093	0.514554938498284	0.976602628961605	1.0902217061381	circRNA_05461|21:44066843_44100456_-(PIAS2);circRNA_05464|21:44100372_44107632_-(PIAS2);circRNA_09792|7:82311113_82313292_+(UHRF2);circRNA_09794|7:82319326_82332566_+(UHRF2);
GO:0019827	stem cell population maintenance	biological_process	developmental process|multicellular organismal process	2	1949	25	10093	0.967455423001725	0.986593226168202	0.414284248332478	circRNA_04547|2:11115004_11117186_+(ARID1A);circRNA_06844|27:43133633_43145970_+(BMPR1A);
GO:0019838	growth factor binding	molecular_function	binding	4	1949	24	10093	0.708473726068732	0.976602628961605	0.863092184025996	circRNA_05833|22:62279679_62282448_-(TGFBR2);circRNA_05983|23:47340826_47363696_-(LIFR);circRNA_06844|27:43133633_43145970_+(BMPR1A);circRNA_09104|6:51805985_51810181_+(KDR);
GO:0019843	rRNA binding	molecular_function	binding	2	1949	21	10093	0.933641403131759	0.979216279170984	0.493195533729141	circRNA_02776|14:74272306_74276163_-(UTP25);circRNA_03356|16:58648970_58650022_+(CLIP1);
GO:0019886	antigen processing and presentation of exogenous peptide antigen via MHC class II	biological_process	immune system process	3	1949	15	10093	0.575801547905357	0.976602628961605	1.0357106208312	circRNA_02977|15:50056905_50059735_+(PAN3);circRNA_02981|15:50106603_50146279_+(PAN3);circRNA_02982|15:50106603_50152374_+(PAN3);
GO:0019887	protein kinase regulator activity	molecular_function	enzyme regulator activity	1	1949	7	10093	0.777409775486875	0.976602628961605	0.739793300593711	circRNA_11102|9:114804363_114811259_+(KIDINS220);
GO:0019894	kinesin binding	molecular_function	binding	4	1949	20	10093	0.558107095483129	0.976602628961605	1.0357106208312	circRNA_01578|11:56674623_56680898_+(KTN1);circRNA_01583|11:56722814_56724502_+(KTN1);circRNA_06855|27:44519749_44538258_+(MAPK8);circRNA_06857|27:44527829_44531962_+(MAPK8);
GO:0019896	axonal transport of mitochondrion	biological_process	cellular process|establishment of localization|localization	1	1949	8	10093	0.820422699101398	0.976602628961605	0.647319138019497	circRNA_01624|11:63089486_63091474_+(HIF1A);
GO:0019898	extrinsic component of membrane	cellular_component	membrane|membrane part	4	1949	24	10093	0.708473726068732	0.976602628961605	0.863092184025996	circRNA_02598|14:38020261_38021724_-(VPS13D);circRNA_02603|14:38076522_38085451_-(VPS13D);circRNA_03436|16:76636840_76664304_+(MTMR3);circRNA_08988|6:20235896_20265516_+(WDFY3);
GO:0019899	enzyme binding	molecular_function	binding	18	1949	69	10093	0.103379668761228	0.976602628961605	1.35092689673634	circRNA_00972|10:52707934_52724738_-(FYN);circRNA_02026|12:58362994_58370830_-(NCOA6);circRNA_02028|12:58362994_58391867_-(NCOA6);circRNA_02029|12:58366381_58370830_-(NCOA6);circRNA_04524|2:7272908_7309720_+(KDM1A);circRNA_04525|2:7288791_7305740_+(KDM1A);circRNA_04528|2:7295600_7306550_+(KDM1A);circRNA_06817|27:29621515_29640137_-(PPP3CB);circRNA_06855|27:44519749_44538258_+(MAPK8);circRNA_06857…
GO:0019900	kinase binding	molecular_function	binding	2	1949	11	10093	0.657218943171139	0.976602628961605	0.941555109846541	circRNA_03427|16:75112636_75113143_-(TTC28);circRNA_03428|16:75243256_75244575_-(TTC28);
GO:0019901	protein kinase binding	molecular_function	binding	20	1949	126	10093	0.865013605791229	0.976602628961605	0.821992556215234	circRNA_00679|1:172113273_172143686_+(KAT2B);circRNA_00684|1:172141549_172187243_+(KAT2B);circRNA_02036|12:58937884_58964934_-(UQCC1);circRNA_02641|14:48535298_48537488_-(SKI);circRNA_02883|15:19096113_19127639_+(ARHGEF7);circRNA_02893|15:19126439_19169984_+(ARHGEF7);circRNA_02896|15:19142135_19169984_+(ARHGEF7);circRNA_04635|2:33138785_33175595_+(USP37);circRNA_04638|2:33146536_33156494_+(USP37)…
GO:0019903	protein phosphatase binding	molecular_function	binding	5	1949	31	10093	0.742115920651697	0.976602628961605	0.835250500670319	circRNA_01335|11:15592299_15622733_+(AP3B1);circRNA_01336|11:15592299_15647642_+(AP3B1);circRNA_03436|16:76636840_76664304_+(MTMR3);circRNA_06389|25:33991063_33996755_+(SHOC2);circRNA_07045|29:5853522_5856630_-(CCND1);
GO:0019904	protein domain specific binding	molecular_function	binding	20	1949	66	10093	0.0212865807525835	0.976602628961605	1.5692585164109	circRNA_00514|1:144125295_144125538_-(NCK1);circRNA_00516|1:144125295_144151044_-(NCK1);circRNA_01518|11:41887272_41900153_+(NEDD4);circRNA_01645|11:68940298_68947651_+(MPP5);circRNA_01646|11:68947118_68947651_+(MPP5);circRNA_02162|13:6945839_6990086_+(ACER3);circRNA_02163|13:6967712_6973395_+(ACER3);circRNA_02164|13:7010112_7018032_+(ACER3);circRNA_02165|13:7013159_7018032_+(ACER3);circRNA_02641…
GO:0019905	syntaxin binding	molecular_function	binding	1	1949	14	10093	0.950511207021719	0.979427642171546	0.369896650296855	circRNA_10949|9:85737966_85743431_-(VPS54);
GO:0019933	cAMP-mediated signaling	biological_process	biological regulation|cellular process|regulation of biological process|response to stimulus|signaling	2	1949	8	10093	0.476319310185212	0.976602628961605	1.29463827603899	circRNA_03307|16:43609705_43681074_-(RAPGEF2);circRNA_03310|16:43673603_43681074_-(RAPGEF2);
GO:0019955	cytokine binding	molecular_function	binding	3	1949	13	10093	0.47278808150495	0.976602628961605	1.19505071634369	circRNA_05983|23:47340826_47363696_-(LIFR);circRNA_07214|3:906737_909426_+(IL6R);circRNA_11470|Y:8096423_8097810_+(CRLF2);
GO:0021513	spinal cord dorsal/ventral patterning	biological_process	developmental process|multicellular organismal process	1	1949	5	10093	0.658032803548885	0.976602628961605	1.0357106208312	circRNA_06191|24:34125356_34146570_-(RAB23);
GO:0021549	cerebellum development	biological_process	developmental process|multicellular organismal process	5	1949	14	10093	0.115318340326285	0.976602628961605	1.84948325148428	circRNA_00817|10:18738077_18757180_-(ENPP1);circRNA_00818|10:18752589_18757180_-(ENPP1);circRNA_05973|23:46005910_46009298_-(CPLANE1);circRNA_05976|23:46019607_46053897_-(CPLANE1);circRNA_09969|8:11793413_11805448_+(NFIX);
GO:0021591	ventricular system development	biological_process	developmental process|multicellular organismal process	2	1949	7	10093	0.404247028739201	0.976602628961605	1.47958660118742	circRNA_03307|16:43609705_43681074_-(RAPGEF2);circRNA_03310|16:43673603_43681074_-(RAPGEF2);
GO:0021691	cerebellar Purkinje cell layer maturation	biological_process	developmental process|multicellular organismal process	3	1949	9	10093	0.24368699430712	0.976602628961605	1.72618436805199	circRNA_02627|14:42087811_42136671_+(RERE);circRNA_02629|14:42102890_42143877_+(RERE);circRNA_02630|14:42136623_42143877_+(RERE);
GO:0021702	cerebellar Purkinje cell differentiation	biological_process	cellular process|developmental process|multicellular organismal process	3	1949	12	10093	0.417148763115765	0.976602628961605	1.29463827603899	circRNA_01434|11:32701656_32709889_+(HERC1);circRNA_01441|11:32839325_32844689_+(HERC1);circRNA_01443|11:32839872_32844689_+(HERC1);
GO:0021707	cerebellar granule cell differentiation	biological_process	cellular process|developmental process|multicellular organismal process	1	1949	6	10093	0.724100811665778	0.976602628961605	0.863092184025996	circRNA_09969|8:11793413_11805448_+(NFIX);
GO:0021756	striatum development	biological_process	developmental process|multicellular organismal process	3	1949	6	10093	0.090529716628343	0.976602628961605	2.58927655207799	circRNA_00817|10:18738077_18757180_-(ENPP1);circRNA_00818|10:18752589_18757180_-(ENPP1);circRNA_08055|4:47330046_47332313_+(OGDH);
GO:0021766	hippocampus development	biological_process	developmental process|multicellular organismal process	4	1949	8	10093	0.050101955404599	0.976602628961605	2.58927655207799	circRNA_00817|10:18738077_18757180_-(ENPP1);circRNA_00818|10:18752589_18757180_-(ENPP1);circRNA_04312|19:40508780_40509889_-(KDM6B);circRNA_08055|4:47330046_47332313_+(OGDH);
GO:0021772	olfactory bulb development	biological_process	developmental process|multicellular organismal process	3	1949	10	10093	0.301436414479554	0.976602628961605	1.55356593124679	circRNA_00817|10:18738077_18757180_-(ENPP1);circRNA_00818|10:18752589_18757180_-(ENPP1);circRNA_02641|14:48535298_48537488_-(SKI);
GO:0021817	nucleokinesis involved in cell motility in cerebral cortex radial glia guided migration	biological_process	cellular component organization or biogenesis|cellular process|developmental process|establishment of localization|localization|locomotion|multicellular organismal process	1	1949	12	10093	0.923944666085751	0.977472946488703	0.431546092012998	circRNA_01627|11:65585403_65606327_+(SYNE2);
GO:0021884	forebrain neuron development	biological_process	cellular process|developmental process|multicellular organismal process	2	1949	7	10093	0.404247028739201	0.976602628961605	1.47958660118742	circRNA_03307|16:43609705_43681074_-(RAPGEF2);circRNA_03310|16:43673603_43681074_-(RAPGEF2);
GO:0021915	neural tube development	biological_process	developmental process|multicellular organismal process	1	1949	18	10093	0.979052255468594	0.991325813155279	0.287697394675332	circRNA_02221|13:29312376_29313486_-(AMBRA1);
GO:0021930	cerebellar granule cell precursor proliferation	biological_process	developmental process|multicellular organismal process	3	1949	8	10093	0.188030184401167	0.976602628961605	1.94195741405849	circRNA_02627|14:42087811_42136671_+(RERE);circRNA_02629|14:42102890_42143877_+(RERE);circRNA_02630|14:42136623_42143877_+(RERE);
GO:0021942	radial glia guided migration of Purkinje cell	biological_process	cellular process|developmental process|localization|locomotion|multicellular organismal process	3	1949	9	10093	0.24368699430712	0.976602628961605	1.72618436805199	circRNA_02627|14:42087811_42136671_+(RERE);circRNA_02629|14:42102890_42143877_+(RERE);circRNA_02630|14:42136623_42143877_+(RERE);
GO:0021983	pituitary gland development	biological_process	developmental process|multicellular organismal process	2	1949	7	10093	0.404247028739201	0.976602628961605	1.47958660118742	circRNA_06844|27:43133633_43145970_+(BMPR1A);circRNA_08997|6:21996721_22009030_+(COQ2);
GO:0021987	cerebral cortex development	biological_process	developmental process|multicellular organismal process	9	1949	36	10093	0.248486706698349	0.976602628961605	1.29463827603899	circRNA_00817|10:18738077_18757180_-(ENPP1);circRNA_00818|10:18752589_18757180_-(ENPP1);circRNA_04524|2:7272908_7309720_+(KDM1A);circRNA_04525|2:7288791_7305740_+(KDM1A);circRNA_04528|2:7295600_7306550_+(KDM1A);circRNA_06619|26:31873529_31879257_-(NDE1);circRNA_07102|29:21741493_21792427_+(CDON);circRNA_07104|29:21747860_21773580_+(CDON);circRNA_07108|29:21775624_21776790_+(CDON);
GO:0022008	neurogenesis	biological_process	cellular process|developmental process|multicellular organismal process	1	1949	6	10093	0.724100811665778	0.976602628961605	0.863092184025996	circRNA_05777|22:51769931_51773236_-(TRAK1);
GO:0022011	myelination in peripheral nervous system	biological_process	cellular process|developmental process|multicellular organismal process	1	1949	5	10093	0.658032803548885	0.976602628961605	1.0357106208312	circRNA_02641|14:48535298_48537488_-(SKI);
GO:0022027	interkinetic nuclear migration	biological_process	developmental process|establishment of localization|localization|multicellular organismal process	1	1949	6	10093	0.724100811665778	0.976602628961605	0.863092184025996	circRNA_06994|28:36425792_36433728_+(PCM1);
GO:0022409	positive regulation of cell-cell adhesion	biological_process	biological adhesion|biological regulation|positive regulation of biological process|regulation of biological process	1	1949	7	10093	0.777409775486875	0.976602628961605	0.739793300593711	circRNA_04967|2:123641104_123648987_+(ITGA6);
GO:0022604	regulation of cell morphogenesis	biological_process	biological regulation|cellular component organization or biogenesis|cellular process|developmental process|regulation of biological process	2	1949	30	10093	0.986994610679615	0.995049775529136	0.345236873610399	circRNA_07829|3:120823291_120833631_-(ZMYM1);circRNA_08726|5:78086676_78112162_+(LARP4);
GO:0022617	extracellular matrix disassembly	biological_process	cellular component organization or biogenesis|cellular process	1	1949	9	10093	0.855127325720275	0.976602628961605	0.575394789350664	circRNA_02704|14:63840087_63840618_+(LAMC1);
GO:0022625	cytosolic large ribosomal subunit	cellular_component	cell|cell part|macromolecular complex|organelle|organelle part	5	1949	37	10093	0.86809556834848	0.976602628961605	0.699804473534592	circRNA_01907|12:29925059_29929482_+(SMIM26);circRNA_03356|16:58648970_58650022_+(CLIP1);circRNA_05813|22:59349575_59363184_+(ARPP21);circRNA_05814|22:59349575_59363969_+(ARPP21);circRNA_09975|8:12784818_12785143_+(IL27RA);
GO:0022627	cytosolic small ribosomal subunit	cellular_component	cell|cell part|macromolecular complex|organelle|organelle part	3	1949	24	10093	0.869449678614844	0.976602628961605	0.647319138019497	circRNA_04994|2:130015359_130025121_+(PLEKHA3);circRNA_08749|5:83151004_83163802_+(NR2C1);circRNA_09555|7:26684211_26703816_-(NXNL2);
GO:0022848	acetylcholine-gated cation-selective channel activity	molecular_function	molecular transducer activity|receptor activity|transporter activity	3	1949	10	10093	0.301436414479554	0.976602628961605	1.55356593124679	circRNA_02261|13:35362901_35371034_-(NUP98);circRNA_02262|13:35362901_35377884_-(NUP98);circRNA_02263|13:35370894_35377884_-(NUP98);
GO:0023014	signal transduction by protein phosphorylation	biological_process	biological regulation|cellular process|metabolic process|regulation of biological process|response to stimulus|signaling	5	1949	30	10093	0.71428728975638	0.976602628961605	0.863092184025996	circRNA_02469|14:16460910_16461277_+(TGFB2);circRNA_02853|15:7864191_7864421_-(FARP1);circRNA_04366|19:48154443_48164547_-(TAOK1);circRNA_04367|19:48154443_48186664_-(TAOK1);circRNA_05058|2:144478009_144498338_-(MAP3K2);
GO:0030010	establishment of cell polarity	biological_process	cellular process	1	1949	13	10093	0.938648747605329	0.979216279170984	0.398350238781229	circRNA_05995|23:47883117_47896181_-(RICTOR);
GO:0030011	maintenance of cell polarity	biological_process	cellular process	5	1949	9	10093	0.0168336939237707	0.976602628961605	2.87697394675332	circRNA_06180|24:33453369_33480962_-(DST);circRNA_06181|24:33461746_33469189_-(DST);circRNA_06183|24:33477428_33480962_-(DST);circRNA_06184|24:33592549_33640892_-(DST);circRNA_06832|27:34271612_34273932_-(DLG5);
GO:0030018	Z disc	cellular_component	cell|cell part|organelle|organelle part	6	1949	38	10093	0.769653236139196	0.976602628961605	0.817666279603575	circRNA_01627|11:65585403_65606327_+(SYNE2);circRNA_06180|24:33453369_33480962_-(DST);circRNA_06181|24:33461746_33469189_-(DST);circRNA_06183|24:33477428_33480962_-(DST);circRNA_06184|24:33592549_33640892_-(DST);circRNA_07003|28:40230275_40237431_+(SORBS2);
GO:0030027	lamellipodium	cellular_component	cell|cell part	10	1949	67	10093	0.858606734281578	0.976602628961605	0.772918373754623	circRNA_02883|15:19096113_19127639_+(ARHGEF7);circRNA_02893|15:19126439_19169984_+(ARHGEF7);circRNA_02896|15:19142135_19169984_+(ARHGEF7);circRNA_05921|23:24880699_24882584_-(MYO10);circRNA_05922|23:24952120_24958596_-(MYO10);circRNA_05925|23:24963390_24965111_-(MYO10);circRNA_07003|28:40230275_40237431_+(SORBS2);circRNA_09062|6:35133387_35137646_-(RUFY3);circRNA_09063|6:35141529_35147526_-(RUFY3…
GO:0030032	lamellipodium assembly	biological_process	cellular component organization or biogenesis|cellular process	6	1949	26	10093	0.387370092588147	0.976602628961605	1.19505071634369	circRNA_00514|1:144125295_144125538_-(NCK1);circRNA_00516|1:144125295_144151044_-(NCK1);circRNA_02883|15:19096113_19127639_+(ARHGEF7);circRNA_02893|15:19126439_19169984_+(ARHGEF7);circRNA_02896|15:19142135_19169984_+(ARHGEF7);circRNA_10842|9:59129390_59139035_-(CCDC88A);
GO:0030033	microvillus assembly	biological_process	cellular component organization or biogenesis|cellular process	2	1949	7	10093	0.404247028739201	0.976602628961605	1.47958660118742	circRNA_03307|16:43609705_43681074_-(RAPGEF2);circRNA_03310|16:43673603_43681074_-(RAPGEF2);
GO:0030036	actin cytoskeleton organization	biological_process	cellular component organization or biogenesis|cellular process	2	1949	40	10093	0.998046931322762	0.998998358330696	0.258927655207799	circRNA_03445|16:79368521_79379969_-(ADORA2A);circRNA_04494|2:1229378_1239674_+(ARHGEF10L);
GO:0030054	cell junction	cellular_component	NA	31	1949	143	10093	0.264732482826284	0.976602628961605	1.12262340020165	circRNA_02162|13:6945839_6990086_+(ACER3);circRNA_02163|13:6967712_6973395_+(ACER3);circRNA_02164|13:7010112_7018032_+(ACER3);circRNA_02165|13:7013159_7018032_+(ACER3);circRNA_02261|13:35362901_35371034_-(NUP98);circRNA_02262|13:35362901_35377884_-(NUP98);circRNA_02263|13:35370894_35377884_-(NUP98);circRNA_03939|18:52322579_52323798_-(DCAF13);circRNA_04888|2:109212333_109229681_+(TANC1);circRNA_0…
GO:0030056	hemidesmosome	cellular_component	cell junction	5	1949	17	10093	0.218591428888351	0.976602628961605	1.52310385416352	circRNA_04967|2:123641104_123648987_+(ITGA6);circRNA_06180|24:33453369_33480962_-(DST);circRNA_06181|24:33461746_33469189_-(DST);circRNA_06183|24:33477428_33480962_-(DST);circRNA_06184|24:33592549_33640892_-(DST);
GO:0030071	regulation of mitotic metaphase/anaphase transition	biological_process	biological regulation|cellular component organization or biogenesis|cellular process|regulation of biological process	3	1949	15	10093	0.575801547905357	0.976602628961605	1.0357106208312	circRNA_02977|15:50056905_50059735_+(PAN3);circRNA_02981|15:50106603_50146279_+(PAN3);circRNA_02982|15:50106603_50152374_+(PAN3);
GO:0030097	hemopoiesis	biological_process	developmental process|immune system process|multicellular organismal process	2	1949	5	10093	0.248638414185725	0.976602628961605	2.07142124166239	circRNA_08043|4:42635365_42692829_+(CDK13);circRNA_08997|6:21996721_22009030_+(COQ2);
GO:0030099	myeloid cell differentiation	biological_process	cellular process|developmental process|immune system process|multicellular organismal process	4	1949	12	10093	0.187318823070129	0.976602628961605	1.72618436805199	circRNA_02026|12:58362994_58370830_-(NCOA6);circRNA_02028|12:58362994_58391867_-(NCOA6);circRNA_02029|12:58366381_58370830_-(NCOA6);circRNA_05775|22:50977979_50982608_-(SNRK);
GO:0030100	regulation of endocytosis	biological_process	biological regulation|cellular component organization or biogenesis|cellular process|establishment of localization|localization|regulation of biological process	2	1949	8	10093	0.476319310185212	0.976602628961605	1.29463827603899	circRNA_10264|8:87810532_87826058_+(ZFYVE16);circRNA_10265|8:87819607_87822570_+(ZFYVE16);
GO:0030101	natural killer cell activation	biological_process	cellular process|immune system process	2	1949	7	10093	0.404247028739201	0.976602628961605	1.47958660118742	circRNA_00687|10:38551_62510_+(ZNF596);circRNA_10592|9:25187969_25199979_+(IL18R1);
GO:0030111	regulation of Wnt signaling pathway	biological_process	biological regulation|cellular process|regulation of biological process|response to stimulus|signaling	1	1949	7	10093	0.777409775486875	0.976602628961605	0.739793300593711	circRNA_06044|24:2148176_2153149_-(RIPOR2);
GO:0030121	AP-1 adaptor complex	cellular_component	cell|cell part|macromolecular complex|membrane|membrane part|organelle|organelle part	1	1949	6	10093	0.724100811665778	0.976602628961605	0.863092184025996	circRNA_10955|9:86353924_86373405_+(AFTPH);
GO:0030123	AP-3 adaptor complex	cellular_component	cell|cell part|macromolecular complex|membrane|membrane part	3	1949	13	10093	0.47278808150495	0.976602628961605	1.19505071634369	circRNA_01335|11:15592299_15622733_+(AP3B1);circRNA_01336|11:15592299_15647642_+(AP3B1);circRNA_03525|17:21889387_21895160_-(AP3S2);
GO:0030127	COPII vesicle coat	cellular_component	cell|cell part|macromolecular complex|membrane|membrane part|organelle|organelle part	4	1949	17	10093	0.42216733612622	0.976602628961605	1.21848308333082	circRNA_10157|8:50072386_50089710_+(SEC24A);circRNA_10159|8:50074554_50087873_+(SEC24A);circRNA_10161|8:50075729_50082369_+(SEC24A);circRNA_10166|8:50086517_50096476_+(SEC24A);
GO:0030131	clathrin adaptor complex	cellular_component	cell|cell part|macromolecular complex|membrane|membrane part	2	1949	12	10093	0.705232979182214	0.976602628961605	0.863092184025996	circRNA_01335|11:15592299_15622733_+(AP3B1);circRNA_01336|11:15592299_15647642_+(AP3B1);
GO:0030133	transport vesicle	cellular_component	cell|cell part|organelle	2	1949	9	10093	0.542785686150381	0.976602628961605	1.15078957870133	circRNA_02312|13:48178085_48181886_-(COPB1);circRNA_03731|17:61865865_61869861_+(GOLGA5);
GO:0030136	clathrin-coated vesicle	cellular_component	cell|cell part|organelle	1	1949	8	10093	0.820422699101398	0.976602628961605	0.647319138019497	circRNA_01139|10:106364262_106367052_-(SNX9);
GO:0030139	endocytic vesicle	cellular_component	cell|cell part|organelle	2	1949	8	10093	0.476319310185212	0.976602628961605	1.29463827603899	circRNA_03307|16:43609705_43681074_-(RAPGEF2);circRNA_03310|16:43673603_43681074_-(RAPGEF2);
GO:0030141	secretory granule	cellular_component	cell|cell part|organelle	2	1949	7	10093	0.404247028739201	0.976602628961605	1.47958660118742	circRNA_01521|11:42500165_42515276_+(PIGBOS1);circRNA_05427|21:38013457_38017507_+(RAB12);
GO:0030148	sphingolipid biosynthetic process	biological_process	cellular process|metabolic process	1	1949	17	10093	0.97402861155427	0.989100621017392	0.304620770832705	circRNA_10133|8:47924303_47924734_+(CSNK1G2);
GO:0030154	cell differentiation	biological_process	cellular process|developmental process	28	1949	114	10093	0.0976779803644737	0.976602628961605	1.27192532382778	circRNA_00036|1:27529617_27544291_+(GABPA);circRNA_00037|1:27529617_27546349_+(GABPA);circRNA_00398|1:106092929_106098556_+(LRRC34);circRNA_00784|10:11767483_11799402_+(NHSL1);circRNA_00972|10:52707934_52724738_-(FYN);circRNA_01109|10:101249257_101330287_-(QKI);circRNA_01110|10:101249257_101338601_-(QKI);circRNA_01115|10:101306282_101352266_-(QKI);circRNA_02221|13:29312376_29313486_-(AMBRA1);circ…
GO:0030155	regulation of cell adhesion	biological_process	biological adhesion|biological regulation|regulation of biological process	4	1949	15	10093	0.326039627389129	0.976602628961605	1.38094749444159	circRNA_01191|11:3128262_3142896_+(NPTN);circRNA_02915|15:29138281_29141665_-(LMO7);circRNA_02916|15:29138281_29161001_-(LMO7);circRNA_02917|15:29152854_29161001_-(LMO7);
GO:0030158	protein xylosyltransferase activity	molecular_function	catalytic activity	1	1949	5	10093	0.658032803548885	0.976602628961605	1.0357106208312	circRNA_06601|26:29842633_29849648_-(XYLT1);
GO:0030159	receptor signaling complex scaffold activity	molecular_function	binding|structural molecule activity	3	1949	5	10093	0.0527164708177272	0.976602628961605	3.10713186249359	circRNA_00514|1:144125295_144125538_-(NCK1);circRNA_00516|1:144125295_144151044_-(NCK1);circRNA_06832|27:34271612_34273932_-(DLG5);
GO:0030163	protein catabolic process	biological_process	metabolic process	2	1949	10	10093	0.603123004068088	0.976602628961605	1.0357106208312	circRNA_01293|11:12378053_12404256_+(CLPX);circRNA_02776|14:74272306_74276163_-(UTP25);
GO:0030165	PDZ domain binding	molecular_function	binding	6	1949	38	10093	0.769653236139196	0.976602628961605	0.817666279603575	circRNA_03307|16:43609705_43681074_-(RAPGEF2);circRNA_03310|16:43673603_43681074_-(RAPGEF2);circRNA_06938|28:20049017_20060624_-(PLEKHA2);circRNA_07451|3:53620396_53628825_+(ARHGAP29);circRNA_09110|6:53426726_53427223_+(LNX1);circRNA_11102|9:114804363_114811259_+(KIDINS220);
GO:0030166	proteoglycan biosynthetic process	biological_process	cellular process|metabolic process	1	1949	9	10093	0.855127325720275	0.976602628961605	0.575394789350664	circRNA_06601|26:29842633_29849648_-(XYLT1);
GO:0030169	low-density lipoprotein particle binding	molecular_function	binding	7	1949	15	10093	0.0148787044802687	0.976602628961605	2.41665811527279	circRNA_02334|13:54936867_54939337_-(SORL1);circRNA_03334|16:56166684_56177503_+(SCARB1);circRNA_05400|21:31521834_31536744_-(COLEC12);circRNA_06974|28:34613040_34645755_-(MSR1);circRNA_06975|28:34638863_34648940_-(MSR1);circRNA_06976|28:34648860_34660253_-(MSR1);circRNA_09996|8:16009271_16009657_+(LDLR);
GO:0030170	pyridoxal phosphate binding	molecular_function	binding	1	1949	5	10093	0.658032803548885	0.976602628961605	1.0357106208312	circRNA_06623|26:32250903_32265708_+(PDXDC1);
GO:0030173	integral component of Golgi membrane	cellular_component	cell|cell part|membrane|membrane part|organelle|organelle part	3	1949	11	10093	0.359691278104356	0.976602628961605	1.41233266476981	circRNA_02008|12:54452000_54454419_+(TBC1D20);circRNA_02609|14:39259584_39260300_-(UBIAD1);circRNA_02640|14:48446804_48448155_-(RER1);
GO:0030175	filopodium	cellular_component	cell|cell part	5	1949	13	10093	0.0874963458863358	0.976602628961605	1.99175119390614	circRNA_04967|2:123641104_123648987_+(ITGA6);circRNA_06042|24:1922343_1923282_-(RIPOR2);circRNA_09062|6:35133387_35137646_-(RUFY3);circRNA_09063|6:35141529_35147526_-(RUFY3);circRNA_10261|8:86399427_86403526_+(TENM2);
GO:0030176	integral component of endoplasmic reticulum membrane	cellular_component	cell|cell part|membrane|membrane part|organelle|organelle part	5	1949	30	10093	0.71428728975638	0.976602628961605	0.863092184025996	circRNA_01578|11:56674623_56680898_+(KTN1);circRNA_01583|11:56722814_56724502_+(KTN1);circRNA_04612|2:23682022_23685378_-(RHBDD1);circRNA_05919|23:24629222_24637919_-(FAM134B);circRNA_07799|3:115441191_115454696_-(ZMPSTE24);
GO:0030182	neuron differentiation	biological_process	cellular process|developmental process|multicellular organismal process	3	1949	15	10093	0.575801547905357	0.976602628961605	1.0357106208312	circRNA_07420|3:43544549_43549015_+(HIPK1);circRNA_08997|6:21996721_22009030_+(COQ2);circRNA_11019|9:98693123_98734666_+(DNMT3A);
GO:0030183	B cell differentiation	biological_process	cellular process|developmental process|immune system process|multicellular organismal process	2	1949	13	10093	0.747495687850807	0.976602628961605	0.796700477562458	circRNA_08898|5:121868660_121870265_-(TCF20);circRNA_08997|6:21996721_22009030_+(COQ2);
GO:0030198	extracellular matrix organization	biological_process	cellular component organization or biogenesis|cellular process	6	1949	50	10093	0.939717206040986	0.979357882226338	0.621426372498717	circRNA_02704|14:63840087_63840618_+(LAMC1);circRNA_04967|2:123641104_123648987_+(ITGA6);circRNA_05702|22:27011214_27023902_-(ADAMTS9);circRNA_05705|22:27011214_27045952_-(ADAMTS9);circRNA_06374|25:26294081_26330790_-(SH3PXD2A);circRNA_09104|6:51805985_51810181_+(KDR);
GO:0030199	collagen fibril organization	biological_process	cellular component organization or biogenesis|cellular process	1	1949	14	10093	0.950511207021719	0.979427642171546	0.369896650296855	circRNA_02469|14:16460910_16461277_+(TGFB2);
GO:0030206	chondroitin sulfate biosynthetic process	biological_process	cellular process|metabolic process	3	1949	10	10093	0.301436414479554	0.976602628961605	1.55356593124679	circRNA_05620|22:10085191_10086782_-(SMARCC1);circRNA_06601|26:29842633_29849648_-(XYLT1);circRNA_06812|27:28078033_28079649_+(CHST3);
GO:0030215	semaphorin receptor binding	molecular_function	binding	1	1949	6	10093	0.724100811665778	0.976602628961605	0.863092184025996	circRNA_10111|8:40315391_40323596_+(SEMA6A);
GO:0030216	keratinocyte differentiation	biological_process	cellular process|developmental process|multicellular organismal process	1	1949	9	10093	0.855127325720275	0.976602628961605	0.575394789350664	circRNA_08997|6:21996721_22009030_+(COQ2);
GO:0030218	erythrocyte differentiation	biological_process	biological regulation|cellular process|developmental process|immune system process|multicellular organismal process	4	1949	16	10093	0.374267122658486	0.976602628961605	1.29463827603899	circRNA_08175|4:81053147_81104514_-(KMT2E);circRNA_08176|4:81079462_81084107_-(KMT2E);circRNA_08177|4:81079462_81101308_-(KMT2E);circRNA_08178|4:81101124_81104514_-(KMT2E);
GO:0030242	autophagy of peroxisome	biological_process	cellular process|metabolic process	2	1949	6	10093	0.327692762964416	0.976602628961605	1.72618436805199	circRNA_00648|1:165621192_165665230_+(PIK3R4);circRNA_05334|21:20489479_20497292_+(TRAPPC8);
GO:0030246	carbohydrate binding	molecular_function	binding	6	1949	37	10093	0.746062026349398	0.976602628961605	0.83976536824151	circRNA_05400|21:31521834_31536744_-(COLEC12);circRNA_06606|26:31320495_31325842_-(XYLT1);circRNA_06607|26:31325690_31330199_-(XYLT1);circRNA_06739|27:7191764_7194549_+(LGALS8);circRNA_09908|7:118042024_118047124_-(GALNT7);circRNA_10290|8:90942655_90986840_+(XRCC4);
GO:0030247	polysaccharide binding	molecular_function	binding	3	1949	6	10093	0.090529716628343	0.976602628961605	2.58927655207799	circRNA_00817|10:18738077_18757180_-(ENPP1);circRNA_00818|10:18752589_18757180_-(ENPP1);circRNA_02731|14:67432881_67444440_+(HMCN1);
GO:0030276	clathrin binding	molecular_function	binding	1	1949	5	10093	0.658032803548885	0.976602628961605	1.0357106208312	circRNA_10955|9:86353924_86373405_+(AFTPH);
GO:0030279	negative regulation of ossification	biological_process	biological regulation|multicellular organismal process|negative regulation of biological process|regulation of biological process	1	1949	8	10093	0.820422699101398	0.976602628961605	0.647319138019497	circRNA_08997|6:21996721_22009030_+(COQ2);
GO:0030282	bone mineralization	biological_process	developmental process|multicellular organismal process	1	1949	11	10093	0.905718692177123	0.977472946488703	0.470777554923271	circRNA_07799|3:115441191_115454696_-(ZMPSTE24);
GO:0030301	cholesterol transport	biological_process	establishment of localization|localization	4	1949	6	10093	0.0149032250071115	0.976602628961605	3.45236873610399	circRNA_05558|21:61142571_61143748_-(VPS4B);circRNA_06974|28:34613040_34645755_-(MSR1);circRNA_06975|28:34638863_34648940_-(MSR1);circRNA_06976|28:34648860_34660253_-(MSR1);
GO:0030307	positive regulation of cell growth	biological_process	biological regulation|cellular component organization or biogenesis|cellular process|growth|positive regulation of biological process|regulation of biological process	2	1949	20	10093	0.920998726239819	0.977472946488703	0.517855310415598	circRNA_00357|1:95533130_95534966_-(MFN1);circRNA_02469|14:16460910_16461277_+(TGFB2);
GO:0030308	negative regulation of cell growth	biological_process	biological regulation|cellular component organization or biogenesis|cellular process|growth|negative regulation of biological process|regulation of biological process	4	1949	40	10093	0.964536289012096	0.986593226168202	0.517855310415598	circRNA_00817|10:18738077_18757180_-(ENPP1);circRNA_00818|10:18752589_18757180_-(ENPP1);circRNA_02469|14:16460910_16461277_+(TGFB2);circRNA_05485|21:48509380_48523184_+(SMAD4);
GO:0030317	flagellated sperm motility	biological_process	cellular process|localization|locomotion	9	1949	35	10093	0.221676858490581	0.976602628961605	1.33162794106868	circRNA_01368|11:20567872_20586256_-(LVRN);circRNA_04297|19:34545484_34549427_+(TEKT3);circRNA_04678|2:44698849_44724054_-(CCNYL1);circRNA_04679|2:44708101_44716771_-(CCNYL1);circRNA_04680|2:44709283_44716771_-(CCNYL1);circRNA_07219|3:2004964_2014338_-(ASH1L);circRNA_07225|3:2013594_2086609_-(ASH1L);circRNA_07230|3:2086089_2102684_-(ASH1L);circRNA_10016|8:19423537_19425669_-(CATSPERD);
GO:0030324	lung development	biological_process	developmental process|multicellular organismal process	4	1949	29	10093	0.839069249142649	0.976602628961605	0.714283186780135	circRNA_00239|1:75327073_75333090_-(ITGB5);circRNA_05833|22:62279679_62282448_-(TGFBR2);circRNA_06275|25:11851578_11853001_-(LIPA);circRNA_06844|27:43133633_43145970_+(BMPR1A);
GO:0030330	DNA damage response, signal transduction by p53 class mediator	biological_process	biological regulation|cellular process|regulation of biological process|response to stimulus|signaling	3	1949	15	10093	0.575801547905357	0.976602628961605	1.0357106208312	circRNA_11265|X:81117479_81203058_+(ATRX);circRNA_11275|X:81200715_81247225_+(ATRX);circRNA_11276|X:81200715_81265099_+(ATRX);
GO:0030331	estrogen receptor binding	molecular_function	binding	5	1949	16	10093	0.181357141581058	0.976602628961605	1.61829784504874	circRNA_02026|12:58362994_58370830_-(NCOA6);circRNA_02028|12:58362994_58391867_-(NCOA6);circRNA_02029|12:58366381_58370830_-(NCOA6);circRNA_03347|16:58169587_58175440_-(CCDC62);circRNA_03939|18:52322579_52323798_-(DCAF13);
GO:0030332	cyclin binding	molecular_function	binding	1	1949	5	10093	0.658032803548885	0.976602628961605	1.0357106208312	circRNA_08043|4:42635365_42692829_+(CDK13);
GO:0030334	regulation of cell migration	biological_process	biological regulation|cellular process|localization|locomotion|regulation of biological process	4	1949	37	10093	0.9452114126031	0.979427642171546	0.559843578827673	circRNA_00514|1:144125295_144125538_-(NCK1);circRNA_00516|1:144125295_144151044_-(NCK1);circRNA_04614|2:25962045_25976814_+(DOCK10);circRNA_07625|3:94915426_94932860_+(MYSM1);
GO:0030335	positive regulation of cell migration	biological_process	biological regulation|cellular process|localization|locomotion|positive regulation of biological process|regulation of biological process	9	1949	61	10093	0.85853772372506	0.976602628961605	0.764048818645964	circRNA_01627|11:65585403_65606327_+(SYNE2);circRNA_04967|2:123641104_123648987_+(ITGA6);circRNA_05277|20:65221788_65224468_-(LIPE);circRNA_06855|27:44519749_44538258_+(MAPK8);circRNA_06857|27:44527829_44531962_+(MAPK8);circRNA_09062|6:35133387_35137646_-(RUFY3);circRNA_09063|6:35141529_35147526_-(RUFY3);circRNA_09104|6:51805985_51810181_+(KDR);circRNA_10111|8:40315391_40323596_+(SEMA6A);
GO:0030336	negative regulation of cell migration	biological_process	biological regulation|cellular process|localization|locomotion|negative regulation of biological process|regulation of biological process	3	1949	21	10093	0.800893295766393	0.976602628961605	0.739793300593711	circRNA_02853|15:7864191_7864421_-(FARP1);circRNA_06145|24:23668820_23691668_+(BTBD9);circRNA_06832|27:34271612_34273932_-(DLG5);
GO:0030374	nuclear receptor transcription coactivator activity	molecular_function	protein binding transcription factor activity	8	1949	32	10093	0.267098314773753	0.976602628961605	1.29463827603899	circRNA_02026|12:58362994_58370830_-(NCOA6);circRNA_02028|12:58362994_58391867_-(NCOA6);circRNA_02029|12:58366381_58370830_-(NCOA6);circRNA_03347|16:58169587_58175440_-(CCDC62);circRNA_03874|18:22808093_22843703_-(NCOA2);circRNA_04524|2:7272908_7309720_+(KDM1A);circRNA_04525|2:7288791_7305740_+(KDM1A);circRNA_04528|2:7295600_7306550_+(KDM1A);
GO:0030375	thyroid hormone receptor coactivator activity	molecular_function	protein binding transcription factor activity|receptor regulator activity	1	1949	5	10093	0.658032803548885	0.976602628961605	1.0357106208312	circRNA_03874|18:22808093_22843703_-(NCOA2);
GO:0030422	production of siRNA involved in RNA interference	biological_process	biological regulation|cellular process|metabolic process|negative regulation of biological process|regulation of biological process|response to stimulus	1	1949	6	10093	0.724100811665778	0.976602628961605	0.863092184025996	circRNA_03741|17:64562855_64571659_-(DICER1);
GO:0030423	targeting of mRNA for destruction involved in RNA interference	biological_process	biological regulation|cellular component organization or biogenesis|cellular process|negative regulation of biological process|regulation of biological process	1	1949	5	10093	0.658032803548885	0.976602628961605	1.0357106208312	circRNA_03741|17:64562855_64571659_-(DICER1);
GO:0030424	axon	cellular_component	cell|cell part	28	1949	127	10093	0.246531509999951	0.976602628961605	1.14172824343596	circRNA_00427|1:123431417_123445918_+(DHX36);circRNA_00633|1:163433258_163487148_+(DYRK1A);circRNA_00635|1:163433258_163500251_+(DYRK1A);circRNA_00636|1:163486952_163500251_+(DYRK1A);circRNA_00637|1:163518724_163522871_+(DYRK1A);circRNA_01191|11:3128262_3142896_+(NPTN);circRNA_01749|11:95455016_95459057_-(SPG11);circRNA_02261|13:35362901_35371034_-(NUP98);circRNA_02262|13:35362901_35377884_-(NUP9…
GO:0030425	dendrite	cellular_component	cell|cell part	29	1949	104	10093	0.0210852549874362	0.976602628961605	1.44401961558196	circRNA_00427|1:123431417_123445918_+(DHX36);circRNA_00633|1:163433258_163487148_+(DYRK1A);circRNA_00635|1:163433258_163500251_+(DYRK1A);circRNA_00636|1:163486952_163500251_+(DYRK1A);circRNA_00637|1:163518724_163522871_+(DYRK1A);circRNA_00864|10:25194920_25195474_-(SNX14);circRNA_00867|10:25213720_25229041_-(SNX14);circRNA_00868|10:25220911_25248331_-(SNX14);circRNA_00871|10:25255598_25257357_-(S…
GO:0030426	growth cone	cellular_component	cell|cell part	10	1949	65	10093	0.831629946094295	0.976602628961605	0.796700477562458	circRNA_02883|15:19096113_19127639_+(ARHGEF7);circRNA_02893|15:19126439_19169984_+(ARHGEF7);circRNA_02896|15:19142135_19169984_+(ARHGEF7);circRNA_05852|23:1285561_1329571_-(CPEB4);circRNA_09062|6:35133387_35137646_-(RUFY3);circRNA_09063|6:35141529_35147526_-(RUFY3);circRNA_09625|7:40667060_40673518_-(FKBP15);circRNA_10261|8:86399427_86403526_+(TENM2);circRNA_11426|Y:986037_994644_-(GPR143);circRN…
GO:0030433	ubiquitin-dependent ERAD pathway	biological_process	cellular process|metabolic process|response to stimulus	3	1949	16	10093	0.622309492193096	0.976602628961605	0.970978707029246	circRNA_00595|1:157884875_157899911_-(UBE2G2);circRNA_04009|18:62826073_62830788_-(TMEM67);circRNA_04334|19:45008760_45030652_-(PAFAH1B1);
GO:0030488	tRNA methylation	biological_process	cellular process|metabolic process	3	1949	15	10093	0.575801547905357	0.976602628961605	1.0357106208312	circRNA_05763|22:48733257_48751176_+(THUMPD3);circRNA_10764|9:45810883_45811412_-(ZFP36L2);circRNA_10765|9:45810883_45848684_-(ZFP36L2);
GO:0030496	midbody	cellular_component	cell|cell part	7	1949	56	10093	0.935267602928755	0.979216279170984	0.647319138019497	circRNA_00693|10:292450_310326_+(KATNA1);circRNA_02977|15:50056905_50059735_+(PAN3);circRNA_02981|15:50106603_50146279_+(PAN3);circRNA_02982|15:50106603_50152374_+(PAN3);circRNA_03427|16:75112636_75113143_-(TTC28);circRNA_03428|16:75243256_75244575_-(TTC28);circRNA_06150|24:25454696_25466538_-(C6orf89);
GO:0030500	regulation of bone mineralization	biological_process	biological regulation|developmental process|multicellular organismal process|regulation of biological process	3	1949	14	10093	0.525849163802111	0.976602628961605	1.10968995089057	circRNA_00817|10:18738077_18757180_-(ENPP1);circRNA_00818|10:18752589_18757180_-(ENPP1);circRNA_07799|3:115441191_115454696_-(ZMPSTE24);
GO:0030501	positive regulation of bone mineralization	biological_process	biological regulation|developmental process|multicellular organismal process|positive regulation of biological process|regulation of biological process	1	1949	12	10093	0.923944666085751	0.977472946488703	0.431546092012998	circRNA_06844|27:43133633_43145970_+(BMPR1A);
GO:0030505	inorganic diphosphate transport	biological_process	establishment of localization|localization	2	1949	5	10093	0.248638414185725	0.976602628961605	2.07142124166239	circRNA_00817|10:18738077_18757180_-(ENPP1);circRNA_00818|10:18752589_18757180_-(ENPP1);
GO:0030506	ankyrin binding	molecular_function	binding	2	1949	9	10093	0.542785686150381	0.976602628961605	1.15078957870133	circRNA_10827|9:58176549_58176745_+(SPTBN1);circRNA_10828|9:58176549_58180012_+(SPTBN1);
GO:0030507	spectrin binding	molecular_function	binding	1	1949	6	10093	0.724100811665778	0.976602628961605	0.863092184025996	circRNA_02797|14:80987668_81004075_+(CAMSAP2);
GO:0030509	BMP signaling pathway	biological_process	biological regulation|cellular process|metabolic process|regulation of biological process|response to stimulus|signaling	6	1949	44	10093	0.877817910776657	0.976602628961605	0.706166332384906	circRNA_05485|21:48509380_48523184_+(SMAD4);circRNA_06844|27:43133633_43145970_+(BMPR1A);circRNA_10264|8:87810532_87826058_+(ZFYVE16);circRNA_10265|8:87819607_87822570_+(ZFYVE16);circRNA_11426|Y:986037_994644_-(GPR143);circRNA_11432|Y:1105089_1108875_-(GPR143);
GO:0030511	positive regulation of transforming growth factor beta receptor signaling pathway	biological_process	biological regulation|cellular process|positive regulation of biological process|regulation of biological process|response to stimulus|signaling	1	1949	8	10093	0.820422699101398	0.976602628961605	0.647319138019497	circRNA_05485|21:48509380_48523184_+(SMAD4);
GO:0030512	negative regulation of transforming growth factor beta receptor signaling pathway	biological_process	biological regulation|cellular process|negative regulation of biological process|regulation of biological process|response to stimulus|signaling	2	1949	14	10093	0.784436775192257	0.976602628961605	0.739793300593711	circRNA_02641|14:48535298_48537488_-(SKI);circRNA_06457|25:46133188_46133924_+(HTRA1);
GO:0030513	positive regulation of BMP signaling pathway	biological_process	biological regulation|cellular process|metabolic process|positive regulation of biological process|regulation of biological process|response to stimulus|signaling	4	1949	17	10093	0.42216733612622	0.976602628961605	1.21848308333082	circRNA_05169|20:30341239_30355485_+(ZNF423);circRNA_05170|20:30471270_30473148_+(ZNF423);circRNA_05485|21:48509380_48523184_+(SMAD4);circRNA_08997|6:21996721_22009030_+(COQ2);
GO:0030514	negative regulation of BMP signaling pathway	biological_process	biological regulation|cellular process|metabolic process|negative regulation of biological process|regulation of biological process|response to stimulus|signaling	3	1949	12	10093	0.417148763115765	0.976602628961605	1.29463827603899	circRNA_01426|11:31687152_31689710_+(PIF1);circRNA_02641|14:48535298_48537488_-(SKI);circRNA_06457|25:46133188_46133924_+(HTRA1);
GO:0030515	snoRNA binding	molecular_function	binding	1	1949	7	10093	0.777409775486875	0.976602628961605	0.739793300593711	circRNA_04723|2:50456718_50461027_-(NOP58);
GO:0030520	intracellular estrogen receptor signaling pathway	biological_process	biological regulation|cellular process|regulation of biological process|response to stimulus|signaling	4	1949	10	10093	0.108938347238106	0.976602628961605	2.07142124166239	circRNA_02026|12:58362994_58370830_-(NCOA6);circRNA_02028|12:58362994_58391867_-(NCOA6);circRNA_02029|12:58366381_58370830_-(NCOA6);circRNA_04547|2:11115004_11117186_+(ARID1A);
GO:0030521	androgen receptor signaling pathway	biological_process	biological regulation|cellular process|regulation of biological process|response to stimulus|signaling	4	1949	13	10093	0.231684368485148	0.976602628961605	1.59340095512492	circRNA_01368|11:20567872_20586256_-(LVRN);circRNA_04547|2:11115004_11117186_+(ARID1A);circRNA_05461|21:44066843_44100456_-(PIAS2);circRNA_05464|21:44100372_44107632_-(PIAS2);
GO:0030544	Hsp70 protein binding	molecular_function	binding	5	1949	9	10093	0.0168336939237707	0.976602628961605	2.87697394675332	circRNA_01368|11:20567872_20586256_-(LVRN);circRNA_06974|28:34613040_34645755_-(MSR1);circRNA_06975|28:34638863_34648940_-(MSR1);circRNA_06976|28:34648860_34660253_-(MSR1);circRNA_09555|7:26684211_26703816_-(NXNL2);
GO:0030552	cAMP binding	molecular_function	binding	2	1949	8	10093	0.476319310185212	0.976602628961605	1.29463827603899	circRNA_03307|16:43609705_43681074_-(RAPGEF2);circRNA_03310|16:43673603_43681074_-(RAPGEF2);
GO:0030553	cGMP binding	molecular_function	binding	1	1949	9	10093	0.855127325720275	0.976602628961605	0.575394789350664	circRNA_09364|6:122317056_122330567_-(PDE5A);
GO:0030616	transforming growth factor beta receptor, common-partner cytoplasmic mediator activity	molecular_function	NA	1	1949	5	10093	0.658032803548885	0.976602628961605	1.0357106208312	circRNA_05485|21:48509380_48523184_+(SMAD4);
GO:0030643	cellular phosphate ion homeostasis	biological_process	biological regulation|cellular process	2	1949	5	10093	0.248638414185725	0.976602628961605	2.07142124166239	circRNA_00817|10:18738077_18757180_-(ENPP1);circRNA_00818|10:18752589_18757180_-(ENPP1);
GO:0030659	cytoplasmic vesicle membrane	cellular_component	cell|cell part|membrane|organelle|organelle part	6	1949	31	10093	0.569578409100734	0.976602628961605	1.00230060080438	circRNA_01139|10:106364262_106367052_-(SNX9);circRNA_03525|17:21889387_21895160_-(AP3S2);circRNA_03940|18:52441498_52442689_-(FZD6);circRNA_04009|18:62826073_62830788_-(TMEM67);circRNA_04439|19:57550282_57553954_-(APPBP2);circRNA_09855|7:96990690_96997837_+(DENND4C);
GO:0030665	clathrin-coated vesicle membrane	cellular_component	cell|cell part|membrane|organelle|organelle part	2	1949	14	10093	0.784436775192257	0.976602628961605	0.739793300593711	circRNA_01335|11:15592299_15622733_+(AP3B1);circRNA_01336|11:15592299_15647642_+(AP3B1);
GO:0030667	secretory granule membrane	cellular_component	cell|cell part|membrane|organelle|organelle part	2	1949	9	10093	0.542785686150381	0.976602628961605	1.15078957870133	circRNA_02312|13:48178085_48181886_-(COPB1);circRNA_08300|4:113002191_113009467_+(ICA1);
GO:0030670	phagocytic vesicle membrane	cellular_component	cell|cell part|membrane|organelle|organelle part	2	1949	12	10093	0.705232979182214	0.976602628961605	0.863092184025996	circRNA_06191|24:34125356_34146570_-(RAB23);circRNA_06954|28:21103662_21110950_+(RAB11FIP1);
GO:0030672	synaptic vesicle membrane	cellular_component	cell|cell part|membrane|organelle|organelle part|synapse|synapse part	1	1949	15	10093	0.960080971632759	0.984458027553122	0.345236873610399	circRNA_08300|4:113002191_113009467_+(ICA1);
GO:0030673	axolemma	cellular_component	cell|cell part|membrane|membrane part	2	1949	8	10093	0.476319310185212	0.976602628961605	1.29463827603899	circRNA_10827|9:58176549_58176745_+(SPTBN1);circRNA_10828|9:58176549_58180012_+(SPTBN1);
GO:0030674	protein binding, bridging	molecular_function	binding	2	1949	8	10093	0.476319310185212	0.976602628961605	1.29463827603899	circRNA_00514|1:144125295_144125538_-(NCK1);circRNA_00516|1:144125295_144151044_-(NCK1);
GO:0030686	90S preribosome	cellular_component	cell|cell part|macromolecular complex	1	1949	5	10093	0.658032803548885	0.976602628961605	1.0357106208312	circRNA_09990|8:15423733_15424877_-(KRI1);
GO:0030705	cytoskeleton-dependent intracellular transport	biological_process	establishment of localization|localization	4	1949	16	10093	0.374267122658486	0.976602628961605	1.29463827603899	circRNA_05921|23:24880699_24882584_-(MYO10);circRNA_05922|23:24952120_24958596_-(MYO10);circRNA_05925|23:24963390_24965111_-(MYO10);circRNA_10842|9:59129390_59139035_-(CCDC88A);
GO:0030730	sequestering of triglyceride	biological_process	biological regulation|localization	2	1949	5	10093	0.248638414185725	0.976602628961605	2.07142124166239	circRNA_00817|10:18738077_18757180_-(ENPP1);circRNA_00818|10:18752589_18757180_-(ENPP1);
GO:0030742	GTP-dependent protein binding	molecular_function	binding	2	1949	11	10093	0.657218943171139	0.976602628961605	0.941555109846541	circRNA_01335|11:15592299_15622733_+(AP3B1);circRNA_01336|11:15592299_15647642_+(AP3B1);
GO:0030838	positive regulation of actin filament polymerization	biological_process	biological regulation|cellular component organization or biogenesis|cellular process|positive regulation of biological process|regulation of biological process	3	1949	20	10093	0.772115880908928	0.976602628961605	0.776782965623397	circRNA_00514|1:144125295_144125538_-(NCK1);circRNA_00516|1:144125295_144151044_-(NCK1);circRNA_05995|23:47883117_47896181_-(RICTOR);
GO:0030866	cortical actin cytoskeleton organization	biological_process	cellular component organization or biogenesis|cellular process	1	1949	17	10093	0.97402861155427	0.989100621017392	0.304620770832705	circRNA_04563|2:13318807_13336147_+(EPB41);
GO:0030867	rough endoplasmic reticulum membrane	cellular_component	cell|cell part|membrane|membrane part|organelle|organelle part	1	1949	9	10093	0.855127325720275	0.976602628961605	0.575394789350664	circRNA_02593|14:36612605_36636503_+(SUCO);
GO:0030879	mammary gland development	biological_process	developmental process|multicellular organismal process	4	1949	10	10093	0.108938347238106	0.976602628961605	2.07142124166239	circRNA_03649|17:45364746_45401220_+(ARHGAP5);circRNA_03650|17:45370237_45374124_+(ARHGAP5);circRNA_03655|17:45426365_45431404_+(ARHGAP5);circRNA_05268|20:61520804_61525635_-(ARHGAP35);
GO:0030889	negative regulation of B cell proliferation	biological_process	biological regulation|cellular process|immune system process|negative regulation of biological process|regulation of biological process	3	1949	7	10093	0.136307098527454	0.976602628961605	2.21937990178113	circRNA_02665|14:53954183_53959652_-(RC3H1);circRNA_06092|24:14557523_14578274_+(TNFRSF21);circRNA_06093|24:14578009_14578274_+(TNFRSF21);
GO:0030890	positive regulation of B cell proliferation	biological_process	biological regulation|cellular process|immune system process|positive regulation of biological process|regulation of biological process	1	1949	7	10093	0.777409775486875	0.976602628961605	0.739793300593711	circRNA_10953|9:85859300_85868544_-(PELI1);
GO:0030898	actin-dependent ATPase activity	molecular_function	catalytic activity	3	1949	7	10093	0.136307098527454	0.976602628961605	2.21937990178113	circRNA_05921|23:24880699_24882584_-(MYO10);circRNA_05922|23:24952120_24958596_-(MYO10);circRNA_05925|23:24963390_24965111_-(MYO10);
GO:0030900	forebrain development	biological_process	developmental process|multicellular organismal process	5	1949	33	10093	0.791662683629489	0.976602628961605	0.784629258205451	circRNA_00972|10:52707934_52724738_-(FYN);circRNA_04547|2:11115004_11117186_+(ARID1A);circRNA_11265|X:81117479_81203058_+(ATRX);circRNA_11275|X:81200715_81247225_+(ATRX);circRNA_11276|X:81200715_81265099_+(ATRX);
GO:0030901	midbrain development	biological_process	developmental process|multicellular organismal process	1	1949	7	10093	0.777409775486875	0.976602628961605	0.739793300593711	circRNA_06832|27:34271612_34273932_-(DLG5);
GO:0030904	retromer complex	cellular_component	cell|cell part|macromolecular complex|membrane|membrane part	1	1949	8	10093	0.820422699101398	0.976602628961605	0.647319138019497	circRNA_09855|7:96990690_96997837_+(DENND4C);
GO:0030948	negative regulation of vascular endothelial growth factor receptor signaling pathway	biological_process	biological regulation|cellular process|negative regulation of biological process|regulation of biological process|response to stimulus|signaling	2	1949	6	10093	0.327692762964416	0.976602628961605	1.72618436805199	circRNA_01518|11:41887272_41900153_+(NEDD4);circRNA_04165|19:13996231_13996511_+(HGS);
GO:0030950	establishment or maintenance of actin cytoskeleton polarity	biological_process	cellular component organization or biogenesis|cellular process	2	1949	8	10093	0.476319310185212	0.976602628961605	1.29463827603899	circRNA_05268|20:61520804_61525635_-(ARHGAP35);circRNA_05995|23:47883117_47896181_-(RICTOR);
GO:0030968	endoplasmic reticulum unfolded protein response	biological_process	biological regulation|cellular process|regulation of biological process|response to stimulus|signaling	1	1949	9	10093	0.855127325720275	0.976602628961605	0.575394789350664	circRNA_05857|23:2260372_2265346_-(CREBRF);
GO:0030971	receptor tyrosine kinase binding	molecular_function	binding	3	1949	7	10093	0.136307098527454	0.976602628961605	2.21937990178113	circRNA_00514|1:144125295_144125538_-(NCK1);circRNA_00516|1:144125295_144151044_-(NCK1);circRNA_06422|25:42650206_42654131_-(EIF3A);
GO:0030976	thiamine pyrophosphate binding	molecular_function	binding	2	1949	7	10093	0.404247028739201	0.976602628961605	1.47958660118742	circRNA_01761|12:981765_989642_-(DHTKD1);circRNA_08055|4:47330046_47332313_+(OGDH);
GO:0031005	filamin binding	molecular_function	binding	2	1949	9	10093	0.542785686150381	0.976602628961605	1.15078957870133	circRNA_04009|18:62826073_62830788_-(TMEM67);circRNA_05485|21:48509380_48523184_+(SMAD4);
GO:0031012	extracellular matrix	cellular_component	extracellular region|extracellular region part	6	1949	58	10093	0.978527360519463	0.991325813155279	0.535712390085101	circRNA_02469|14:16460910_16461277_+(TGFB2);circRNA_05702|22:27011214_27023902_-(ADAMTS9);circRNA_05705|22:27011214_27045952_-(ADAMTS9);circRNA_05721|22:28983247_28983567_-(LRIG1);circRNA_08184|4:83234052_83244569_-(LRRC17);circRNA_10290|8:90942655_90986840_+(XRCC4);
GO:0031022	nuclear migration along microfilament	biological_process	cellular process|establishment of localization|localization	1	1949	10	10093	0.883127805903851	0.976602628961605	0.517855310415598	circRNA_01627|11:65585403_65606327_+(SYNE2);
GO:0031032	actomyosin structure organization	biological_process	cellular component organization or biogenesis|cellular process	1	1949	7	10093	0.777409775486875	0.976602628961605	0.739793300593711	circRNA_04563|2:13318807_13336147_+(EPB41);
GO:0031054	pre-miRNA processing	biological_process	biological regulation|cellular process|metabolic process|negative regulation of biological process|regulation of biological process|response to stimulus	1	1949	8	10093	0.820422699101398	0.976602628961605	0.647319138019497	circRNA_03741|17:64562855_64571659_-(DICER1);
GO:0031065	positive regulation of histone deacetylation	biological_process	biological regulation|cellular component organization or biogenesis|cellular process|metabolic process|positive regulation of biological process|regulation of biological process	1	1949	8	10093	0.820422699101398	0.976602628961605	0.647319138019497	circRNA_09925|8:1844300_1852213_-(AKAP8L);
GO:0031080	nuclear pore outer ring	cellular_component	cell|cell part|macromolecular complex|organelle|organelle part	1	1949	6	10093	0.724100811665778	0.976602628961605	0.863092184025996	circRNA_02233|13:30611238_30620127_-(NUP160);
GO:0031098	stress-activated protein kinase signaling cascade	biological_process	biological regulation|cellular process|regulation of biological process|response to stimulus|signaling	4	1949	23	10093	0.67473396693556	0.976602628961605	0.900617931157561	circRNA_02853|15:7864191_7864421_-(FARP1);circRNA_04366|19:48154443_48164547_-(TAOK1);circRNA_04367|19:48154443_48186664_-(TAOK1);circRNA_05058|2:144478009_144498338_-(MAP3K2);
GO:0031100	animal organ regeneration	biological_process	developmental process|multicellular organismal process	1	1949	6	10093	0.724100811665778	0.976602628961605	0.863092184025996	circRNA_05833|22:62279679_62282448_-(TGFBR2);
GO:0031115	negative regulation of microtubule polymerization	biological_process	biological regulation|cellular component organization or biogenesis|cellular process|negative regulation of biological process|regulation of biological process	4	1949	6	10093	0.0149032250071115	0.976602628961605	3.45236873610399	circRNA_00633|1:163433258_163487148_+(DYRK1A);circRNA_00635|1:163433258_163500251_+(DYRK1A);circRNA_00636|1:163486952_163500251_+(DYRK1A);circRNA_00637|1:163518724_163522871_+(DYRK1A);
GO:0031116	positive regulation of microtubule polymerization	biological_process	biological regulation|cellular component organization or biogenesis|cellular process|positive regulation of biological process|regulation of biological process	6	1949	19	10093	0.143716385595379	0.976602628961605	1.63533255920715	circRNA_03699|17:58808789_58820701_+(TOGARAM1);circRNA_03700|17:58808789_58827692_+(TOGARAM1);circRNA_03702|17:58820601_58859287_+(TOGARAM1);circRNA_06855|27:44519749_44538258_+(MAPK8);circRNA_06857|27:44527829_44531962_+(MAPK8);circRNA_09555|7:26684211_26703816_-(NXNL2);
GO:0031122	cytoplasmic microtubule organization	biological_process	cellular component organization or biogenesis|cellular process	9	1949	28	10093	0.0748188377510772	0.976602628961605	1.66453492633585	circRNA_02797|14:80987668_81004075_+(CAMSAP2);circRNA_04243|19:23292831_23341177_-(TUBG2);circRNA_04914|2:114223287_114224476_-(KCNH7);circRNA_06180|24:33453369_33480962_-(DST);circRNA_06181|24:33461746_33469189_-(DST);circRNA_06183|24:33477428_33480962_-(DST);circRNA_06184|24:33592549_33640892_-(DST);circRNA_06994|28:36425792_36433728_+(PCM1);circRNA_10842|9:59129390_59139035_-(CCDC88A);
GO:0031124	mRNA 3'-end processing	biological_process	cellular process|metabolic process	1	1949	9	10093	0.855127325720275	0.976602628961605	0.575394789350664	circRNA_07135|29:32251272_32275512_+(PCF11);
GO:0031146	SCF-dependent proteasomal ubiquitin-dependent protein catabolic process	biological_process	cellular process|metabolic process	1	1949	9	10093	0.855127325720275	0.976602628961605	0.575394789350664	circRNA_07875|4:7206347_7208221_+(NOBOX);
GO:0031175	neuron projection development	biological_process	cellular component organization or biogenesis|cellular process|developmental process|multicellular organismal process	10	1949	52	10093	0.561695531624222	0.976602628961605	0.995875596953072	circRNA_01434|11:32701656_32709889_+(HERC1);circRNA_01441|11:32839325_32844689_+(HERC1);circRNA_01443|11:32839872_32844689_+(HERC1);circRNA_01518|11:41887272_41900153_+(NEDD4);circRNA_03307|16:43609705_43681074_-(RAPGEF2);circRNA_03310|16:43673603_43681074_-(RAPGEF2);circRNA_03935|18:51265492_51267932_+(LRP12);circRNA_05621|22:10295662_10314303_-(DHX30);circRNA_06855|27:44519749_44538258_+(MAPK8)…
GO:0031201	SNARE complex	cellular_component	cell|cell part|macromolecular complex|membrane|membrane part	1	1949	12	10093	0.923944666085751	0.977472946488703	0.431546092012998	circRNA_00082|1:41171674_41187141_+(ARL13B);
GO:0031210	phosphatidylcholine binding	molecular_function	binding	3	1949	10	10093	0.301436414479554	0.976602628961605	1.55356593124679	circRNA_03426|16:74838271_74855194_-(PITPNB);circRNA_07932|4:15573420_15593153_-(ESYT2);circRNA_07933|4:15579279_15581758_-(ESYT2);
GO:0031214	biomineral tissue development	biological_process	developmental process|multicellular organismal process	2	1949	5	10093	0.248638414185725	0.976602628961605	2.07142124166239	circRNA_00817|10:18738077_18757180_-(ENPP1);circRNA_00818|10:18752589_18757180_-(ENPP1);
GO:0031225	anchored component of membrane	cellular_component	membrane|membrane part	5	1949	11	10093	0.043922759814646	0.976602628961605	2.35388777461635	circRNA_04375|19:50405743_50450303_+(NF1);circRNA_05277|20:65221788_65224468_-(LIPE);circRNA_09387|7:1542227_1549099_+(LPL);circRNA_09388|7:3774394_3778250_-(GFRA2);circRNA_09389|7:3842650_3843004_-(GFRA2);
GO:0031226	intrinsic component of plasma membrane	cellular_component	cell|cell part|membrane|membrane part	3	1949	8	10093	0.188030184401167	0.976602628961605	1.94195741405849	circRNA_06092|24:14557523_14578274_+(TNFRSF21);circRNA_06093|24:14578009_14578274_+(TNFRSF21);circRNA_10752|9:42415718_42418995_-(SLC8A1);
GO:0031227	intrinsic component of endoplasmic reticulum membrane	cellular_component	cell|cell part|membrane|membrane part|organelle|organelle part	2	1949	6	10093	0.327692762964416	0.976602628961605	1.72618436805199	circRNA_07932|4:15573420_15593153_-(ESYT2);circRNA_07933|4:15579279_15581758_-(ESYT2);
GO:0031234	extrinsic component of cytoplasmic side of plasma membrane	cellular_component	cell|cell part|membrane|membrane part	4	1949	20	10093	0.558107095483129	0.976602628961605	1.0357106208312	circRNA_00972|10:52707934_52724738_-(FYN);circRNA_01139|10:106364262_106367052_-(SNX9);circRNA_07932|4:15573420_15593153_-(ESYT2);circRNA_07933|4:15579279_15581758_-(ESYT2);
GO:0031252	cell leading edge	cellular_component	cell|cell part	5	1949	26	10093	0.58270382944453	0.976602628961605	0.995875596953072	circRNA_00176|1:61269631_61291258_+(PHLDB2);circRNA_06180|24:33453369_33480962_-(DST);circRNA_06181|24:33461746_33469189_-(DST);circRNA_06183|24:33477428_33480962_-(DST);circRNA_06184|24:33592549_33640892_-(DST);
GO:0031258	lamellipodium membrane	cellular_component	cell|cell part|membrane|membrane part	1	1949	32	10093	0.998969518566865	0.999445444969231	0.161829784504874	circRNA_01627|11:65585403_65606327_+(SYNE2);
GO:0031281	positive regulation of cyclase activity	biological_process	biological regulation	2	1949	10	10093	0.603123004068088	0.976602628961605	1.0357106208312	circRNA_06855|27:44519749_44538258_+(MAPK8);circRNA_06857|27:44527829_44531962_+(MAPK8);
GO:0031293	membrane protein intracellular domain proteolysis	biological_process	metabolic process	1	1949	5	10093	0.658032803548885	0.976602628961605	1.0357106208312	circRNA_04612|2:23682022_23685378_-(RHBDD1);
GO:0031297	replication fork processing	biological_process	cellular process|metabolic process	5	1949	19	10093	0.298663965701964	0.976602628961605	1.36277713267263	circRNA_04652|2:35475984_35481475_-(SMARCAL1);circRNA_08948|6:10049043_10063606_+(BOD1L1);circRNA_11265|X:81117479_81203058_+(ATRX);circRNA_11275|X:81200715_81247225_+(ATRX);circRNA_11276|X:81200715_81265099_+(ATRX);
GO:0031314	extrinsic component of mitochondrial inner membrane	cellular_component	cell|cell part|membrane|membrane part|organelle|organelle part	2	1949	8	10093	0.476319310185212	0.976602628961605	1.29463827603899	circRNA_00896|10:39899067_39913035_-(COQ3);circRNA_02112|12:83974306_83987106_-(NDUFAF5);
GO:0031334	positive regulation of protein complex assembly	biological_process	biological regulation|cellular component organization or biogenesis|cellular process|positive regulation of biological process|regulation of biological process	3	1949	11	10093	0.359691278104356	0.976602628961605	1.41233266476981	circRNA_03311|16:44053871_44067152_-(FNIP2);circRNA_06360|25:23603375_23614166_+(SLF2);circRNA_06362|25:23606063_23619786_+(SLF2);
GO:0031339	negative regulation of vesicle fusion	biological_process	biological regulation|cellular component organization or biogenesis|cellular process|establishment of localization|localization|negative regulation of biological process|regulation of biological process	3	1949	7	10093	0.136307098527454	0.976602628961605	2.21937990178113	circRNA_02925|15:29674661_29685100_+(TBC1D4);circRNA_02926|15:29680400_29680867_+(TBC1D4);circRNA_02927|15:29696055_29726924_+(TBC1D4);
GO:0031397	negative regulation of protein ubiquitination	biological_process	biological regulation|cellular process|metabolic process|negative regulation of biological process|regulation of biological process	4	1949	9	10093	0.0767165645892615	0.976602628961605	2.30157915740266	circRNA_00972|10:52707934_52724738_-(FYN);circRNA_01368|11:20567872_20586256_-(LVRN);circRNA_05629|22:11440083_11443636_-(USP4);circRNA_09555|7:26684211_26703816_-(NXNL2);
GO:0031398	positive regulation of protein ubiquitination	biological_process	biological regulation|cellular process|metabolic process|positive regulation of biological process|regulation of biological process	3	1949	16	10093	0.622309492193096	0.976602628961605	0.970978707029246	circRNA_06855|27:44519749_44538258_+(MAPK8);circRNA_06857|27:44527829_44531962_+(MAPK8);circRNA_10953|9:85859300_85868544_-(PELI1);
GO:0031410	cytoplasmic vesicle	cellular_component	cell|cell part|organelle	23	1949	77	10093	0.0169227188878375	0.976602628961605	1.54684053760503	circRNA_01139|10:106364262_106367052_-(SNX9);circRNA_01749|11:95455016_95459057_-(SPG11);circRNA_03595|17:30055197_30082334_-(TJP1);circRNA_03728|17:61623613_61643275_+(SLC24A4);circRNA_03729|17:61623613_61644464_+(SLC24A4);circRNA_05334|21:20489479_20497292_+(TRAPPC8);circRNA_05393|21:30628125_30672254_-(MIB1);circRNA_05395|21:30670147_30672254_-(MIB1);circRNA_05777|22:51769931_51773236_-(TRAK1)…
GO:0031430	M band	cellular_component	cell|cell part|organelle|organelle part	2	1949	9	10093	0.542785686150381	0.976602628961605	1.15078957870133	circRNA_10827|9:58176549_58176745_+(SPTBN1);circRNA_10828|9:58176549_58180012_+(SPTBN1);
GO:0031435	mitogen-activated protein kinase kinase kinase binding	molecular_function	binding	1	1949	5	10093	0.658032803548885	0.976602628961605	1.0357106208312	circRNA_05833|22:62279679_62282448_-(TGFBR2);
GO:0031463	Cul3-RING ubiquitin ligase complex	cellular_component	cell|cell part|macromolecular complex	3	1949	13	10093	0.47278808150495	0.976602628961605	1.19505071634369	circRNA_00693|10:292450_310326_+(KATNA1);circRNA_03515|17:16611715_16613515_-(KLHL25);circRNA_08259|4:96187802_96201321_-(NUP42);
GO:0031467	Cul7-RING ubiquitin ligase complex	cellular_component	cell|cell part|macromolecular complex	1	1949	6	10093	0.724100811665778	0.976602628961605	0.863092184025996	circRNA_09863|7:98385056_98433141_+(FOCAD);
GO:0031490	chromatin DNA binding	molecular_function	binding	2	1949	16	10093	0.844280932506317	0.976602628961605	0.647319138019497	circRNA_04312|19:40508780_40509889_-(KDM6B);circRNA_11382|X:107096230_107130370_-(KDM6A);
GO:0031491	nucleosome binding	molecular_function	binding	1	1949	7	10093	0.777409775486875	0.976602628961605	0.739793300593711	circRNA_04547|2:11115004_11117186_+(ARID1A);
GO:0031499	TRAMP complex	cellular_component	cell|cell part|macromolecular complex|organelle|organelle part	2	1949	7	10093	0.404247028739201	0.976602628961605	1.47958660118742	circRNA_03350|16:58421608_58432156_+(ZCCHC8);circRNA_03351|16:58424200_58431930_+(ZCCHC8);
GO:0031519	PcG protein complex	cellular_component	cell|cell part|macromolecular complex|organelle|organelle part	8	1949	16	10093	0.00556745354519613	0.976602628961605	2.58927655207799	circRNA_00384|1:105677196_105678878_+(PHC3);circRNA_00385|1:105677196_105679399_+(PHC3);circRNA_00386|1:105677196_105701262_+(PHC3);circRNA_00387|1:105697483_105707641_+(PHC3);circRNA_00388|1:105697483_105708332_+(PHC3);circRNA_00390|1:105697483_105733052_+(PHC3);circRNA_08941|6:5270321_5270905_-(CPLX1);circRNA_11408|X:133054141_133100249_-(MBTPS2);
GO:0031527	filopodium membrane	cellular_component	cell|cell part|membrane|membrane part	4	1949	17	10093	0.42216733612622	0.976602628961605	1.21848308333082	circRNA_01627|11:65585403_65606327_+(SYNE2);circRNA_05921|23:24880699_24882584_-(MYO10);circRNA_05922|23:24952120_24958596_-(MYO10);circRNA_05925|23:24963390_24965111_-(MYO10);
GO:0031532	actin cytoskeleton reorganization	biological_process	cellular component organization or biogenesis|cellular process	2	1949	16	10093	0.844280932506317	0.976602628961605	0.647319138019497	circRNA_03250|16:15890353_15911334_-(GAB1);circRNA_05995|23:47883117_47896181_-(RICTOR);
GO:0031547	brain-derived neurotrophic factor receptor signaling pathway	biological_process	biological regulation|cellular process|regulation of biological process|response to stimulus|signaling	3	1949	13	10093	0.47278808150495	0.976602628961605	1.19505071634369	circRNA_03307|16:43609705_43681074_-(RAPGEF2);circRNA_03310|16:43673603_43681074_-(RAPGEF2);circRNA_11154|X:33503006_33521339_-(SLC9A6);
GO:0031581	hemidesmosome assembly	biological_process	cellular component organization or biogenesis|cellular process	6	1949	20	10093	0.173616931131135	0.976602628961605	1.55356593124679	circRNA_02704|14:63840087_63840618_+(LAMC1);circRNA_04967|2:123641104_123648987_+(ITGA6);circRNA_06180|24:33453369_33480962_-(DST);circRNA_06181|24:33461746_33469189_-(DST);circRNA_06183|24:33477428_33480962_-(DST);circRNA_06184|24:33592549_33640892_-(DST);
GO:0031588	nucleotide-activated protein kinase complex	cellular_component	cell|cell part|macromolecular complex	1	1949	5	10093	0.658032803548885	0.976602628961605	1.0357106208312	circRNA_02369|13:66453714_66458587_-(SIK2);
GO:0031589	cell-substrate adhesion	biological_process	biological adhesion	1	1949	13	10093	0.938648747605329	0.979216279170984	0.398350238781229	circRNA_04967|2:123641104_123648987_+(ITGA6);
GO:0031618	nuclear pericentric heterochromatin	cellular_component	cell|cell part|membrane-enclosed lumen|organelle|organelle part	3	1949	15	10093	0.575801547905357	0.976602628961605	1.0357106208312	circRNA_11265|X:81117479_81203058_+(ATRX);circRNA_11275|X:81200715_81247225_+(ATRX);circRNA_11276|X:81200715_81265099_+(ATRX);
GO:0031623	receptor internalization	biological_process	cellular process|establishment of localization|localization|metabolic process	1	1949	8	10093	0.820422699101398	0.976602628961605	0.647319138019497	circRNA_01518|11:41887272_41900153_+(NEDD4);
GO:0031624	ubiquitin conjugating enzyme binding	molecular_function	binding	4	1949	25	10093	0.739584978790426	0.976602628961605	0.828568496664956	circRNA_08326|4:120367863_120370580_-(ANKIB1);circRNA_08330|4:120382120_120383622_-(ANKIB1);circRNA_08337|4:120405081_120437347_-(ANKIB1);circRNA_08339|4:120437070_120437347_-(ANKIB1);
GO:0031625	ubiquitin protein ligase binding	molecular_function	binding	12	1949	68	10093	0.683844386095851	0.976602628961605	0.913862312498114	circRNA_01139|10:106364262_106367052_-(SNX9);circRNA_01368|11:20567872_20586256_-(LVRN);circRNA_02221|13:29312376_29313486_-(AMBRA1);circRNA_02641|14:48535298_48537488_-(SKI);circRNA_03039|15:61226132_61229150_-(FOXO1);circRNA_04655|2:35800881_35815564_-(XRCC5);circRNA_05461|21:44066843_44100456_-(PIAS2);circRNA_05464|21:44100372_44107632_-(PIAS2);circRNA_06321|25:18054011_18076872_-(SORBS1);circ…
GO:0031629	synaptic vesicle fusion to presynaptic active zone membrane	biological_process	biological regulation|cellular component organization or biogenesis|cellular process|establishment of localization|localization|signaling	1	1949	7	10093	0.777409775486875	0.976602628961605	0.739793300593711	circRNA_00082|1:41171674_41187141_+(ARL13B);
GO:0031641	regulation of myelination	biological_process	biological regulation|cellular process|developmental process|multicellular organismal process|regulation of biological process	1	1949	5	10093	0.658032803548885	0.976602628961605	1.0357106208312	circRNA_07127|29:26844872_26846486_-(TENM4);
GO:0031642	negative regulation of myelination	biological_process	biological regulation|cellular process|developmental process|multicellular organismal process|negative regulation of biological process|regulation of biological process	2	1949	7	10093	0.404247028739201	0.976602628961605	1.47958660118742	circRNA_06092|24:14557523_14578274_+(TNFRSF21);circRNA_06093|24:14578009_14578274_+(TNFRSF21);
GO:0031647	regulation of protein stability	biological_process	biological regulation	6	1949	24	10093	0.312192468951362	0.976602628961605	1.29463827603899	circRNA_03144|15:73218887_73224253_+(SUGT1);circRNA_03447|16:79814966_79822641_+(MAPK1);circRNA_03448|16:79814966_79833560_+(MAPK1);circRNA_05629|22:11440083_11443636_-(USP4);circRNA_06668|26:39097082_39106401_+(USP7);circRNA_10917|9:83129018_83130755_-(USP34);
GO:0031668	cellular response to extracellular stimulus	biological_process	cellular process|response to stimulus	2	1949	9	10093	0.542785686150381	0.976602628961605	1.15078957870133	circRNA_04967|2:123641104_123648987_+(ITGA6);circRNA_05268|20:61520804_61525635_-(ARHGAP35);
GO:0031672	A band	cellular_component	cell|cell part|organelle|organelle part	4	1949	17	10093	0.42216733612622	0.976602628961605	1.21848308333082	circRNA_00679|1:172113273_172143686_+(KAT2B);circRNA_00684|1:172141549_172187243_+(KAT2B);circRNA_05813|22:59349575_59363184_+(ARPP21);circRNA_05814|22:59349575_59363969_+(ARPP21);
GO:0031673	H zone	cellular_component	cell|cell part|organelle|organelle part	4	1949	8	10093	0.050101955404599	0.976602628961605	2.58927655207799	circRNA_06180|24:33453369_33480962_-(DST);circRNA_06181|24:33461746_33469189_-(DST);circRNA_06183|24:33477428_33480962_-(DST);circRNA_06184|24:33592549_33640892_-(DST);
GO:0031674	I band	cellular_component	cell|cell part|organelle|organelle part	2	1949	8	10093	0.476319310185212	0.976602628961605	1.29463827603899	circRNA_00679|1:172113273_172143686_+(KAT2B);circRNA_00684|1:172141549_172187243_+(KAT2B);
GO:0031697	beta-1 adrenergic receptor binding	molecular_function	binding	2	1949	7	10093	0.404247028739201	0.976602628961605	1.47958660118742	circRNA_03307|16:43609705_43681074_-(RAPGEF2);circRNA_03310|16:43673603_43681074_-(RAPGEF2);
GO:0031698	beta-2 adrenergic receptor binding	molecular_function	binding	1	1949	5	10093	0.658032803548885	0.976602628961605	1.0357106208312	circRNA_01518|11:41887272_41900153_+(NEDD4);
GO:0031901	early endosome membrane	cellular_component	cell|cell part|membrane|organelle|organelle part	10	1949	42	10093	0.283697158086428	0.976602628961605	1.23298883432285	circRNA_02099|12:75823625_75825243_-(ATP9A);circRNA_04165|19:13996231_13996511_+(HGS);circRNA_04674|2:44049785_44050855_-(PIKFYVE);circRNA_04675|2:44049785_44055905_-(PIKFYVE);circRNA_06871|27:46084654_46089548_+(NCOA4);circRNA_07689|3:102349745_102358942_-(ZFYVE9);circRNA_07694|3:102389016_102412904_-(ZFYVE9);circRNA_10264|8:87810532_87826058_+(ZFYVE16);circRNA_10265|8:87819607_87822570_+(ZFYVE1…
GO:0031902	late endosome membrane	cellular_component	cell|cell part|membrane|organelle|organelle part	8	1949	22	10093	0.046618519430457	0.976602628961605	1.88311021969308	circRNA_00256|1:75941915_75953129_-(OSBPL11);circRNA_00864|10:25194920_25195474_-(SNX14);circRNA_00867|10:25213720_25229041_-(SNX14);circRNA_00868|10:25220911_25248331_-(SNX14);circRNA_00871|10:25255598_25257357_-(SNX14);circRNA_04674|2:44049785_44050855_-(PIKFYVE);circRNA_04675|2:44049785_44055905_-(PIKFYVE);circRNA_05558|21:61142571_61143748_-(VPS4B);
GO:0031929	TOR signaling	biological_process	biological regulation|cellular process|regulation of biological process|response to stimulus|signaling	3	1949	11	10093	0.359691278104356	0.976602628961605	1.41233266476981	circRNA_05995|23:47883117_47896181_-(RICTOR);circRNA_10238|8:72193431_72197443_+(HAND1);circRNA_10842|9:59129390_59139035_-(CCDC88A);
GO:0031932	TORC2 complex	cellular_component	cell|cell part|macromolecular complex	1	1949	7	10093	0.777409775486875	0.976602628961605	0.739793300593711	circRNA_05995|23:47883117_47896181_-(RICTOR);
GO:0031933	telomeric heterochromatin	cellular_component	cell|cell part|organelle|organelle part	3	1949	15	10093	0.575801547905357	0.976602628961605	1.0357106208312	circRNA_11265|X:81117479_81203058_+(ATRX);circRNA_11275|X:81200715_81247225_+(ATRX);circRNA_11276|X:81200715_81265099_+(ATRX);
GO:0031936	negative regulation of chromatin silencing	biological_process	biological regulation|cellular component organization or biogenesis|cellular process|metabolic process|negative regulation of biological process|positive regulation of biological process|regulation of biological process	8	1949	19	10093	0.0189204436107185	0.976602628961605	2.1804434122762	circRNA_11028|9:99958543_99966256_+(ATAD2B);circRNA_11029|9:99958543_99971370_+(ATAD2B);circRNA_11030|9:99958543_100009993_+(ATAD2B);circRNA_11032|9:99958543_100032383_+(ATAD2B);circRNA_11038|9:99996672_100006250_+(ATAD2B);circRNA_11040|9:100005939_100032383_+(ATAD2B);circRNA_11042|9:100032198_100047344_+(ATAD2B);circRNA_11044|9:100054474_100064771_+(ATAD2B);
GO:0031941	filamentous actin	cellular_component	cell|cell part|macromolecular complex|organelle|organelle part	1	1949	13	10093	0.938648747605329	0.979216279170984	0.398350238781229	circRNA_03445|16:79368521_79379969_-(ADORA2A);
GO:0031952	regulation of protein autophosphorylation	biological_process	biological regulation|cellular process|metabolic process|regulation of biological process	1	1949	5	10093	0.658032803548885	0.976602628961605	1.0357106208312	circRNA_06582|26:25386827_25399203_-(EEF2K);
GO:0031953	negative regulation of protein autophosphorylation	biological_process	biological regulation|cellular process|metabolic process|negative regulation of biological process|regulation of biological process	2	1949	8	10093	0.476319310185212	0.976602628961605	1.29463827603899	circRNA_00817|10:18738077_18757180_-(ENPP1);circRNA_00818|10:18752589_18757180_-(ENPP1);
GO:0031965	nuclear membrane	cellular_component	cell|cell part|membrane|organelle|organelle part	10	1949	72	10093	0.911132909281216	0.977472946488703	0.71924348668833	circRNA_01627|11:65585403_65606327_+(SYNE2);circRNA_01772|12:5157229_5168479_-(TAF3);circRNA_01847|12:20899966_20933055_-(ACBD7);circRNA_01849|12:20918322_20933055_-(ACBD7);circRNA_02008|12:54452000_54454419_+(TBC1D20);circRNA_02526|14:25940762_25944470_+(AHCTF1);circRNA_02527|14:25950048_25959353_+(AHCTF1);circRNA_05573|22:2616527_2632855_-(NUP210);circRNA_06994|28:36425792_36433728_+(PCM1);circ…
GO:0031966	mitochondrial membrane	cellular_component	cell|cell part|membrane|organelle|organelle part	4	1949	18	10093	0.46910420738327	0.976602628961605	1.15078957870133	circRNA_05777|22:51769931_51773236_-(TRAK1);circRNA_06113|24:15198513_15208723_-(SLC25A27);circRNA_07113|29:23075762_23085877_+(NRGN);circRNA_07629|3:95058460_95075606_+(OMA1);
GO:0031981	nuclear lumen	cellular_component	cell|cell part|membrane-enclosed lumen|organelle|organelle part	1	1949	12	10093	0.923944666085751	0.977472946488703	0.431546092012998	circRNA_01627|11:65585403_65606327_+(SYNE2);
GO:0031982	vesicle	cellular_component	organelle	6	1949	26	10093	0.387370092588147	0.976602628961605	1.19505071634369	circRNA_02925|15:29674661_29685100_+(TBC1D4);circRNA_02926|15:29680400_29680867_+(TBC1D4);circRNA_02927|15:29696055_29726924_+(TBC1D4);circRNA_06855|27:44519749_44538258_+(MAPK8);circRNA_06857|27:44527829_44531962_+(MAPK8);circRNA_09635|7:50057746_50069125_-(STOM);
GO:0031985	Golgi cisterna	cellular_component	cell|cell part|organelle|organelle part	2	1949	8	10093	0.476319310185212	0.976602628961605	1.29463827603899	circRNA_02334|13:54936867_54939337_-(SORL1);circRNA_03731|17:61865865_61869861_+(GOLGA5);
GO:0031994	insulin-like growth factor I binding	molecular_function	binding	1	1949	9	10093	0.855127325720275	0.976602628961605	0.575394789350664	circRNA_04967|2:123641104_123648987_+(ITGA6);
GO:0032007	negative regulation of TOR signaling	biological_process	biological regulation|cellular process|negative regulation of biological process|regulation of biological process|response to stimulus|signaling	3	1949	10	10093	0.301436414479554	0.976602628961605	1.55356593124679	circRNA_02369|13:66453714_66458587_-(SIK2);circRNA_03408|16:68994947_68999891_-(MAPKAPK5);circRNA_03647|17:44715290_44725037_-(HEATR5A);
GO:0032008	positive regulation of TOR signaling	biological_process	biological regulation|cellular process|positive regulation of biological process|regulation of biological process|response to stimulus|signaling	1	1949	6	10093	0.724100811665778	0.976602628961605	0.863092184025996	circRNA_05995|23:47883117_47896181_-(RICTOR);
GO:0032039	integrator complex	cellular_component	cell|cell part|macromolecular complex|membrane-enclosed lumen|organelle|organelle part	4	1949	31	10093	0.875473962998713	0.976602628961605	0.668200400536255	circRNA_02764|14:72027598_72040846_+(INTS7);circRNA_02766|14:72035594_72040846_+(INTS7);circRNA_03994|18:61729915_61754169_-(INTS8);circRNA_11164|X:33721935_33724978_-(INTS6L);
GO:0032040	small-subunit processome	cellular_component	cell|cell part|macromolecular complex	3	1949	17	10093	0.66519709706457	0.976602628961605	0.913862312498114	circRNA_02776|14:74272306_74276163_-(UTP25);circRNA_03939|18:52322579_52323798_-(DCAF13);circRNA_04723|2:50456718_50461027_-(NOP58);
GO:0032088	negative regulation of NF-kappaB transcription factor activity	biological_process	biological regulation|cellular process|metabolic process|negative regulation of biological process|regulation of biological process	1	1949	9	10093	0.855127325720275	0.976602628961605	0.575394789350664	circRNA_10953|9:85859300_85868544_-(PELI1);
GO:0032091	negative regulation of protein binding	biological_process	biological regulation	6	1949	29	10093	0.499146359019686	0.976602628961605	1.0714247801702	circRNA_02334|13:54936867_54939337_-(SORL1);circRNA_04524|2:7272908_7309720_+(KDM1A);circRNA_04525|2:7288791_7305740_+(KDM1A);circRNA_04528|2:7295600_7306550_+(KDM1A);circRNA_06855|27:44519749_44538258_+(MAPK8);circRNA_06857|27:44527829_44531962_+(MAPK8);
GO:0032092	positive regulation of protein binding	biological_process	biological regulation	5	1949	31	10093	0.742115920651697	0.976602628961605	0.835250500670319	circRNA_02883|15:19096113_19127639_+(ARHGEF7);circRNA_02893|15:19126439_19169984_+(ARHGEF7);circRNA_02896|15:19142135_19169984_+(ARHGEF7);circRNA_03307|16:43609705_43681074_-(RAPGEF2);circRNA_03310|16:43673603_43681074_-(RAPGEF2);
GO:0032147	activation of protein kinase activity	biological_process	biological regulation|cellular process|metabolic process|positive regulation of biological process|regulation of biological process	6	1949	34	10093	0.66510490558932	0.976602628961605	0.913862312498114	circRNA_02469|14:16460910_16461277_+(TGFB2);circRNA_02853|15:7864191_7864421_-(FARP1);circRNA_04366|19:48154443_48164547_-(TAOK1);circRNA_04367|19:48154443_48186664_-(TAOK1);circRNA_05058|2:144478009_144498338_-(MAP3K2);circRNA_05833|22:62279679_62282448_-(TGFBR2);
GO:0032148	activation of protein kinase B activity	biological_process	biological regulation|cellular process|metabolic process|positive regulation of biological process|regulation of biological process	2	1949	13	10093	0.747495687850807	0.976602628961605	0.796700477562458	circRNA_05995|23:47883117_47896181_-(RICTOR);circRNA_10842|9:59129390_59139035_-(CCDC88A);
GO:0032154	cleavage furrow	cellular_component	cell|cell part	1	1949	10	10093	0.883127805903851	0.976602628961605	0.517855310415598	circRNA_06619|26:31873529_31879257_-(NDE1);
GO:0032197	transposition, RNA-mediated	biological_process	cellular process	506	1949	2584	10093	0.352300479706618	0.976602628961605	1.01406651342992	circRNA_00044|1:28315514_28330429_-(APP);circRNA_00116|1:48763655_48767795_-(ABI3BP);circRNA_00140|1:54313298_54326111_-(CBLB);circRNA_00215|1:73052994_73060022_+(PDIA5);circRNA_00216|1:73052994_73067379_+(PDIA5);circRNA_00228|1:74519282_74527818_+(KALRN);circRNA_00231|1:74862983_74865927_+(KALRN);circRNA_00262|1:76200865_76206468_-(LRCH3);circRNA_00264|1:76223096_76238651_-(LRCH3);circRNA_00284|…
GO:0032199	reverse transcription involved in RNA-mediated transposition	biological_process	cellular process|metabolic process	506	1949	2584	10093	0.352300479706618	0.976602628961605	1.01406651342992	circRNA_00044|1:28315514_28330429_-(APP);circRNA_00116|1:48763655_48767795_-(ABI3BP);circRNA_00140|1:54313298_54326111_-(CBLB);circRNA_00215|1:73052994_73060022_+(PDIA5);circRNA_00216|1:73052994_73067379_+(PDIA5);circRNA_00228|1:74519282_74527818_+(KALRN);circRNA_00231|1:74862983_74865927_+(KALRN);circRNA_00262|1:76200865_76206468_-(LRCH3);circRNA_00264|1:76223096_76238651_-(LRCH3);circRNA_00284|…
GO:0032206	positive regulation of telomere maintenance	biological_process	biological regulation|cellular component organization or biogenesis|cellular process|metabolic process|positive regulation of biological process|regulation of biological process	3	1949	15	10093	0.575801547905357	0.976602628961605	1.0357106208312	circRNA_11265|X:81117479_81203058_+(ATRX);circRNA_11275|X:81200715_81247225_+(ATRX);circRNA_11276|X:81200715_81265099_+(ATRX);
GO:0032212	positive regulation of telomere maintenance via telomerase	biological_process	biological regulation|cellular component organization or biogenesis|cellular process|metabolic process|positive regulation of biological process|regulation of biological process	3	1949	11	10093	0.359691278104356	0.976602628961605	1.41233266476981	circRNA_03408|16:68994947_68999891_-(MAPKAPK5);circRNA_04655|2:35800881_35815564_-(XRCC5);circRNA_09893|7:113469497_113526713_+(HMBOX1);
GO:0032228	regulation of synaptic transmission, GABAergic	biological_process	biological regulation|cellular process|regulation of biological process|signaling	3	1949	6	10093	0.090529716628343	0.976602628961605	2.58927655207799	circRNA_00666|1:168437957_168502739_+(PLCL2);circRNA_04762|2:55037829_55060093_-(PLCL1);circRNA_04764|2:55059890_55068317_-(PLCL1);
GO:0032266	phosphatidylinositol-3-phosphate binding	molecular_function	binding	2	1949	14	10093	0.784436775192257	0.976602628961605	0.739793300593711	circRNA_06374|25:26294081_26330790_-(SH3PXD2A);circRNA_08402|5:12085156_12099062_+(PLEKHA5);
GO:0032288	myelin assembly	biological_process	cellular component organization or biogenesis|cellular process|developmental process|multicellular organismal process	4	1949	6	10093	0.0149032250071115	0.976602628961605	3.45236873610399	circRNA_01645|11:68940298_68947651_+(MPP5);circRNA_01646|11:68947118_68947651_+(MPP5);circRNA_04674|2:44049785_44050855_-(PIKFYVE);circRNA_04675|2:44049785_44055905_-(PIKFYVE);
GO:0032355	response to estradiol	biological_process	response to stimulus	1	1949	8	10093	0.820422699101398	0.976602628961605	0.647319138019497	circRNA_11019|9:98693123_98734666_+(DNMT3A);
GO:0032420	stereocilium	cellular_component	cell|cell part|organelle|organelle part	2	1949	6	10093	0.327692762964416	0.976602628961605	1.72618436805199	circRNA_06042|24:1922343_1923282_-(RIPOR2);circRNA_10906|9:71874930_71876042_-(ELMOD3);
GO:0032433	filopodium tip	cellular_component	cell|cell part	3	1949	8	10093	0.188030184401167	0.976602628961605	1.94195741405849	circRNA_05921|23:24880699_24882584_-(MYO10);circRNA_05922|23:24952120_24958596_-(MYO10);circRNA_05925|23:24963390_24965111_-(MYO10);
GO:0032436	positive regulation of proteasomal ubiquitin-dependent protein catabolic process	biological_process	biological regulation|cellular process|metabolic process|positive regulation of biological process|regulation of biological process	6	1949	25	10093	0.349617259229131	0.976602628961605	1.24285274499743	circRNA_04169|19:14570965_14571739_-(CSNK1D);circRNA_08326|4:120367863_120370580_-(ANKIB1);circRNA_08330|4:120382120_120383622_-(ANKIB1);circRNA_08337|4:120405081_120437347_-(ANKIB1);circRNA_08339|4:120437070_120437347_-(ANKIB1);circRNA_11309|X:93801425_93855030_-(UXT);
GO:0032437	cuticular plate	cellular_component	cell|cell part|organelle|organelle part	2	1949	10	10093	0.603123004068088	0.976602628961605	1.0357106208312	circRNA_10827|9:58176549_58176745_+(SPTBN1);circRNA_10828|9:58176549_58180012_+(SPTBN1);
GO:0032438	melanosome organization	biological_process	cellular component organization or biogenesis|cellular process	2	1949	16	10093	0.844280932506317	0.976602628961605	0.647319138019497	circRNA_01335|11:15592299_15622733_+(AP3B1);circRNA_01336|11:15592299_15647642_+(AP3B1);
GO:0032444	activin responsive factor complex	cellular_component	cell|cell part|macromolecular complex|organelle|organelle part	1	1949	5	10093	0.658032803548885	0.976602628961605	1.0357106208312	circRNA_05485|21:48509380_48523184_+(SMAD4);
GO:0032451	demethylase activity	molecular_function	catalytic activity	3	1949	11	10093	0.359691278104356	0.976602628961605	1.41233266476981	circRNA_04524|2:7272908_7309720_+(KDM1A);circRNA_04525|2:7288791_7305740_+(KDM1A);circRNA_04528|2:7295600_7306550_+(KDM1A);
GO:0032452	histone demethylase activity	molecular_function	catalytic activity	5	1949	23	10093	0.465651274953379	0.976602628961605	1.12577241394695	circRNA_04312|19:40508780_40509889_-(KDM6B);circRNA_04524|2:7272908_7309720_+(KDM1A);circRNA_04525|2:7288791_7305740_+(KDM1A);circRNA_04528|2:7295600_7306550_+(KDM1A);circRNA_11382|X:107096230_107130370_-(KDM6A);
GO:0032453	histone demethylase activity (H3-K4 specific)	molecular_function	catalytic activity	3	1949	15	10093	0.575801547905357	0.976602628961605	1.0357106208312	circRNA_04524|2:7272908_7309720_+(KDM1A);circRNA_04525|2:7288791_7305740_+(KDM1A);circRNA_04528|2:7295600_7306550_+(KDM1A);
GO:0032454	histone demethylase activity (H3-K9 specific)	molecular_function	catalytic activity	3	1949	20	10093	0.772115880908928	0.976602628961605	0.776782965623397	circRNA_04524|2:7272908_7309720_+(KDM1A);circRNA_04525|2:7288791_7305740_+(KDM1A);circRNA_04528|2:7295600_7306550_+(KDM1A);
GO:0032461	positive regulation of protein oligomerization	biological_process	biological regulation|cellular component organization or biogenesis|cellular process|positive regulation of biological process|regulation of biological process	1	1949	5	10093	0.658032803548885	0.976602628961605	1.0357106208312	circRNA_01139|10:106364262_106367052_-(SNX9);
GO:0032465	regulation of cytokinesis	biological_process	biological regulation|cellular process|regulation of biological process	3	1949	21	10093	0.800893295766393	0.976602628961605	0.739793300593711	circRNA_00648|1:165621192_165665230_+(PIK3R4);circRNA_02526|14:25940762_25944470_+(AHCTF1);circRNA_02527|14:25950048_25959353_+(AHCTF1);
GO:0032471	negative regulation of endoplasmic reticulum calcium ion concentration	biological_process	biological regulation|cellular process	2	1949	5	10093	0.248638414185725	0.976602628961605	2.07142124166239	circRNA_10764|9:45810883_45811412_-(ZFP36L2);circRNA_10765|9:45810883_45848684_-(ZFP36L2);
GO:0032482	Rab protein signal transduction	biological_process	biological regulation|cellular process|regulation of biological process|response to stimulus|signaling	3	1949	9	10093	0.24368699430712	0.976602628961605	1.72618436805199	circRNA_01521|11:42500165_42515276_+(PIGBOS1);circRNA_05427|21:38013457_38017507_+(RAB12);circRNA_06191|24:34125356_34146570_-(RAB23);
GO:0032486	Rap protein signal transduction	biological_process	biological regulation|cellular process|regulation of biological process|response to stimulus|signaling	2	1949	8	10093	0.476319310185212	0.976602628961605	1.29463827603899	circRNA_03307|16:43609705_43681074_-(RAPGEF2);circRNA_03310|16:43673603_43681074_-(RAPGEF2);
GO:0032496	response to lipopolysaccharide	biological_process	multi-organism process|response to stimulus	2	1949	13	10093	0.747495687850807	0.976602628961605	0.796700477562458	circRNA_10953|9:85859300_85868544_-(PELI1);circRNA_11061|9:104202826_104203965_+(WDR35);
GO:0032510	endosome to lysosome transport via multivesicular body sorting pathway	biological_process	establishment of localization|localization	1	1949	6	10093	0.724100811665778	0.976602628961605	0.863092184025996	circRNA_05558|21:61142571_61143748_-(VPS4B);
GO:0032525	somite rostral/caudal axis specification	biological_process	developmental process|multicellular organismal process	2	1949	8	10093	0.476319310185212	0.976602628961605	1.29463827603899	circRNA_05485|21:48509380_48523184_+(SMAD4);circRNA_11382|X:107096230_107130370_-(KDM6A);
GO:0032526	response to retinoic acid	biological_process	response to stimulus	1	1949	6	10093	0.724100811665778	0.976602628961605	0.863092184025996	circRNA_00062|1:36187237_36189565_-(SYNJ1);
GO:0032543	mitochondrial translation	biological_process	cellular process|metabolic process	2	1949	6	10093	0.327692762964416	0.976602628961605	1.72618436805199	circRNA_02477|14:18352055_18363760_+(IARS2);circRNA_02478|14:18356969_18359113_+(IARS2);
GO:0032570	response to progesterone	biological_process	response to stimulus	2	1949	12	10093	0.705232979182214	0.976602628961605	0.863092184025996	circRNA_02469|14:16460910_16461277_+(TGFB2);circRNA_03874|18:22808093_22843703_-(NCOA2);
GO:0032580	Golgi cisterna membrane	cellular_component	cell|cell part|membrane|organelle|organelle part	1	1949	11	10093	0.905718692177123	0.977472946488703	0.470777554923271	circRNA_03100|15:68234604_68247619_-(COG3);
GO:0032585	multivesicular body membrane	cellular_component	cell|cell part|membrane|organelle|organelle part	2	1949	5	10093	0.248638414185725	0.976602628961605	2.07142124166239	circRNA_01521|11:42500165_42515276_+(PIGBOS1);circRNA_04165|19:13996231_13996511_+(HGS);
GO:0032587	ruffle membrane	cellular_component	cell|cell part|membrane|membrane part	1	1949	22	10093	0.99113656075721	0.99587884095222	0.235388777461635	circRNA_09555|7:26684211_26703816_-(NXNL2);
GO:0032588	trans-Golgi network membrane	cellular_component	cell|cell part|membrane|organelle|organelle part	2	1949	26	10093	0.972852814911671	0.989100621017392	0.398350238781229	circRNA_03100|15:68234604_68247619_-(COG3);circRNA_10949|9:85737966_85743431_-(VPS54);
GO:0032590	dendrite membrane	cellular_component	cell|cell part|membrane|membrane part	2	1949	6	10093	0.327692762964416	0.976602628961605	1.72618436805199	circRNA_11165|X:35090138_35090830_+(MAGEA10);circRNA_11166|X:35090138_35090840_+(MAGEA10);
GO:0032593	insulin-responsive compartment	cellular_component	cell|cell part|organelle	1	1949	6	10093	0.724100811665778	0.976602628961605	0.863092184025996	circRNA_09855|7:96990690_96997837_+(DENND4C);
GO:0032635	interleukin-6 production	biological_process	multicellular organismal process	3	1949	15	10093	0.575801547905357	0.976602628961605	1.0357106208312	circRNA_07219|3:2004964_2014338_-(ASH1L);circRNA_07225|3:2013594_2086609_-(ASH1L);circRNA_07230|3:2086089_2102684_-(ASH1L);
GO:0032727	positive regulation of interferon-alpha production	biological_process	biological regulation|multicellular organismal process|positive regulation of biological process|regulation of biological process	1	1949	5	10093	0.658032803548885	0.976602628961605	1.0357106208312	circRNA_04913|2:112598368_112603494_-(IFIH1);
GO:0032729	positive regulation of interferon-gamma production	biological_process	biological regulation|multicellular organismal process|positive regulation of biological process|regulation of biological process	2	1949	5	10093	0.248638414185725	0.976602628961605	2.07142124166239	circRNA_07214|3:906737_909426_+(IL6R);circRNA_10592|9:25187969_25199979_+(IL18R1);
GO:0032801	receptor catabolic process	biological_process	cellular process|metabolic process	3	1949	13	10093	0.47278808150495	0.976602628961605	1.19505071634369	circRNA_00648|1:165621192_165665230_+(PIK3R4);circRNA_01518|11:41887272_41900153_+(NEDD4);circRNA_03730|17:61746788_61749667_-(LGMN);
GO:0032839	dendrite cytoplasm	cellular_component	cell|cell part	3	1949	12	10093	0.417148763115765	0.976602628961605	1.29463827603899	circRNA_05777|22:51769931_51773236_-(TRAK1);circRNA_06855|27:44519749_44538258_+(MAPK8);circRNA_06857|27:44527829_44531962_+(MAPK8);
GO:0032869	cellular response to insulin stimulus	biological_process	cellular process|response to stimulus	11	1949	55	10093	0.502463886054998	0.976602628961605	1.0357106208312	circRNA_00679|1:172113273_172143686_+(KAT2B);circRNA_00684|1:172141549_172187243_+(KAT2B);circRNA_00817|10:18738077_18757180_-(ENPP1);circRNA_00818|10:18752589_18757180_-(ENPP1);circRNA_02925|15:29674661_29685100_+(TBC1D4);circRNA_02926|15:29680400_29680867_+(TBC1D4);circRNA_02927|15:29696055_29726924_+(TBC1D4);circRNA_03039|15:61226132_61229150_-(FOXO1);circRNA_06321|25:18054011_18076872_-(SORBS…
GO:0032870	cellular response to hormone stimulus	biological_process	cellular process|response to stimulus	1	1949	11	10093	0.905718692177123	0.977472946488703	0.470777554923271	circRNA_03874|18:22808093_22843703_-(NCOA2);
GO:0032873	negative regulation of stress-activated MAPK cascade	biological_process	biological regulation|cellular process|metabolic process|negative regulation of biological process|regulation of biological process|response to stimulus|signaling	1	1949	10	10093	0.883127805903851	0.976602628961605	0.517855310415598	circRNA_03039|15:61226132_61229150_-(FOXO1);
GO:0032874	positive regulation of stress-activated MAPK cascade	biological_process	biological regulation|cellular process|metabolic process|positive regulation of biological process|regulation of biological process|response to stimulus|signaling	3	1949	7	10093	0.136307098527454	0.976602628961605	2.21937990178113	circRNA_02469|14:16460910_16461277_+(TGFB2);circRNA_04366|19:48154443_48164547_-(TAOK1);circRNA_04367|19:48154443_48186664_-(TAOK1);
GO:0032880	regulation of protein localization	biological_process	biological regulation|localization|regulation of biological process	2	1949	16	10093	0.844280932506317	0.976602628961605	0.647319138019497	circRNA_06855|27:44519749_44538258_+(MAPK8);circRNA_06857|27:44527829_44531962_+(MAPK8);
GO:0032897	negative regulation of viral transcription	biological_process	biological regulation|multi-organism process|negative regulation of biological process|regulation of biological process	1	1949	6	10093	0.724100811665778	0.976602628961605	0.863092184025996	circRNA_11222|X:61337548_61339183_+(MID2);
GO:0032909	regulation of transforming growth factor beta2 production	biological_process	biological regulation|multicellular organismal process|regulation of biological process	2	1949	10	10093	0.603123004068088	0.976602628961605	1.0357106208312	circRNA_02469|14:16460910_16461277_+(TGFB2);circRNA_05485|21:48509380_48523184_+(SMAD4);
GO:0032922	circadian regulation of gene expression	biological_process	biological regulation|metabolic process|multicellular organismal process|regulation of biological process|rhythmic process	3	1949	15	10093	0.575801547905357	0.976602628961605	1.0357106208312	circRNA_03647|17:44715290_44725037_-(HEATR5A);circRNA_03874|18:22808093_22843703_-(NCOA2);circRNA_04169|19:14570965_14571739_-(CSNK1D);
GO:0032933	SREBP signaling pathway	biological_process	biological regulation|cellular process|metabolic process|positive regulation of biological process|regulation of biological process|response to stimulus|signaling	4	1949	14	10093	0.278230779748693	0.976602628961605	1.47958660118742	circRNA_04494|2:1229378_1239674_+(ARHGEF10L);circRNA_05615|22:9843398_9866379_-(SCAP);circRNA_05616|22:9843398_9914438_-(SCAP);circRNA_07700|3:102941740_102961017_-(NRDC);
GO:0032947	protein-containing complex scaffold activity	molecular_function	binding|structural molecule activity	4	1949	22	10093	0.638371759634311	0.976602628961605	0.941555109846541	circRNA_03509|17:16356074_16379582_+(AKAP13);circRNA_03512|17:16490067_16513912_+(AKAP13);circRNA_05713|22:28005170_28024886_-(MAGI1);circRNA_05714|22:28033706_28057933_-(MAGI1);
GO:0032956	regulation of actin cytoskeleton organization	biological_process	biological regulation|cellular component organization or biogenesis|cellular process|regulation of biological process	5	1949	21	10093	0.382393836288839	0.976602628961605	1.23298883432285	circRNA_04366|19:48154443_48164547_-(TAOK1);circRNA_04367|19:48154443_48186664_-(TAOK1);circRNA_05268|20:61520804_61525635_-(ARHGAP35);circRNA_05995|23:47883117_47896181_-(RICTOR);circRNA_10842|9:59129390_59139035_-(CCDC88A);
GO:0032967	positive regulation of collagen biosynthetic process	biological_process	biological regulation|metabolic process|multicellular organismal process|positive regulation of biological process|regulation of biological process	1	1949	12	10093	0.923944666085751	0.977472946488703	0.431546092012998	circRNA_02593|14:36612605_36636503_+(SUCO);
GO:0032981	mitochondrial respiratory chain complex I assembly	biological_process	cellular component organization or biogenesis|cellular process	2	1949	8	10093	0.476319310185212	0.976602628961605	1.29463827603899	circRNA_02112|12:83974306_83987106_-(NDUFAF5);circRNA_03987|18:61500861_61509002_-(NDUFAF6);
GO:0032991	protein-containing complex	cellular_component	NA	38	1949	174	10093	0.222505671888454	0.976602628961605	1.13094837906855	circRNA_00679|1:172113273_172143686_+(KAT2B);circRNA_00684|1:172141549_172187243_+(KAT2B);circRNA_01645|11:68940298_68947651_+(MPP5);circRNA_01646|11:68947118_68947651_+(MPP5);circRNA_02641|14:48535298_48537488_-(SKI);circRNA_02883|15:19096113_19127639_+(ARHGEF7);circRNA_02893|15:19126439_19169984_+(ARHGEF7);circRNA_02896|15:19142135_19169984_+(ARHGEF7);circRNA_03144|15:73218887_73224253_+(SUGT1)…
GO:0032993	protein-DNA complex	cellular_component	macromolecular complex	2	1949	9	10093	0.542785686150381	0.976602628961605	1.15078957870133	circRNA_04655|2:35800881_35815564_-(XRCC5);circRNA_08997|6:21996721_22009030_+(COQ2);
GO:0033010	paranodal junction	cellular_component	cell junction	1	1949	5	10093	0.658032803548885	0.976602628961605	1.0357106208312	circRNA_02809|14:85243066_85248040_+(LRRN2);
GO:0033017	sarcoplasmic reticulum membrane	cellular_component	cell|cell part|membrane|membrane part|organelle|organelle part	2	1949	14	10093	0.784436775192257	0.976602628961605	0.739793300593711	circRNA_01627|11:65585403_65606327_+(SYNE2);circRNA_03367|16:59893084_59908360_-(ATP2A2);
[truncated: 955 more rows]
