# Supplementary material for: Correlation of Coding and Non-Coding RNAs on the Fat Deposition of Yaks Under Different Feeding Systems
Source: Int J Mol Sci. 2025 Jun 3;26(11):5359. doi: 10.3390/ijms26115359 (PMC12154009; doi:10.3390/ijms26115359)
Supplement: Supplementary file 1 [file ijms-26-05359-s001.zip › Table S3 The information of GO terms for the DE lncRNAs in the yak adipose tissue under different feeding system..xls]

id	Term	Category	GO_classify2	ListHits	ListTotal	PopHits	PopTotal	p-value	q-value	Enrichment_score	Gene
GO:0000028	ribosomal small subunit assembly	biological_process	cellular component organization or biogenesis|cellular process	1	99	9	3951	0.20436956235126	0.363135999219181	4.43434343434344	TCONS_00002423
GO:0000064	L-ornithine transmembrane transporter activity	molecular_function	transporter activity	1	99	7	3951	0.162865290076333	0.327252685667398	5.7012987012987	ENSBGRT00000012585
GO:0000122	negative regulation of transcription by RNA polymerase II	biological_process	biological regulation|cellular process|metabolic process|negative regulation of biological process|regulation of biological process	4	99	171	3951	0.628144281996035	0.676947471825301	0.933545986177565	TCONS_00008512;TCONS_00036187;TCONS_00038960;TCONS_00046445
GO:0000123	histone acetyltransferase complex	cellular_component	cell|cell part|macromolecular complex|membrane-enclosed lumen|organelle|organelle part	1	99	11	3951	0.243835857205634	0.392694451679485	3.62809917355372	TCONS_00049227
GO:0000137	Golgi cis cisterna	cellular_component	cell|cell part|organelle|organelle part	2	99	8	3951	0.0157724011369056	0.0837300307267831	9.97727272727273	TCONS_00030388;TCONS_00030397
GO:0000139	Golgi membrane	cellular_component	cell|cell part|membrane|organelle|organelle part	3	99	117	3951	0.567201659761896	0.631849397407247	1.02331002331002	TCONS_00026459;TCONS_00030388;TCONS_00030397
GO:0000151	ubiquitin ligase complex	cellular_component	cell|cell part|macromolecular complex	1	99	17	3951	0.350974238521634	0.457330068376674	2.3475935828877	TCONS_00038621
GO:0000165	MAPK cascade	biological_process	biological regulation|cellular process|metabolic process|regulation of biological process|response to stimulus|signaling	7	99	32	3951	1.00951830547305e-05	0.00064630537951876	8.73011363636363	TCONS_00011092;TCONS_00011557;TCONS_00011558;TCONS_00042356;TCONS_00042357;TCONS_00042359;TCONS_00042360
GO:0000188	inactivation of MAPK activity	biological_process	biological regulation|cellular process|metabolic process|negative regulation of biological process|regulation of biological process|response to stimulus|signaling	1	99	23	3951	0.443064086758925	0.530689574669464	1.73517786561265	TCONS_00009782
GO:0000462	maturation of SSU-rRNA from tricistronic rRNA transcript (SSU-rRNA, 5.8S rRNA, LSU-rRNA)	biological_process	cellular component organization or biogenesis|cellular process|metabolic process	1	99	6	3951	0.141316580694523	0.30689964494265	6.65151515151515	TCONS_00002423
GO:0000463	maturation of LSU-rRNA from tricistronic rRNA transcript (SSU-rRNA, 5.8S rRNA, LSU-rRNA)	biological_process	cellular component organization or biogenesis|cellular process|metabolic process	1	99	6	3951	0.141316580694523	0.30689964494265	6.65151515151515	TCONS_00004590
GO:0000776	kinetochore	cellular_component	cell|cell part|macromolecular complex|organelle|organelle part	1	99	12	3951	0.262835920692091	0.405087619704656	3.32575757575758	TCONS_00017139
GO:0000777	condensed chromosome kinetochore	cellular_component	cell|cell part|macromolecular complex|organelle|organelle part	1	99	13	3951	0.2813632737897	0.411517713365888	3.06993006993007	TCONS_00017139
GO:0000785	chromatin	cellular_component	cell|cell part|organelle|organelle part	1	99	12	3951	0.262835920692091	0.405087619704656	3.32575757575758	ENSBGRT00000047414
GO:0000836	Hrd1p ubiquitin ligase complex	cellular_component	cell|cell part|macromolecular complex|membrane|membrane part|organelle|organelle part	1	99	10	3951	0.224351148684904	0.376839820056675	3.99090909090909	TCONS_00033402
GO:0000839	Hrd1p ubiquitin ligase ERAD-L complex	cellular_component	cell|cell part|macromolecular complex|membrane|membrane part|organelle|organelle part	1	99	10	3951	0.224351148684904	0.376839820056675	3.99090909090909	TCONS_00033402
GO:0000902	cell morphogenesis	biological_process	cellular component organization or biogenesis|cellular process|developmental process	3	99	10	3951	0.00161156117276774	0.0117756742377888	11.9727272727273	TCONS_00026459;TCONS_00032438;TCONS_00032439
GO:0000977	RNA polymerase II regulatory region sequence-specific DNA binding	molecular_function	binding	2	99	71	3951	0.535949753254651	0.606469457630263	1.12419974391805	ENSBGRT00000012515;TCONS_00027934
GO:0000978	RNA polymerase II proximal promoter sequence-specific DNA binding	molecular_function	binding	7	99	121	3951	0.0308893960721064	0.125306040669866	2.30879038317055	ENSBGRT00000012515;TCONS_00011557;TCONS_00011558;TCONS_00023345;TCONS_00036187;TCONS_00042948;TCONS_00051763
GO:0000981	DNA-binding transcription factor activity, RNA polymerase II-specific	molecular_function	NA	6	99	266	3951	0.66555737728701	0.702080697322295	0.900205058099795	ENSBGRT00000012515;TCONS_00011557;TCONS_00011558;TCONS_00027353;TCONS_00036187;TCONS_00051763
GO:0001077	proximal promoter DNA-binding transcription activator activity, RNA polymerase II-specific	molecular_function	NA	4	99	77	3951	0.126096039352317	0.30689964494265	2.07319952774498	TCONS_00011557;TCONS_00011558;TCONS_00036187;TCONS_00051763
GO:0001078	proximal promoter DNA-binding transcription repressor activity, RNA polymerase II-specific	molecular_function	NA	2	99	59	3951	0.438114877876731	0.529183700806164	1.35285053929122	TCONS_00041993;TCONS_00042948
GO:0001222	transcription corepressor binding	molecular_function	binding	1	99	11	3951	0.243835857205634	0.392694451679485	3.62809917355372	TCONS_00033297
GO:0001227	DNA-binding transcription repressor activity, RNA polymerase II-specific	molecular_function	NA	1	99	30	3951	0.534261290734766	0.606153971018336	1.33030303030303	TCONS_00041993
GO:0001228	DNA-binding transcription activator activity, RNA polymerase II-specific	molecular_function	NA	2	99	39	3951	0.255643202585145	0.405087619704656	2.04662004662005	ENSBGRT00000012515;TCONS_00051763
GO:0001553	luteinization	biological_process	developmental process|multicellular organismal process|reproduction|reproductive process|rhythmic process	4	99	9	3951	4.2455972879837e-05	0.000676150679197404	17.7373737373737	TCONS_00042356;TCONS_00042357;TCONS_00042359;TCONS_00042360
GO:0001570	vasculogenesis	biological_process	cellular process|developmental process|multicellular organismal process	1	99	17	3951	0.350974238521634	0.457330068376674	2.3475935828877	TCONS_00008012
GO:0001578	microtubule bundle formation	biological_process	cellular component organization or biogenesis|cellular process	1	99	9	3951	0.20436956235126	0.363135999219181	4.43434343434344	TCONS_00012083
GO:0001657	ureteric bud development	biological_process	developmental process|multicellular organismal process	2	99	10	3951	0.0245352853484625	0.106567401008474	7.98181818181818	TCONS_00011557;TCONS_00011558
GO:0001701	in utero embryonic development	biological_process	developmental process|multicellular organismal process	4	99	32	3951	0.00778402916245522	0.0499572020873992	4.98863636363636	TCONS_00042356;TCONS_00042357;TCONS_00042359;TCONS_00042360
GO:0001710	mesodermal cell fate commitment	biological_process	cellular process|developmental process|multicellular organismal process	2	99	5	3951	0.00591679240618441	0.0391418574562969	15.9636363636364	TCONS_00011557;TCONS_00011558
GO:0001775	cell activation	biological_process	cellular process	4	99	8	3951	2.40485722611632e-05	0.00064630537951876	19.9545454545455	TCONS_00042356;TCONS_00042357;TCONS_00042359;TCONS_00042360
GO:0002062	chondrocyte differentiation	biological_process	cellular process|developmental process|multicellular organismal process	1	99	17	3951	0.350974238521634	0.457330068376674	2.3475935828877	TCONS_00033494
GO:0002181	cytoplasmic translation	biological_process	cellular process|metabolic process	1	99	29	3951	0.522200570824418	0.594037686387566	1.37617554858934	TCONS_00049198
GO:0002244	hematopoietic progenitor cell differentiation	biological_process	cellular process|developmental process|immune system process|multicellular organismal process	4	99	16	3951	0.000535586757881168	0.00511782901975338	9.97727272727273	TCONS_00042356;TCONS_00042357;TCONS_00042359;TCONS_00042360
GO:0002250	adaptive immune response	biological_process	immune system process|response to stimulus	2	99	14	3951	0.046501550419295	0.168030812439469	5.7012987012987	TCONS_00032438;TCONS_00032439
GO:0002548	monocyte chemotaxis	biological_process	cellular process|immune system process|localization|locomotion|response to stimulus	1	99	8	3951	0.183878559924823	0.342284765228025	4.98863636363636	TCONS_00002423
GO:0002819	regulation of adaptive immune response	biological_process	biological regulation|immune system process|regulation of biological process|response to stimulus	1	99	6	3951	0.141316580694523	0.30689964494265	6.65151515151515	TCONS_00009782
GO:0003676	nucleic acid binding	molecular_function	binding	1	99	27	3951	0.497144030244935	0.570058488014192	1.47811447811448	TCONS_00031511
GO:0003677	DNA binding	molecular_function	binding	3	99	261	3951	0.964447759682899	0.964447759682899	0.458725182863114	TCONS_00023345;TCONS_00037312;TCONS_00037313
GO:0003682	chromatin binding	molecular_function	binding	3	99	77	3951	0.303691877063107	0.4253664727594	1.55489964580874	ENSBGRT00000012515;TCONS_00036187;TCONS_00041993
GO:0003690	double-stranded DNA binding	molecular_function	binding	1	99	13	3951	0.2813632737897	0.411517713365888	3.06993006993007	TCONS_00023345
GO:0003700	DNA-binding transcription factor activity	molecular_function	NA	7	99	190	3951	0.197142135538257	0.363135999219181	1.47033492822967	ENSBGRT00000012515;TCONS_00011557;TCONS_00011558;TCONS_00023345;TCONS_00027353;TCONS_00027934;TCONS_00036187
GO:0003705	transcription factor activity, RNA polymerase II distal enhancer sequence-specific binding	molecular_function	NA	1	99	13	3951	0.2813632737897	0.411517713365888	3.06993006993007	TCONS_00023345
GO:0003713	transcription coactivator activity	molecular_function	protein binding transcription factor activity	1	99	38	3951	0.620499264067188	0.670388652132892	1.05023923444976	ENSBGRT00000047414
GO:0003714	transcription corepressor activity	molecular_function	protein binding transcription factor activity	1	99	43	3951	0.666160289552317	0.702080697322295	0.928118393234672	TCONS_00046445
GO:0003729	mRNA binding	molecular_function	binding	1	99	32	3951	0.557485866386152	0.623838613727363	1.24715909090909	TCONS_00004590
GO:0003735	structural constituent of ribosome	molecular_function	structural molecule activity	3	99	84	3951	0.352233594802015	0.457584428292647	1.42532467532468	TCONS_00002423;TCONS_00004590;TCONS_00049198
GO:0003777	microtubule motor activity	molecular_function	catalytic activity	1	99	22	3951	0.428668093179064	0.521669831575358	1.81404958677686	TCONS_00033249
GO:0003964	RNA-directed DNA polymerase activity	molecular_function	catalytic activity	16	99	806	3951	0.88454275961145	0.890757345744551	0.79224001804647	ENSBGRT00000019647;TCONS_00002916;TCONS_00006351;TCONS_00009088;TCONS_00009928;TCONS_00011014;TCONS_00011017;TCONS_00017103;TCONS_00025768;TCONS_00027797;TCONS_00036230;TCONS_00036233;TCONS_00036237;TCONS_00044060;TCONS_00050253;TCONS_00050255
GO:0004222	metalloendopeptidase activity	molecular_function	catalytic activity	2	99	23	3951	0.111956234422129	0.30689964494265	3.4703557312253	ENSBGRT00000001245;TCONS_00033507
GO:0004519	endonuclease activity	molecular_function	catalytic activity	3	99	166	3951	0.794221592835078	0.809277926348539	0.721248630887185	TCONS_00002916;TCONS_00050253;TCONS_00050255
GO:0004672	protein kinase activity	molecular_function	catalytic activity	5	99	31	3951	0.0009038749684311	0.00777332472850746	6.43695014662757	TCONS_00017139;TCONS_00042356;TCONS_00042357;TCONS_00042359;TCONS_00042360
GO:0004714	transmembrane receptor protein tyrosine kinase activity	molecular_function	catalytic activity|molecular transducer activity|receptor activity	4	99	12	3951	0.000157375291231423	0.00187976042304199	13.3030303030303	TCONS_00042356;TCONS_00042357;TCONS_00042359;TCONS_00042360
GO:0004725	protein tyrosine phosphatase activity	molecular_function	catalytic activity	1	99	35	3951	0.590189742067308	0.650722023304981	1.14025974025974	TCONS_00009782
GO:0004888	transmembrane signaling receptor activity	molecular_function	molecular transducer activity|receptor activity	4	99	19	3951	0.00107651740158692	0.0085722681978218	8.40191387559809	TCONS_00042356;TCONS_00042357;TCONS_00042359;TCONS_00042360
GO:0004930	G protein-coupled receptor activity	molecular_function	molecular transducer activity|receptor activity	1	99	37	3951	0.610651145362772	0.661410560468494	1.07862407862408	TCONS_00008012
GO:0005018	platelet-derived growth factor alpha-receptor activity	molecular_function	catalytic activity|molecular transducer activity|receptor activity	4	99	8	3951	2.40485722611632e-05	0.00064630537951876	19.9545454545455	TCONS_00042356;TCONS_00042357;TCONS_00042359;TCONS_00042360
GO:0005021	vascular endothelial growth factor-activated receptor activity	molecular_function	catalytic activity|molecular transducer activity|receptor activity	4	99	8	3951	2.40485722611632e-05	0.00064630537951876	19.9545454545455	TCONS_00042356;TCONS_00042357;TCONS_00042359;TCONS_00042360
GO:0005085	guanyl-nucleotide exchange factor activity	molecular_function	binding	2	99	18	3951	0.0733152765063587	0.246293507013549	4.43434343434344	ENSBGRT00000006849;TCONS_00010690
GO:0005088	Ras guanyl-nucleotide exchange factor activity	molecular_function	binding	5	99	12	3951	6.15217960106989e-06	0.00064630537951876	16.6287878787879	TCONS_00011092;TCONS_00042356;TCONS_00042357;TCONS_00042359;TCONS_00042360
GO:0005089	Rho guanyl-nucleotide exchange factor activity	molecular_function	binding	1	99	15	3951	0.317046139715107	0.434171465214956	2.66060606060606	ENSBGRT00000006849
GO:0005096	GTPase activator activity	molecular_function	enzyme regulator activity	1	99	37	3951	0.610651145362772	0.661410560468494	1.07862407862408	ENSBGRT00000006849
GO:0005158	insulin receptor binding	molecular_function	binding	1	99	7	3951	0.162865290076333	0.327252685667398	5.7012987012987	TCONS_00011092
GO:0005161	platelet-derived growth factor receptor binding	molecular_function	binding	4	99	9	3951	4.2455972879837e-05	0.000676150679197404	17.7373737373737	TCONS_00042356;TCONS_00042357;TCONS_00042359;TCONS_00042360
GO:0005178	integrin binding	molecular_function	binding	1	99	25	3951	0.470787445085469	0.548614095899056	1.59636363636364	TCONS_00032362
GO:0005198	structural molecule activity	molecular_function	NA	1	99	10	3951	0.224351148684904	0.376839820056675	3.99090909090909	TCONS_00029999
GO:0005201	extracellular matrix structural constituent	molecular_function	structural molecule activity	1	99	11	3951	0.243835857205634	0.392694451679485	3.62809917355372	TCONS_00044010
GO:0005244	voltage-gated ion channel activity	molecular_function	transporter activity	2	99	9	3951	0.0199505405133235	0.0963902519183048	8.86868686868687	TCONS_00026642;TCONS_00026643
GO:0005254	chloride channel activity	molecular_function	transporter activity	2	99	5	3951	0.00591679240618441	0.0391418574562969	15.9636363636364	TCONS_00026642;TCONS_00026643
GO:0005524	ATP binding	molecular_function	binding	5	99	179	3951	0.468299761445475	0.548614095899056	1.11477907567293	TCONS_00017139;TCONS_00042356;TCONS_00042357;TCONS_00042359;TCONS_00042360
GO:0005547	phosphatidylinositol-3,4,5-trisphosphate binding	molecular_function	binding	1	99	5	3951	0.11921893096454	0.30689964494265	7.98181818181818	TCONS_00043506
GO:0005576	extracellular region	cellular_component	NA	2	99	101	3951	0.726813519728264	0.747678979624769	0.79027902790279	TCONS_00015094;TCONS_00039145
GO:0005615	extracellular space	cellular_component	extracellular region|extracellular region part	5	99	152	3951	0.332484422160744	0.442204187286862	1.3127990430622	TCONS_00003674;TCONS_00030388;TCONS_00030397;TCONS_00033507;TCONS_00044010
GO:0005622	intracellular	cellular_component	cell|cell part	4	99	67	3951	0.0858797755569064	0.277656417214058	2.38263229308005	TCONS_00011557;TCONS_00011558;TCONS_00027353;TCONS_00049227
GO:0005623	cell	cellular_component	NA	1	99	5	3951	0.11921893096454	0.30689964494265	7.98181818181818	TCONS_00017139
GO:0005634	nucleus	cellular_component	cell|cell part|organelle	32	99	1302	3951	0.591790734089189	0.650818454369185	0.98086859377182	ENSBGRT00000012515;ENSBGRT00000027506;ENSBGRT00000047414;TCONS_00001045;TCONS_00002781;TCONS_00003160;TCONS_00009782;TCONS_00010690;TCONS_00010774;TCONS_00011557;TCONS_00011558;TCONS_00020336;TCONS_00020471;TCONS_00021571;TCONS_00023345;TCONS_00027353;TCONS_00027934;TCONS_00028303;TCONS_00032363;TCONS_00032518;TCONS_00035557;TCONS_00036187;TCONS_00038621;TCONS_00038960;TCONS_00041444;TCONS_000419…
GO:0005637	nuclear inner membrane	cellular_component	cell|cell part|membrane|organelle|organelle part	2	99	10	3951	0.0245352853484625	0.106567401008474	7.98181818181818	TCONS_00011557;TCONS_00011558
GO:0005654	nucleoplasm	cellular_component	cell|cell part|membrane-enclosed lumen|organelle|organelle part	17	99	399	3951	0.0191298747550497	0.0963902519183048	1.70038733196628	ENSBGRT00000012515;TCONS_00002423;TCONS_00009782;TCONS_00011557;TCONS_00011558;TCONS_00020471;TCONS_00023345;TCONS_00027934;TCONS_00028343;TCONS_00028501;TCONS_00033249;TCONS_00033402;TCONS_00035557;TCONS_00036187;TCONS_00038960;TCONS_00041993;TCONS_00051763
GO:0005667	transcription factor complex	cellular_component	cell|cell part|macromolecular complex	2	99	67	3951	0.50462167346314	0.577093935077527	1.19131614654003	TCONS_00011557;TCONS_00011558
GO:0005730	nucleolus	cellular_component	cell|cell part|membrane-enclosed lumen|organelle|organelle part	5	99	106	3951	0.125392883517596	0.30689964494265	1.88250428816467	TCONS_00002423;TCONS_00027353;TCONS_00027934;TCONS_00038960;TCONS_00046445
GO:0005737	cytoplasm	cellular_component	cell|cell part	27	99	1085	3951	0.555862491444987	0.623838613727363	0.993129451193967	ENSBGRT00000027506;ENSBGRT00000047414;TCONS_00001045;TCONS_00002781;TCONS_00003160;TCONS_00008512;TCONS_00009782;TCONS_00010690;TCONS_00010774;TCONS_00011557;TCONS_00011558;TCONS_00012083;TCONS_00017139;TCONS_00020336;TCONS_00021571;TCONS_00028303;TCONS_00032363;TCONS_00033249;TCONS_00033297;TCONS_00033494;TCONS_00035557;TCONS_00038960;TCONS_00041444;TCONS_00042356;TCONS_00042357;TCONS_00042359;T…
GO:0005739	mitochondrion	cellular_component	cell|cell part|organelle	3	99	132	3951	0.649817309812057	0.696811579100211	0.90702479338843	TCONS_00024140;TCONS_00033249;TCONS_00038621
GO:0005741	mitochondrial outer membrane	cellular_component	cell|cell part|membrane|organelle|organelle part	1	99	21	3951	0.413903838734984	0.507061682780749	1.9004329004329	TCONS_00024140
GO:0005764	lysosome	cellular_component	cell|cell part|organelle	4	99	19	3951	0.00107651740158692	0.0085722681978218	8.40191387559809	TCONS_00008512;TCONS_00027358;TCONS_00032438;TCONS_00032439
GO:0005765	lysosomal membrane	cellular_component	cell|cell part|membrane|organelle|organelle part	1	99	24	3951	0.457100913492852	0.539981848356941	1.66287878787879	TCONS_00030910
GO:0005768	endosome	cellular_component	cell|cell part|organelle	2	99	44	3951	0.302507360336404	0.42509204230279	1.81404958677686	TCONS_00032438;TCONS_00032439
GO:0005769	early endosome	cellular_component	cell|cell part|organelle	1	99	31	3951	0.546020569545594	0.616243687413663	1.28739002932551	ENSBGRT00000027876
GO:0005783	endoplasmic reticulum	cellular_component	cell|cell part|organelle	6	99	146	3951	0.157915502879754	0.327252685667398	1.640099626401	TCONS_00028501;TCONS_00032438;TCONS_00032439;TCONS_00033402;TCONS_00039145;TCONS_00044010
GO:0005789	endoplasmic reticulum membrane	cellular_component	cell|cell part|membrane|membrane part|organelle|organelle part	6	99	123	3951	0.0865725220814804	0.277807346977885	1.94678492239468	TCONS_00024140;TCONS_00027353;TCONS_00032438;TCONS_00032439;TCONS_00033402;TCONS_00043680
GO:0005790	smooth endoplasmic reticulum	cellular_component	cell|cell part|organelle	1	99	10	3951	0.224351148684904	0.376839820056675	3.99090909090909	TCONS_00033402
GO:0005791	rough endoplasmic reticulum	cellular_component	cell|cell part|organelle	1	99	12	3951	0.262835920692091	0.405087619704656	3.32575757575758	TCONS_00026569
GO:0005794	Golgi apparatus	cellular_component	cell|cell part|organelle	10	99	133	3951	0.00161573204658032	0.0117756742377888	3.00068352699932	TCONS_00009782;TCONS_00026642;TCONS_00026643;TCONS_00027353;TCONS_00030910;TCONS_00033421;TCONS_00042356;TCONS_00042357;TCONS_00042359;TCONS_00042360
GO:0005811	lipid droplet	cellular_component	cell|cell part|organelle	2	99	20	3951	0.0881824980964636	0.280877586529477	3.99090909090909	TCONS_00039145;TCONS_00045143
GO:0005813	centrosome	cellular_component	cell|cell part|organelle|organelle part	1	99	36	3951	0.600550113756618	0.655422712983111	1.10858585858586	TCONS_00027934
GO:0005815	microtubule organizing center	cellular_component	cell|cell part|organelle|organelle part	2	99	44	3951	0.302507360336404	0.42509204230279	1.81404958677686	TCONS_00026642;TCONS_00026643
GO:0005829	cytosol	cellular_component	cell|cell part	12	99	522	3951	0.672455435086102	0.70698248676534	0.917450365726228	ENSBGRT00000006849;TCONS_00009782;TCONS_00011092;TCONS_00011557;TCONS_00011558;TCONS_00028501;TCONS_00033249;TCONS_00035557;TCONS_00038621;TCONS_00045143;TCONS_00046445;TCONS_00051664
GO:0005856	cytoskeleton	cellular_component	cell|cell part|organelle	1	99	72	3951	0.841803956749501	0.85170753271126	0.554292929292929	TCONS_00012083
GO:0005871	kinesin complex	cellular_component	cell|cell part|macromolecular complex|organelle|organelle part	1	99	22	3951	0.428668093179064	0.521669831575358	1.81404958677686	TCONS_00033249
GO:0005874	microtubule	cellular_component	cell|cell part|organelle|organelle part	2	99	48	3951	0.339674532180815	0.448036959625001	1.66287878787879	TCONS_00033249;TCONS_00051664
GO:0005886	plasma membrane	cellular_component	cell|cell part|membrane	14	99	506	3951	0.388345678536353	0.485432098170441	1.10420409629896	ENSBGRT00000012585;ENSBGRT00000047414;TCONS_00008012;TCONS_00011092;TCONS_00017888;TCONS_00026642;TCONS_00026643;TCONS_00029999;TCONS_00033249;TCONS_00042356;TCONS_00042357;TCONS_00042359;TCONS_00042360;TCONS_00045143
GO:0005887	integral component of plasma membrane	cellular_component	cell|cell part|membrane|membrane part	7	99	144	3951	0.0677665454760343	0.233116916437558	1.94002525252525	ENSBGRT00000001245;ENSBGRT00000012585;TCONS_00032362;TCONS_00042356;TCONS_00042357;TCONS_00042359;TCONS_00042360
GO:0005902	microvillus	cellular_component	cell|cell part	4	99	9	3951	4.2455972879837e-05	0.000676150679197404	17.7373737373737	TCONS_00042356;TCONS_00042357;TCONS_00042359;TCONS_00042360
GO:0005922	connexin complex	cellular_component	cell|cell junction|cell part|macromolecular complex|membrane|membrane part	1	99	5	3951	0.11921893096454	0.30689964494265	7.98181818181818	TCONS_00035661
GO:0005923	bicellular tight junction	cellular_component	cell junction	1	99	21	3951	0.413903838734984	0.507061682780749	1.9004329004329	TCONS_00029999
GO:0005929	cilium	cellular_component	cell|cell part|organelle	4	99	33	3951	0.00869031622111088	0.0528759633139449	4.83746556473829	TCONS_00042356;TCONS_00042357;TCONS_00042359;TCONS_00042360
GO:0005975	carbohydrate metabolic process	biological_process	metabolic process	1	99	26	3951	0.484132336307206	0.55961533497876	1.53496503496504	TCONS_00043680
GO:0006006	glucose metabolic process	biological_process	metabolic process	1	99	7	3951	0.162865290076333	0.327252685667398	5.7012987012987	TCONS_00011092
GO:0006260	DNA replication	biological_process	cellular process|metabolic process	1	99	14	3951	0.299429560202808	0.424933039231708	2.85064935064935	TCONS_00036187
GO:0006281	DNA repair	biological_process	cellular process|metabolic process|response to stimulus	3	99	29	3951	0.0348042878667926	0.134947011779088	4.12852664576803	TCONS_00020471;TCONS_00037312;TCONS_00037313
GO:0006310	DNA recombination	biological_process	cellular process|metabolic process	17	99	731	3951	0.675542049246623	0.70849531994158	0.928118393234672	ENSBGRT00000019647;TCONS_00002916;TCONS_00006351;TCONS_00009088;TCONS_00009928;TCONS_00011014;TCONS_00011017;TCONS_00017103;TCONS_00020471;TCONS_00025768;TCONS_00027797;TCONS_00036230;TCONS_00036233;TCONS_00036237;TCONS_00044060;TCONS_00050253;TCONS_00050255
GO:0006351	transcription, DNA-templated	biological_process	cellular process|metabolic process	1	99	14	3951	0.299429560202808	0.424933039231708	2.85064935064935	TCONS_00027353
GO:0006355	regulation of transcription, DNA-templated	biological_process	biological regulation|cellular process|metabolic process|regulation of biological process	2	99	74	3951	0.558553177407058	0.623838613727363	1.07862407862408	ENSBGRT00000047414;TCONS_00036187
GO:0006357	regulation of transcription by RNA polymerase II	biological_process	biological regulation|cellular process|metabolic process|regulation of biological process	3	99	96	3951	0.43429223425941	0.52604411473675	1.24715909090909	ENSBGRT00000012515;ENSBGRT00000047414;TCONS_00023345
GO:0006366	transcription by RNA polymerase II	biological_process	cellular process|metabolic process	2	99	31	3951	0.181482926409914	0.342284765228025	2.57478005865103	TCONS_00023345;TCONS_00042948
GO:0006412	translation	biological_process	cellular process|metabolic process	2	99	73	3951	0.551104963119815	0.620353754297174	1.093399750934	TCONS_00002423;TCONS_00004590
GO:0006470	protein dephosphorylation	biological_process	cellular process|metabolic process	1	99	26	3951	0.484132336307206	0.55961533497876	1.53496503496504	TCONS_00009782
GO:0006487	protein N-linked glycosylation	biological_process	cellular process|metabolic process	1	99	13	3951	0.2813632737897	0.411517713365888	3.06993006993007	TCONS_00015094
GO:0006508	proteolysis	biological_process	metabolic process	1	99	26	3951	0.484132336307206	0.55961533497876	1.53496503496504	ENSBGRT00000001245
GO:0006511	ubiquitin-dependent protein catabolic process	biological_process	cellular process|metabolic process	1	99	33	3951	0.568664457666522	0.631849397407247	1.20936639118457	TCONS_00033402
GO:0006626	protein targeting to mitochondrion	biological_process	cellular component organization or biogenesis|cellular process|establishment of localization|localization	1	99	5	3951	0.11921893096454	0.30689964494265	7.98181818181818	TCONS_00038621
GO:0006629	lipid metabolic process	biological_process	metabolic process	1	99	24	3951	0.457100913492852	0.539981848356941	1.66287878787879	TCONS_00051664
GO:0006811	ion transport	biological_process	establishment of localization|localization	1	99	11	3951	0.243835857205634	0.392694451679485	3.62809917355372	TCONS_00029999
GO:0006821	chloride transport	biological_process	establishment of localization|localization	2	99	10	3951	0.0245352853484625	0.106567401008474	7.98181818181818	TCONS_00026642;TCONS_00026643
GO:0006865	amino acid transport	biological_process	establishment of localization|localization	1	99	8	3951	0.183878559924823	0.342284765228025	4.98863636363636	ENSBGRT00000012585
GO:0006886	intracellular protein transport	biological_process	establishment of localization|localization	2	99	41	3951	0.274406274026003	0.411517713365888	1.94678492239468	TCONS_00032438;TCONS_00032439
GO:0006954	inflammatory response	biological_process	response to stimulus	2	99	38	3951	0.246270753299368	0.395135910144508	2.10047846889952	TCONS_00011557;TCONS_00011558
GO:0006955	immune response	biological_process	immune system process|response to stimulus	2	99	30	3951	0.172439693424343	0.342284765228025	2.66060606060606	TCONS_00026459;TCONS_00042948
GO:0006979	response to oxidative stress	biological_process	response to stimulus	1	99	5	3951	0.11921893096454	0.30689964494265	7.98181818181818	TCONS_00044010
GO:0007015	actin filament organization	biological_process	cellular component organization or biogenesis|cellular process	2	99	12	3951	0.0348351588546017	0.134947011779088	6.65151515151515	TCONS_00031830;TCONS_00031832
GO:0007018	microtubule-based movement	biological_process	cellular process	1	99	19	3951	0.383233026408962	0.480437904827561	2.10047846889952	TCONS_00033249
GO:0007026	negative regulation of microtubule depolymerization	biological_process	biological regulation|cellular component organization or biogenesis|cellular process|negative regulation of biological process|regulation of biological process	2	99	7	3951	0.0120243244036597	0.0671488245918659	11.4025974025974	TCONS_00012083;TCONS_00051664
GO:0007050	cell cycle arrest	biological_process	biological regulation|cellular process|negative regulation of biological process|regulation of biological process	1	99	17	3951	0.350974238521634	0.457330068376674	2.3475935828877	TCONS_00012083
GO:0007140	male meiotic nuclear division	biological_process	cellular component organization or biogenesis|cellular process|multicellular organismal process|multi-organism process|reproduction|reproductive process	1	99	5	3951	0.11921893096454	0.30689964494265	7.98181818181818	TCONS_00017139
GO:0007154	cell communication	biological_process	cellular process	1	99	6	3951	0.141316580694523	0.30689964494265	6.65151515151515	TCONS_00035661
GO:0007165	signal transduction	biological_process	biological regulation|cellular process|regulation of biological process|response to stimulus|signaling	4	99	71	3951	0.101104266811568	0.30689964494265	2.24839948783611	TCONS_00011092;TCONS_00011557;TCONS_00011558;TCONS_00027353
GO:0007166	cell surface receptor signaling pathway	biological_process	biological regulation|cellular process|regulation of biological process|response to stimulus|signaling	1	99	25	3951	0.470787445085469	0.548614095899056	1.59636363636364	TCONS_00032362
GO:0007179	transforming growth factor beta receptor signaling pathway	biological_process	biological regulation|cellular process|regulation of biological process|response to stimulus|signaling	2	99	23	3951	0.111956234422129	0.30689964494265	3.4703557312253	TCONS_00011557;TCONS_00011558
GO:0007186	G protein-coupled receptor signaling pathway	biological_process	biological regulation|cellular process|regulation of biological process|response to stimulus|signaling	2	99	58	3951	0.42946772180855	0.521669831575358	1.37617554858934	ENSBGRT00000006849;TCONS_00008012
GO:0007204	positive regulation of cytosolic calcium ion concentration	biological_process	biological regulation|cellular process	4	99	21	3951	0.00159949332540314	0.0117756742377888	7.6017316017316	TCONS_00042356;TCONS_00042357;TCONS_00042359;TCONS_00042360
GO:0007219	Notch signaling pathway	biological_process	biological regulation|cellular process|regulation of biological process|response to stimulus|signaling	1	99	21	3951	0.413903838734984	0.507061682780749	1.9004329004329	ENSBGRT00000027876
GO:0007276	gamete generation	biological_process	multicellular organismal process|multi-organism process|reproduction|reproductive process	2	99	6	3951	0.00873068231462812	0.0528759633139449	13.3030303030303	TCONS_00011557;TCONS_00011558
GO:0007369	gastrulation	biological_process	developmental process|multicellular organismal process	1	99	15	3951	0.317046139715107	0.434171465214956	2.66060606060606	TCONS_00008012
GO:0007411	axon guidance	biological_process	cellular component organization or biogenesis|cellular process|developmental process|locomotion|multicellular organismal process|response to stimulus	1	99	36	3951	0.600550113756618	0.655422712983111	1.10858585858586	TCONS_00011092
GO:0007420	brain development	biological_process	developmental process|multicellular organismal process	1	99	42	3951	0.657485714398952	0.702080697322295	0.95021645021645	TCONS_00011092
GO:0007507	heart development	biological_process	developmental process|multicellular organismal process	3	99	38	3951	0.0684729833774444	0.233677641684929	3.15071770334928	TCONS_00008012;TCONS_00031830;TCONS_00031832
GO:0007512	adult heart development	biological_process	developmental process|multicellular organismal process	1	99	5	3951	0.11921893096454	0.30689964494265	7.98181818181818	TCONS_00008012
GO:0007565	female pregnancy	biological_process	multicellular organismal process|multi-organism process|reproduction|reproductive process	1	99	5	3951	0.11921893096454	0.30689964494265	7.98181818181818	TCONS_00024140
GO:0007605	sensory perception of sound	biological_process	multicellular organismal process	2	99	10	3951	0.0245352853484625	0.106567401008474	7.98181818181818	TCONS_00026642;TCONS_00026643
GO:0007623	circadian rhythm	biological_process	rhythmic process	1	99	11	3951	0.243835857205634	0.392694451679485	3.62809917355372	TCONS_00042948
GO:0008017	microtubule binding	molecular_function	binding	1	99	37	3951	0.610651145362772	0.661410560468494	1.07862407862408	TCONS_00012083
GO:0008022	protein C-terminus binding	molecular_function	binding	1	99	15	3951	0.317046139715107	0.434171465214956	2.66060606060606	TCONS_00051664
GO:0008088	axo-dendritic transport	biological_process	cellular process|establishment of localization|localization	1	99	14	3951	0.299429560202808	0.424933039231708	2.85064935064935	TCONS_00033249
GO:0008092	cytoskeletal protein binding	molecular_function	binding	2	99	13	3951	0.0405076835207794	0.148874392426796	6.13986013986014	TCONS_00031830;TCONS_00031832
GO:0008134	transcription factor binding	molecular_function	binding	1	99	76	3951	0.857351866546583	0.865402118814626	0.52511961722488	TCONS_00036187
GO:0008138	protein tyrosine/serine/threonine phosphatase activity	molecular_function	catalytic activity	1	99	27	3951	0.497144030244935	0.570058488014192	1.47811447811448	TCONS_00009782
GO:0008201	heparin binding	molecular_function	binding	1	99	25	3951	0.470787445085469	0.548614095899056	1.59636363636364	TCONS_00033507
GO:0008210	estrogen metabolic process	biological_process	biological regulation|cellular process|metabolic process	4	99	8	3951	2.40485722611632e-05	0.00064630537951876	19.9545454545455	TCONS_00042356;TCONS_00042357;TCONS_00042359;TCONS_00042360
GO:0008219	cell death	biological_process	cellular process	1	99	6	3951	0.141316580694523	0.30689964494265	6.65151515151515	ENSBGRT00000012515
GO:0008270	zinc ion binding	molecular_function	binding	4	99	123	3951	0.371544719021319	0.47548877731895	1.29785661492979	TCONS_00008512;TCONS_00010690;TCONS_00031511;TCONS_00033507
GO:0008283	cell proliferation	biological_process	NA	2	99	47	3951	0.330429107604317	0.442204187286862	1.69825918762089	TCONS_00011092;TCONS_00024140
GO:0008284	positive regulation of cell proliferation	biological_process	biological regulation|cellular process|positive regulation of biological process|regulation of biological process	5	99	67	3951	0.0253057902743195	0.107737522950073	2.97829036635007	TCONS_00011092;TCONS_00042356;TCONS_00042357;TCONS_00042359;TCONS_00042360
GO:0008285	negative regulation of cell proliferation	biological_process	biological regulation|cellular process|negative regulation of biological process|regulation of biological process	2	99	61	3951	0.455196841489662	0.539981848356941	1.30849478390462	TCONS_00011557;TCONS_00011558
GO:0008286	insulin receptor signaling pathway	biological_process	biological regulation|cellular process|regulation of biological process|response to stimulus|signaling	1	99	10	3951	0.224351148684904	0.376839820056675	3.99090909090909	TCONS_00011092
GO:0008307	structural constituent of muscle	molecular_function	structural molecule activity	2	99	5	3951	0.00591679240618441	0.0391418574562969	15.9636363636364	TCONS_00031830;TCONS_00031832
GO:0008330	protein tyrosine/threonine phosphatase activity	molecular_function	catalytic activity	1	99	5	3951	0.11921893096454	0.30689964494265	7.98181818181818	TCONS_00009782
GO:0008360	regulation of cell shape	biological_process	biological regulation|cellular component organization or biogenesis|cellular process|developmental process|regulation of biological process	1	99	19	3951	0.383233026408962	0.480437904827561	2.10047846889952	TCONS_00026459
GO:0008375	acetylglucosaminyltransferase activity	molecular_function	catalytic activity	2	99	11	3951	0.0295040634776103	0.121987954763196	7.25619834710744	TCONS_00030388;TCONS_00030397
GO:0008432	JUN kinase binding	molecular_function	binding	1	99	5	3951	0.11921893096454	0.30689964494265	7.98181818181818	TCONS_00009782
GO:0008536	Ran GTPase binding	molecular_function	binding	1	99	6	3951	0.141316580694523	0.30689964494265	6.65151515151515	TCONS_00010690
GO:0008565	protein transporter activity	molecular_function	transporter activity	2	99	8	3951	0.0157724011369056	0.0837300307267831	9.97727272727273	TCONS_00032438;TCONS_00032439
GO:0008630	intrinsic apoptotic signaling pathway in response to DNA damage	biological_process	biological regulation|cellular process|regulation of biological process|response to stimulus|signaling	1	99	8	3951	0.183878559924823	0.342284765228025	4.98863636363636	TCONS_00024140
GO:0009036	type II site-specific deoxyribonuclease activity	molecular_function	catalytic activity	13	99	568	3951	0.683391255640617	0.709802511897259	0.913412291933419	ENSBGRT00000019647;TCONS_00006351;TCONS_00009088;TCONS_00009928;TCONS_00011014;TCONS_00011017;TCONS_00017103;TCONS_00025768;TCONS_00027797;TCONS_00036230;TCONS_00036233;TCONS_00036237;TCONS_00044060
GO:0009267	cellular response to starvation	biological_process	cellular process|response to stimulus	1	99	13	3951	0.2813632737897	0.411517713365888	3.06993006993007	TCONS_00012083
GO:0009749	response to glucose	biological_process	response to stimulus	1	99	13	3951	0.2813632737897	0.411517713365888	3.06993006993007	TCONS_00011092
GO:0009880	embryonic pattern specification	biological_process	developmental process|multicellular organismal process	2	99	6	3951	0.00873068231462812	0.0528759633139449	13.3030303030303	TCONS_00011557;TCONS_00011558
GO:0009897	external side of plasma membrane	cellular_component	cell|cell part|membrane|membrane part	4	99	39	3951	0.0155834857569183	0.0837300307267831	4.09324009324009	TCONS_00042356;TCONS_00042357;TCONS_00042359;TCONS_00042360
GO:0009968	negative regulation of signal transduction	biological_process	biological regulation|cellular process|negative regulation of biological process|regulation of biological process|response to stimulus|signaling	4	99	14	3951	0.000306173747398097	0.00313463598526623	11.4025974025974	TCONS_00042356;TCONS_00042357;TCONS_00042359;TCONS_00042360
GO:0009986	cell surface	cellular_component	cell|cell part	1	99	67	3951	0.819992096720554	0.831595758466599	0.595658073270014	TCONS_00033507
GO:0010544	negative regulation of platelet activation	biological_process	biological regulation|cellular process|multicellular organismal process|negative regulation of biological process|regulation of biological process|response to stimulus	4	99	9	3951	4.2455972879837e-05	0.000676150679197404	17.7373737373737	TCONS_00042356;TCONS_00042357;TCONS_00042359;TCONS_00042360
GO:0010628	positive regulation of gene expression	biological_process	biological regulation|metabolic process|positive regulation of biological process|regulation of biological process	3	99	49	3951	0.123298907657223	0.30689964494265	2.44341372912801	TCONS_00011557;TCONS_00011558;TCONS_00042948
GO:0010629	negative regulation of gene expression	biological_process	biological regulation|metabolic process|negative regulation of biological process|regulation of biological process	2	99	44	3951	0.302507360336404	0.42509204230279	1.81404958677686	TCONS_00003674;TCONS_00012083
GO:0010633	negative regulation of epithelial cell migration	biological_process	biological regulation|cellular process|localization|locomotion|multicellular organismal process|negative regulation of biological process|regulation of biological process	1	99	6	3951	0.141316580694523	0.30689964494265	6.65151515151515	TCONS_00009782
GO:0010863	positive regulation of phospholipase C activity	biological_process	biological regulation	4	99	11	3951	0.000106967587354638	0.00135282536948513	14.5123966942149	TCONS_00042356;TCONS_00042357;TCONS_00042359;TCONS_00042360
GO:0012505	endomembrane system	cellular_component	cell|cell part	1	99	8	3951	0.183878559924823	0.342284765228025	4.98863636363636	TCONS_00032518
GO:0014068	positive regulation of phosphatidylinositol 3-kinase signaling	biological_process	biological regulation|cellular process|positive regulation of biological process|regulation of biological process|response to stimulus|signaling	4	99	15	3951	0.000409520865686043	0.00409520865686043	10.6424242424242	TCONS_00042356;TCONS_00042357;TCONS_00042359;TCONS_00042360
GO:0014069	postsynaptic density	cellular_component	cell|cell part|organelle|synapse|synapse part	1	99	48	3951	0.706376252769428	0.730148530506861	0.831439393939394	TCONS_00002423
GO:0015012	heparan sulfate proteoglycan biosynthetic process	biological_process	cellular process|metabolic process	2	99	9	3951	0.0199505405133235	0.0963902519183048	8.86868686868687	TCONS_00030388;TCONS_00030397
GO:0015171	amino acid transmembrane transporter activity	molecular_function	transporter activity	1	99	8	3951	0.183878559924823	0.342284765228025	4.98863636363636	ENSBGRT00000012585
GO:0015181	arginine transmembrane transporter activity	molecular_function	transporter activity	1	99	6	3951	0.141316580694523	0.30689964494265	6.65151515151515	ENSBGRT00000012585
GO:0015189	L-lysine transmembrane transporter activity	molecular_function	transporter activity	1	99	6	3951	0.141316580694523	0.30689964494265	6.65151515151515	ENSBGRT00000012585
GO:0015629	actin cytoskeleton	cellular_component	cell|cell part|organelle	2	99	13	3951	0.0405076835207794	0.148874392426796	6.13986013986014	TCONS_00031830;TCONS_00031832
GO:0015630	microtubule cytoskeleton	cellular_component	cell|cell part|organelle	2	99	22	3951	0.103854495409292	0.30689964494265	3.62809917355372	TCONS_00010690;TCONS_00051664
GO:0015991	ATP hydrolysis coupled proton transport	biological_process	establishment of localization|localization	1	99	5	3951	0.11921893096454	0.30689964494265	7.98181818181818	TCONS_00017888
GO:0016020	membrane	cellular_component	NA	12	99	226	3951	0.0100623119196228	0.057690588339171	2.11906677393403	ENSBGRT00000001245;ENSBGRT00000006849;ENSBGRT00000012585;TCONS_00010690;TCONS_00024140;TCONS_00032518;TCONS_00033402;TCONS_00039145;TCONS_00042356;TCONS_00042357;TCONS_00042359;TCONS_00042360
GO:0016021	integral component of membrane	cellular_component	membrane|membrane part	21	99	514	3951	0.014383357748072	0.0792928696368074	1.63052706048815	ENSBGRT00000030535;TCONS_00008012;TCONS_00011557;TCONS_00011558;TCONS_00015094;TCONS_00017888;TCONS_00024140;TCONS_00026459;TCONS_00026569;TCONS_00028501;TCONS_00029999;TCONS_00030388;TCONS_00030397;TCONS_00030910;TCONS_00032438;TCONS_00032439;TCONS_00033421;TCONS_00035557;TCONS_00035661;TCONS_00043506;TCONS_00043680
GO:0016032	viral process	biological_process	multi-organism process	4	99	34	3951	0.00966305970446071	0.0561502117961906	4.6951871657754	TCONS_00042356;TCONS_00042357;TCONS_00042359;TCONS_00042360
GO:0016055	Wnt signaling pathway	biological_process	biological regulation|cellular process|regulation of biological process|response to stimulus|signaling	1	99	50	3951	0.721084792561837	0.743564654200455	0.798181818181818	ENSBGRT00000001245
GO:0016192	vesicle-mediated transport	biological_process	establishment of localization|localization	2	99	19	3951	0.0806407788020909	0.26269344609772	4.20095693779904	TCONS_00028501;TCONS_00033421
GO:0016311	dephosphorylation	biological_process	cellular process|metabolic process	1	99	23	3951	0.443064086758925	0.530689574669464	1.73517786561265	TCONS_00009782
GO:0016567	protein ubiquitination	biological_process	cellular process|metabolic process	5	99	70	3951	0.0299146132396725	0.122507463743421	2.85064935064935	ENSBGRT00000027876;TCONS_00010690;TCONS_00033402;TCONS_00038621;TCONS_00038960
GO:0016579	protein deubiquitination	biological_process	cellular process|metabolic process	3	99	24	3951	0.0210870224009817	0.100749107026912	4.98863636363636	TCONS_00011557;TCONS_00011558;TCONS_00020471
GO:0016607	nuclear speck	cellular_component	cell|cell part|membrane-enclosed lumen|organelle|organelle part	1	99	86	3951	0.889912899762496	0.894071371256714	0.464059196617336	TCONS_00009782
GO:0016740	transferase activity	molecular_function	catalytic activity	2	99	17	3951	0.0662217993745817	0.229640110734437	4.6951871657754	ENSBGRT00000027876;TCONS_00038960
GO:0016791	phosphatase activity	molecular_function	catalytic activity	1	99	28	3951	0.509830763426829	0.581504584279937	1.42532467532468	TCONS_00009782
GO:0017017	MAP kinase tyrosine/serine/threonine phosphatase activity	molecular_function	catalytic activity	1	99	16	3951	0.334224095042396	0.442204187286862	2.49431818181818	TCONS_00009782
GO:0017134	fibroblast growth factor binding	molecular_function	binding	2	99	9	3951	0.0199505405133235	0.0963902519183048	8.86868686868687	TCONS_00002423;TCONS_00032518
GO:0017147	Wnt-protein binding	molecular_function	binding	1	99	8	3951	0.183878559924823	0.342284765228025	4.98863636363636	ENSBGRT00000001245
GO:0018108	peptidyl-tyrosine phosphorylation	biological_process	cellular process|metabolic process	4	99	12	3951	0.000157375291231423	0.00187976042304199	13.3030303030303	TCONS_00042356;TCONS_00042357;TCONS_00042359;TCONS_00042360
GO:0018279	protein N-linked glycosylation via asparagine	biological_process	cellular process|metabolic process	1	99	15	3951	0.317046139715107	0.434171465214956	2.66060606060606	TCONS_00033402
GO:0019216	regulation of lipid metabolic process	biological_process	biological regulation|metabolic process|regulation of biological process	2	99	13	3951	0.0405076835207794	0.148874392426796	6.13986013986014	ENSBGRT00000006849;TCONS_00011092
GO:0019789	SUMO transferase activity	molecular_function	catalytic activity	1	99	8	3951	0.183878559924823	0.342284765228025	4.98863636363636	TCONS_00051763
GO:0019843	rRNA binding	molecular_function	binding	1	99	21	3951	0.413903838734984	0.507061682780749	1.9004329004329	TCONS_00049198
GO:0019894	kinesin binding	molecular_function	binding	1	99	18	3951	0.367307118640179	0.471468838851573	2.21717171717172	TCONS_00033249
GO:0019901	protein kinase binding	molecular_function	binding	6	99	73	3951	0.00933893936807879	0.0550101907982723	3.28019925280199	TCONS_00002423;TCONS_00011092;TCONS_00011557;TCONS_00011558;TCONS_00017139;TCONS_00038621
GO:0019903	protein phosphatase binding	molecular_function	binding	1	99	14	3951	0.299429560202808	0.424933039231708	2.85064935064935	TCONS_00011092
GO:0019904	protein domain specific binding	molecular_function	binding	1	99	35	3951	0.590189742067308	0.650722023304981	1.14025974025974	TCONS_00011092
GO:0020037	heme binding	molecular_function	binding	1	99	13	3951	0.2813632737897	0.411517713365888	3.06993006993007	TCONS_00044010
GO:0021785	branchiomotor neuron axon guidance	biological_process	cellular component organization or biogenesis|cellular process|developmental process|locomotion|multicellular organismal process|response to stimulus	1	99	9	3951	0.20436956235126	0.363135999219181	4.43434343434344	TCONS_00010690
GO:0021952	central nervous system projection neuron axonogenesis	biological_process	cellular component organization or biogenesis|cellular process|developmental process|multicellular organismal process	1	99	5	3951	0.11921893096454	0.30689964494265	7.98181818181818	TCONS_00010690
GO:0022625	cytosolic large ribosomal subunit	cellular_component	cell|cell part|macromolecular complex|organelle|organelle part	2	99	42	3951	0.283784743648714	0.41365233819982	1.9004329004329	TCONS_00004590;TCONS_00049198
GO:0022627	cytosolic small ribosomal subunit	cellular_component	cell|cell part|macromolecular complex|organelle|organelle part	1	99	13	3951	0.2813632737897	0.411517713365888	3.06993006993007	TCONS_00002423
GO:0023019	signal transduction involved in regulation of gene expression	biological_process	biological regulation|cellular process|regulation of biological process|response to stimulus|signaling	4	99	14	3951	0.000306173747398097	0.00313463598526623	11.4025974025974	TCONS_00042356;TCONS_00042357;TCONS_00042359;TCONS_00042360
GO:0030010	establishment of cell polarity	biological_process	cellular process	1	99	23	3951	0.443064086758925	0.530689574669464	1.73517786561265	TCONS_00033297
GO:0030018	Z disc	cellular_component	cell|cell part|organelle|organelle part	2	99	9	3951	0.0199505405133235	0.0963902519183048	8.86868686868687	TCONS_00031830;TCONS_00031832
GO:0030027	lamellipodium	cellular_component	cell|cell part	2	99	35	3951	0.218269222492458	0.376839820056675	2.28051948051948	ENSBGRT00000006849;TCONS_00033297
GO:0030054	cell junction	cellular_component	NA	5	99	91	3951	0.0766118791557871	0.25537293051929	2.19280719280719	TCONS_00036187;TCONS_00042356;TCONS_00042357;TCONS_00042359;TCONS_00042360
GO:0030154	cell differentiation	biological_process	cellular process|developmental process	4	99	87	3951	0.172802549161091	0.342284765228025	1.83490073145246	TCONS_00042356;TCONS_00042357;TCONS_00042359;TCONS_00042360
GO:0030158	protein xylosyltransferase activity	molecular_function	catalytic activity	2	99	6	3951	0.00873068231462812	0.0528759633139449	13.3030303030303	TCONS_00030388;TCONS_00030397
GO:0030166	proteoglycan biosynthetic process	biological_process	cellular process|metabolic process	2	99	7	3951	0.0120243244036597	0.0671488245918659	11.4025974025974	TCONS_00030388;TCONS_00030397
GO:0030175	filopodium	cellular_component	cell|cell part	1	99	7	3951	0.162865290076333	0.327252685667398	5.7012987012987	ENSBGRT00000006849
GO:0030176	integral component of endoplasmic reticulum membrane	cellular_component	cell|cell part|membrane|membrane part|organelle|organelle part	3	99	36	3951	0.0600415448592353	0.211621838438288	3.32575757575758	TCONS_00027353;TCONS_00028501;TCONS_00033402
GO:0030178	negative regulation of Wnt signaling pathway	biological_process	biological regulation|cellular process|negative regulation of biological process|regulation of biological process|response to stimulus|signaling	1	99	9	3951	0.20436956235126	0.363135999219181	4.43434343434344	ENSBGRT00000001245
GO:0030198	extracellular matrix organization	biological_process	cellular component organization or biogenesis|cellular process	5	99	30	3951	0.000773286582079451	0.00722854848465574	6.65151515151515	TCONS_00042356;TCONS_00042357;TCONS_00042359;TCONS_00042360;TCONS_00044010
GO:0030206	chondroitin sulfate biosynthetic process	biological_process	cellular process|metabolic process	2	99	12	3951	0.0348351588546017	0.134947011779088	6.65151515151515	TCONS_00030388;TCONS_00030397
GO:0030218	erythrocyte differentiation	biological_process	biological regulation|cellular process|developmental process|immune system process|multicellular organismal process	1	99	12	3951	0.262835920692091	0.405087619704656	3.32575757575758	TCONS_00002423
GO:0030308	negative regulation of cell growth	biological_process	biological regulation|cellular component organization or biogenesis|cellular process|growth|negative regulation of biological process|regulation of biological process	1	99	20	3951	0.398762001583304	0.49557127364399	1.99545454545455	TCONS_00012083
GO:0030324	lung development	biological_process	developmental process|multicellular organismal process	4	99	21	3951	0.00159949332540314	0.0117756742377888	7.6017316017316	TCONS_00042356;TCONS_00042357;TCONS_00042359;TCONS_00042360
GO:0030325	adrenal gland development	biological_process	developmental process|multicellular organismal process	4	99	11	3951	0.000106967587354638	0.00135282536948513	14.5123966942149	TCONS_00042356;TCONS_00042357;TCONS_00042359;TCONS_00042360
GO:0030335	positive regulation of cell migration	biological_process	biological regulation|cellular process|localization|locomotion|positive regulation of biological process|regulation of biological process	6	99	47	3951	0.000993857314988635	0.0082184354893291	5.09477756286267	TCONS_00011092;TCONS_00033297;TCONS_00042356;TCONS_00042357;TCONS_00042359;TCONS_00042360
GO:0030424	axon	cellular_component	cell|cell part	2	99	34	3951	0.208997990896877	0.368316131498594	2.3475935828877	TCONS_00010690;TCONS_00028501
GO:0030425	dendrite	cellular_component	cell|cell part	1	99	58	3951	0.77297158480271	0.789495917969514	0.688087774294671	TCONS_00028501
GO:0030426	growth cone	cellular_component	cell|cell part	1	99	24	3951	0.457100913492852	0.539981848356941	1.66287878787879	ENSBGRT00000006849
GO:0030433	ubiquitin-dependent ERAD pathway	biological_process	cellular process|metabolic process|response to stimulus	1	99	20	3951	0.398762001583304	0.49557127364399	1.99545454545455	TCONS_00033402
GO:0030496	midbody	cellular_component	cell|cell part	1	99	43	3951	0.666160289552317	0.702080697322295	0.928118393234672	TCONS_00017139
GO:0030509	BMP signaling pathway	biological_process	biological regulation|cellular process|metabolic process|regulation of biological process|response to stimulus|signaling	2	99	18	3951	0.0733152765063587	0.246293507013549	4.43434343434344	TCONS_00011557;TCONS_00011558
GO:0030512	negative regulation of transforming growth factor beta receptor signaling pathway	biological_process	biological regulation|cellular process|negative regulation of biological process|regulation of biological process|response to stimulus|signaling	1	99	25	3951	0.470787445085469	0.548614095899056	1.59636363636364	TCONS_00033297
GO:0030539	male genitalia development	biological_process	developmental process|multicellular organismal process|reproduction|reproductive process	4	99	8	3951	2.40485722611632e-05	0.00064630537951876	19.9545454545455	TCONS_00042356;TCONS_00042357;TCONS_00042359;TCONS_00042360
GO:0030659	cytoplasmic vesicle membrane	cellular_component	cell|cell part|membrane|organelle|organelle part	2	99	26	3951	0.13716516454205	0.30689964494265	3.06993006993007	TCONS_00017888;TCONS_00033494
GO:0030879	mammary gland development	biological_process	developmental process|multicellular organismal process	1	99	5	3951	0.11921893096454	0.30689964494265	7.98181818181818	TCONS_00011092
GO:0030890	positive regulation of B cell proliferation	biological_process	biological regulation|cellular process|immune system process|positive regulation of biological process|regulation of biological process	1	99	15	3951	0.317046139715107	0.434171465214956	2.66060606060606	TCONS_00011092
GO:0030901	midbrain development	biological_process	developmental process|multicellular organismal process	2	99	9	3951	0.0199505405133235	0.0963902519183048	8.86868686868687	TCONS_00011557;TCONS_00011558
GO:0030902	hindbrain development	biological_process	developmental process|multicellular organismal process	2	99	10	3951	0.0245352853484625	0.106567401008474	7.98181818181818	TCONS_00011557;TCONS_00011558
GO:0030968	endoplasmic reticulum unfolded protein response	biological_process	biological regulation|cellular process|regulation of biological process|response to stimulus|signaling	1	99	13	3951	0.2813632737897	0.411517713365888	3.06993006993007	TCONS_00033402
GO:0030970	retrograde protein transport, ER to cytosol	biological_process	cellular process|establishment of localization|localization|metabolic process|response to stimulus	1	99	16	3951	0.334224095042396	0.442204187286862	2.49431818181818	TCONS_00033402
GO:0031012	extracellular matrix	cellular_component	extracellular region|extracellular region part	1	99	36	3951	0.600550113756618	0.655422712983111	1.10858585858586	TCONS_00044010
GO:0031175	neuron projection development	biological_process	cellular component organization or biogenesis|cellular process|developmental process|multicellular organismal process	1	99	14	3951	0.299429560202808	0.424933039231708	2.85064935064935	TCONS_00028501
GO:0031226	intrinsic component of plasma membrane	cellular_component	cell|cell part|membrane|membrane part	4	99	14	3951	0.000306173747398097	0.00313463598526623	11.4025974025974	TCONS_00042356;TCONS_00042357;TCONS_00042359;TCONS_00042360
GO:0031410	cytoplasmic vesicle	cellular_component	cell|cell part|organelle	2	99	39	3951	0.255643202585145	0.405087619704656	2.04662004662005	TCONS_00026642;TCONS_00026643
GO:0031519	PcG protein complex	cellular_component	cell|cell part|macromolecular complex|organelle|organelle part	1	99	10	3951	0.224351148684904	0.376839820056675	3.99090909090909	TCONS_00027934
GO:0031640	killing of cells of other organism	biological_process	cell killing|multi-organism process	1	99	6	3951	0.141316580694523	0.30689964494265	6.65151515151515	TCONS_00002423
GO:0031901	early endosome membrane	cellular_component	cell|cell part|membrane|organelle|organelle part	1	99	18	3951	0.367307118640179	0.471468838851573	2.21717171717172	TCONS_00033494
GO:0031902	late endosome membrane	cellular_component	cell|cell part|membrane|organelle|organelle part	1	99	13	3951	0.2813632737897	0.411517713365888	3.06993006993007	TCONS_00030910
GO:0031965	nuclear membrane	cellular_component	cell|cell part|membrane|organelle|organelle part	2	99	28	3951	0.154602234333801	0.327252685667398	2.85064935064935	TCONS_00024140;TCONS_00043680
GO:0032000	positive regulation of fatty acid beta-oxidation	biological_process	biological regulation|cellular process|metabolic process|positive regulation of biological process|regulation of biological process	1	99	6	3951	0.141316580694523	0.30689964494265	6.65151515151515	TCONS_00011092
GO:0032024	positive regulation of insulin secretion	biological_process	biological regulation|cellular process|establishment of localization|localization|positive regulation of biological process|regulation of biological process|signaling	1	99	12	3951	0.262835920692091	0.405087619704656	3.32575757575758	TCONS_00011092
GO:0032091	negative regulation of protein binding	biological_process	biological regulation	1	99	8	3951	0.183878559924823	0.342284765228025	4.98863636363636	TCONS_00017139
GO:0032197	transposition, RNA-mediated	biological_process	cellular process	13	99	568	3951	0.683391255640617	0.709802511897259	0.913412291933419	ENSBGRT00000019647;TCONS_00006351;TCONS_00009088;TCONS_00009928;TCONS_00011014;TCONS_00011017;TCONS_00017103;TCONS_00025768;TCONS_00027797;TCONS_00036230;TCONS_00036233;TCONS_00036237;TCONS_00044060
GO:0032199	reverse transcription involved in RNA-mediated transposition	biological_process	cellular process|metabolic process	13	99	568	3951	0.683391255640617	0.709802511897259	0.913412291933419	ENSBGRT00000019647;TCONS_00006351;TCONS_00009088;TCONS_00009928;TCONS_00011014;TCONS_00011017;TCONS_00017103;TCONS_00025768;TCONS_00027797;TCONS_00036230;TCONS_00036233;TCONS_00036237;TCONS_00044060
GO:0032266	phosphatidylinositol-3-phosphate binding	molecular_function	binding	1	99	6	3951	0.141316580694523	0.30689964494265	6.65151515151515	TCONS_00033494
GO:0032496	response to lipopolysaccharide	biological_process	multi-organism process|response to stimulus	1	99	16	3951	0.334224095042396	0.442204187286862	2.49431818181818	TCONS_00009782
GO:0032580	Golgi cisterna membrane	cellular_component	cell|cell part|membrane|organelle|organelle part	1	99	19	3951	0.383233026408962	0.480437904827561	2.10047846889952	TCONS_00015094
GO:0032869	cellular response to insulin stimulus	biological_process	cellular process|response to stimulus	1	99	18	3951	0.367307118640179	0.471468838851573	2.21717171717172	TCONS_00011092
GO:0032873	negative regulation of stress-activated MAPK cascade	biological_process	biological regulation|cellular process|metabolic process|negative regulation of biological process|regulation of biological process|response to stimulus|signaling	1	99	7	3951	0.162865290076333	0.327252685667398	5.7012987012987	TCONS_00009782
GO:0032880	regulation of protein localization	biological_process	biological regulation|localization|regulation of biological process	1	99	9	3951	0.20436956235126	0.363135999219181	4.43434343434344	TCONS_00010690
GO:0032922	circadian regulation of gene expression	biological_process	biological regulation|metabolic process|multicellular organismal process|regulation of biological process|rhythmic process	1	99	11	3951	0.243835857205634	0.392694451679485	3.62809917355372	ENSBGRT00000047414
GO:0032991	protein-containing complex	cellular_component	NA	11	99	107	3951	5.88486208502843e-05	0.000903746677343652	4.10280373831776	ENSBGRT00000012585;ENSBGRT00000047414;TCONS_00011092;TCONS_00011557;TCONS_00011558;TCONS_00033249;TCONS_00035557;TCONS_00042356;TCONS_00042357;TCONS_00042359;TCONS_00042360
GO:0032993	protein-DNA complex	cellular_component	macromolecular complex	1	99	14	3951	0.299429560202808	0.424933039231708	2.85064935064935	TCONS_00027353
GO:0033327	Leydig cell differentiation	biological_process	cellular process|developmental process|multicellular organismal process|reproduction|reproductive process	4	99	11	3951	0.000106967587354638	0.00135282536948513	14.5123966942149	TCONS_00042356;TCONS_00042357;TCONS_00042359;TCONS_00042360
GO:0033549	MAP kinase phosphatase activity	molecular_function	catalytic activity	1	99	11	3951	0.243835857205634	0.392694451679485	3.62809917355372	TCONS_00009782
GO:0034614	cellular response to reactive oxygen species	biological_process	cellular process|response to stimulus	4	99	9	3951	4.2455972879837e-05	0.000676150679197404	17.7373737373737	TCONS_00042356;TCONS_00042357;TCONS_00042359;TCONS_00042360
GO:0034707	chloride channel complex	cellular_component	macromolecular complex|membrane|membrane part	2	99	12	3951	0.0348351588546017	0.134947011779088	6.65151515151515	TCONS_00026642;TCONS_00026643
GO:0034765	regulation of ion transmembrane transport	biological_process	biological regulation|establishment of localization|localization|regulation of biological process	2	99	26	3951	0.13716516454205	0.30689964494265	3.06993006993007	TCONS_00026642;TCONS_00026643
GO:0035023	regulation of Rho protein signal transduction	biological_process	biological regulation|cellular process|regulation of biological process|response to stimulus|signaling	1	99	21	3951	0.413903838734984	0.507061682780749	1.9004329004329	ENSBGRT00000006849
GO:0035064	methylated histone binding	molecular_function	binding	1	99	7	3951	0.162865290076333	0.327252685667398	5.7012987012987	TCONS_00041993
GO:0035253	ciliary rootlet	cellular_component	cell|cell part|organelle|organelle part	1	99	14	3951	0.299429560202808	0.424933039231708	2.85064935064935	TCONS_00033249
GO:0035556	intracellular signal transduction	biological_process	biological regulation|cellular process|regulation of biological process|response to stimulus|signaling	1	99	47	3951	0.698736633590499	0.72399217456365	0.849129593810445	ENSBGRT00000006849
GO:0035790	platelet-derived growth factor receptor-alpha signaling pathway	biological_process	biological regulation|cellular process|regulation of biological process|response to stimulus|signaling	4	99	8	3951	2.40485722611632e-05	0.00064630537951876	19.9545454545455	TCONS_00042356;TCONS_00042357;TCONS_00042359;TCONS_00042360
GO:0035970	peptidyl-threonine dephosphorylation	biological_process	cellular process|metabolic process	1	99	6	3951	0.141316580694523	0.30689964494265	6.65151515151515	TCONS_00009782
GO:0036498	IRE1-mediated unfolded protein response	biological_process	biological regulation|cellular process|regulation of biological process|response to stimulus|signaling	1	99	24	3951	0.457100913492852	0.539981848356941	1.66287878787879	TCONS_00033402
GO:0036503	ERAD pathway	biological_process	cellular process|metabolic process|response to stimulus	1	99	15	3951	0.317046139715107	0.434171465214956	2.66060606060606	TCONS_00033402
GO:0036513	Derlin-1 retrotranslocation complex	cellular_component	cell|cell part|macromolecular complex|membrane|membrane part|organelle|organelle part	1	99	10	3951	0.224351148684904	0.376839820056675	3.99090909090909	TCONS_00033402
GO:0038085	vascular endothelial growth factor binding	molecular_function	binding	4	99	8	3951	2.40485722611632e-05	0.00064630537951876	19.9545454545455	TCONS_00042356;TCONS_00042357;TCONS_00042359;TCONS_00042360
GO:0038091	positive regulation of cell proliferation by VEGF-activated platelet derived growth factor receptor signaling pathway	biological_process	biological regulation|cellular process|positive regulation of biological process|regulation of biological process|response to stimulus|signaling	4	99	9	3951	4.2455972879837e-05	0.000676150679197404	17.7373737373737	TCONS_00042356;TCONS_00042357;TCONS_00042359;TCONS_00042360
GO:0042060	wound healing	biological_process	response to stimulus	4	99	11	3951	0.000106967587354638	0.00135282536948513	14.5123966942149	TCONS_00042356;TCONS_00042357;TCONS_00042359;TCONS_00042360
GO:0042177	negative regulation of protein catabolic process	biological_process	biological regulation|metabolic process|negative regulation of biological process|regulation of biological process	1	99	7	3951	0.162865290076333	0.327252685667398	5.7012987012987	TCONS_00010690
GO:0042470	melanosome	cellular_component	cell|cell part|organelle	1	99	19	3951	0.383233026408962	0.480437904827561	2.10047846889952	TCONS_00017888
GO:0042475	odontogenesis of dentin-containing tooth	biological_process	developmental process|multicellular organismal process	4	99	8	3951	2.40485722611632e-05	0.00064630537951876	19.9545454545455	TCONS_00042356;TCONS_00042357;TCONS_00042359;TCONS_00042360
GO:0042752	regulation of circadian rhythm	biological_process	biological regulation|regulation of biological process|rhythmic process	1	99	9	3951	0.20436956235126	0.363135999219181	4.43434343434344	ENSBGRT00000047414
GO:0042802	identical protein binding	molecular_function	binding	6	99	136	3951	0.124248934111144	0.30689964494265	1.76069518716578	ENSBGRT00000047414;TCONS_00008512;TCONS_00011557;TCONS_00011558;TCONS_00051664;TCONS_00051763
GO:0042803	protein homodimerization activity	molecular_function	binding	10	99	124	3951	0.000941996692433359	0.00794232505384989	3.21847507331378	TCONS_00002423;TCONS_00010690;TCONS_00011557;TCONS_00011558;TCONS_00023345;TCONS_00024140;TCONS_00042356;TCONS_00042357;TCONS_00042359;TCONS_00042360
GO:0042981	regulation of apoptotic process	biological_process	biological regulation|cellular process|regulation of biological process	1	99	16	3951	0.334224095042396	0.442204187286862	2.49431818181818	ENSBGRT00000047414
GO:0043005	neuron projection	cellular_component	cell|cell part	1	99	41	3951	0.648588072238232	0.696811579100211	0.973392461197339	TCONS_00033249
GO:0043021	ribonucleoprotein complex binding	molecular_function	binding	1	99	8	3951	0.183878559924823	0.342284765228025	4.98863636363636	TCONS_00038960
GO:0043065	positive regulation of apoptotic process	biological_process	biological regulation|cellular process|positive regulation of biological process|regulation of biological process	1	99	43	3951	0.666160289552317	0.702080697322295	0.928118393234672	ENSBGRT00000006849
GO:0043066	negative regulation of apoptotic process	biological_process	biological regulation|cellular process|negative regulation of biological process|regulation of biological process	6	99	73	3951	0.00933893936807879	0.0550101907982723	3.28019925280199	TCONS_00024140;TCONS_00038960;TCONS_00042356;TCONS_00042357;TCONS_00042359;TCONS_00042360
GO:0043130	ubiquitin binding	molecular_function	binding	1	99	8	3951	0.183878559924823	0.342284765228025	4.98863636363636	TCONS_00038960
GO:0043231	intracellular membrane-bounded organelle	cellular_component	cell|cell part|organelle	5	99	92	3951	0.0794759201493212	0.26269344609772	2.16897233201581	TCONS_00010690;TCONS_00023345;TCONS_00026642;TCONS_00026643;TCONS_00045143
GO:0043235	receptor complex	cellular_component	macromolecular complex	4	99	24	3951	0.00268072938912836	0.0192118939554199	6.65151515151515	TCONS_00042356;TCONS_00042357;TCONS_00042359;TCONS_00042360
GO:0043312	neutrophil degranulation	biological_process	cellular process|establishment of localization|immune system process|localization|response to stimulus	1	99	14	3951	0.299429560202808	0.424933039231708	2.85064935064935	TCONS_00039145
GO:0043406	positive regulation of MAP kinase activity	biological_process	biological regulation|cellular process|metabolic process|positive regulation of biological process|regulation of biological process|response to stimulus|signaling	1	99	7	3951	0.162865290076333	0.327252685667398	5.7012987012987	ENSBGRT00000047414
GO:0043425	bHLH transcription factor binding	molecular_function	binding	1	99	6	3951	0.141316580694523	0.30689964494265	6.65151515151515	TCONS_00023345
GO:0043508	negative regulation of JUN kinase activity	biological_process	biological regulation|cellular process|metabolic process|negative regulation of biological process|regulation of biological process|response to stimulus|signaling	1	99	5	3951	0.11921893096454	0.30689964494265	7.98181818181818	TCONS_00009782
GO:0043552	positive regulation of phosphatidylinositol 3-kinase activity	biological_process	biological regulation|cellular process|metabolic process|positive regulation of biological process|regulation of biological process	4	99	14	3951	0.000306173747398097	0.00313463598526623	11.4025974025974	TCONS_00042356;TCONS_00042357;TCONS_00042359;TCONS_00042360
GO:0043565	sequence-specific DNA binding	molecular_function	binding	2	99	121	3951	0.813873152672292	0.827341502716514	0.659654395191585	TCONS_00023345;TCONS_00051763
GO:0043568	positive regulation of insulin-like growth factor receptor signaling pathway	biological_process	biological regulation|cellular process|positive regulation of biological process|regulation of biological process|response to stimulus|signaling	1	99	7	3951	0.162865290076333	0.327252685667398	5.7012987012987	TCONS_00043680
GO:0043621	protein self-association	molecular_function	binding	1	99	9	3951	0.20436956235126	0.363135999219181	4.43434343434344	TCONS_00028501
GO:0043931	ossification involved in bone maturation	biological_process	developmental process|multicellular organismal process	2	99	11	3951	0.0295040634776103	0.121987954763196	7.25619834710744	TCONS_00030388;TCONS_00030397
GO:0043951	negative regulation of cAMP-mediated signaling	biological_process	biological regulation|cellular process|negative regulation of biological process|regulation of biological process|response to stimulus|signaling	1	99	7	3951	0.162865290076333	0.327252685667398	5.7012987012987	TCONS_00008012
GO:0043981	histone H4-K5 acetylation	biological_process	cellular component organization or biogenesis|cellular process|metabolic process	1	99	7	3951	0.162865290076333	0.327252685667398	5.7012987012987	TCONS_00049227
GO:0043982	histone H4-K8 acetylation	biological_process	cellular component organization or biogenesis|cellular process|metabolic process	1	99	7	3951	0.162865290076333	0.327252685667398	5.7012987012987	TCONS_00049227
GO:0043984	histone H4-K16 acetylation	biological_process	cellular component organization or biogenesis|cellular process|metabolic process	1	99	6	3951	0.141316580694523	0.30689964494265	6.65151515151515	TCONS_00049227
GO:0044212	transcription regulatory region DNA binding	molecular_function	binding	1	99	43	3951	0.666160289552317	0.702080697322295	0.928118393234672	TCONS_00027353
GO:0044322	endoplasmic reticulum quality control compartment	cellular_component	cell|cell part|organelle|organelle part	1	99	13	3951	0.2813632737897	0.411517713365888	3.06993006993007	TCONS_00033402
GO:0044387	negative regulation of protein kinase activity by regulation of protein phosphorylation	biological_process	biological regulation|cellular process|metabolic process|negative regulation of biological process|regulation of biological process	1	99	7	3951	0.162865290076333	0.327252685667398	5.7012987012987	TCONS_00009782
GO:0044877	protein-containing complex binding	molecular_function	binding	4	99	45	3951	0.0251971659329431	0.107737522950073	3.54747474747475	TCONS_00042356;TCONS_00042357;TCONS_00042359;TCONS_00042360
GO:0045087	innate immune response	biological_process	immune system process|response to stimulus	3	99	50	3951	0.128906688409922	0.30689964494265	2.39454545454545	TCONS_00008512;TCONS_00032438;TCONS_00032439
GO:0045088	regulation of innate immune response	biological_process	biological regulation|immune system process|regulation of biological process|response to stimulus	1	99	6	3951	0.141316580694523	0.30689964494265	6.65151515151515	TCONS_00009782
GO:0045591	positive regulation of regulatory T cell differentiation	biological_process	biological adhesion|biological regulation|cellular process|developmental process|immune system process|multicellular organismal process|positive regulation of biological process|regulation of biological process	1	99	5	3951	0.11921893096454	0.30689964494265	7.98181818181818	TCONS_00009782
GO:0045647	negative regulation of erythrocyte differentiation	biological_process	biological regulation|cellular process|developmental process|immune system process|multicellular organismal process|negative regulation of biological process|regulation of biological process	1	99	5	3951	0.11921893096454	0.30689964494265	7.98181818181818	TCONS_00012083
GO:0045669	positive regulation of osteoblast differentiation	biological_process	biological regulation|cellular process|developmental process|multicellular organismal process|positive regulation of biological process|regulation of biological process	2	99	17	3951	0.0662217993745817	0.229640110734437	4.6951871657754	TCONS_00011557;TCONS_00011558
GO:0045766	positive regulation of angiogenesis	biological_process	biological regulation|developmental process|multicellular organismal process|positive regulation of biological process|regulation of biological process	1	99	16	3951	0.334224095042396	0.442204187286862	2.49431818181818	TCONS_00008012
GO:0045892	negative regulation of transcription, DNA-templated	biological_process	biological regulation|cellular process|metabolic process|negative regulation of biological process|regulation of biological process	2	99	89	3951	0.659765461739582	0.702080697322295	0.896833503575077	ENSBGRT00000047414;TCONS_00038960
GO:0045893	positive regulation of transcription, DNA-templated	biological_process	biological regulation|cellular process|metabolic process|positive regulation of biological process|regulation of biological process	2	99	106	3951	0.751316814880764	0.769205310473163	0.753001715265866	ENSBGRT00000047414;TCONS_00023345
GO:0045944	positive regulation of transcription by RNA polymerase II	biological_process	biological regulation|cellular process|metabolic process|positive regulation of biological process|regulation of biological process	8	99	221	3951	0.187391265884445	0.347320018665134	1.44467297408474	ENSBGRT00000012515;TCONS_00011557;TCONS_00011558;TCONS_00023345;TCONS_00027353;TCONS_00027934;TCONS_00036187;TCONS_00051763
GO:0046329	negative regulation of JNK cascade	biological_process	biological regulation|cellular process|metabolic process|negative regulation of biological process|regulation of biological process|response to stimulus|signaling	1	99	12	3951	0.262835920692091	0.405087619704656	3.32575757575758	TCONS_00009782
GO:0046777	protein autophosphorylation	biological_process	cellular process|metabolic process	4	99	30	3951	0.00616315040191964	0.0401538586791734	5.32121212121212	TCONS_00042356;TCONS_00042357;TCONS_00042359;TCONS_00042360
GO:0046872	metal ion binding	molecular_function	binding	32	99	1192	3951	0.354272903960165	0.458847435852021	1.07138499084808	ENSBGRT00000001245;ENSBGRT00000019647;ENSBGRT00000027876;TCONS_00002916;TCONS_00006351;TCONS_00009088;TCONS_00009928;TCONS_00011014;TCONS_00011017;TCONS_00011557;TCONS_00011558;TCONS_00017103;TCONS_00025768;TCONS_00027797;TCONS_00027934;TCONS_00028501;TCONS_00030388;TCONS_00030397;TCONS_00031830;TCONS_00031832;TCONS_00033402;TCONS_00033421;TCONS_00036230;TCONS_00036233;TCONS_00036237;TCONS_000389…
GO:0046902	regulation of mitochondrial membrane permeability	biological_process	biological regulation|cellular component organization or biogenesis|cellular process|establishment of localization|localization	1	99	5	3951	0.11921893096454	0.30689964494265	7.98181818181818	TCONS_00024140
GO:0046934	phosphatidylinositol-4,5-bisphosphate 3-kinase activity	molecular_function	catalytic activity	5	99	10	3951	2.03743967205276e-06	0.00064630537951876	19.9545454545455	TCONS_00011092;TCONS_00042356;TCONS_00042357;TCONS_00042359;TCONS_00042360
GO:0046982	protein heterodimerization activity	molecular_function	binding	4	99	77	3951	0.126096039352317	0.30689964494265	2.07319952774498	TCONS_00011557;TCONS_00011558;TCONS_00023345;TCONS_00024140
GO:0046983	protein dimerization activity	molecular_function	binding	1	99	34	3951	0.579563441508027	0.64229969033106	1.17379679144385	TCONS_00051763
GO:0047485	protein N-terminus binding	molecular_function	binding	1	99	13	3951	0.2813632737897	0.411517713365888	3.06993006993007	TCONS_00035557
GO:0048008	platelet-derived growth factor receptor signaling pathway	biological_process	biological regulation|cellular process|regulation of biological process|response to stimulus|signaling	4	99	13	3951	0.000222964599415347	0.0025230204670684	12.2797202797203	TCONS_00042356;TCONS_00042357;TCONS_00042359;TCONS_00042360
GO:0048015	phosphatidylinositol-mediated signaling	biological_process	biological regulation|cellular process|regulation of biological process|response to stimulus|signaling	5	99	13	3951	9.79934781759273e-06	0.00064630537951876	15.3496503496504	TCONS_00011092;TCONS_00042356;TCONS_00042357;TCONS_00042359;TCONS_00042360
GO:0048146	positive regulation of fibroblast proliferation	biological_process	biological regulation|cellular process|positive regulation of biological process|regulation of biological process	5	99	13	3951	9.79934781759273e-06	0.00064630537951876	15.3496503496504	ENSBGRT00000012515;TCONS_00042356;TCONS_00042357;TCONS_00042359;TCONS_00042360
GO:0048273	mitogen-activated protein kinase p38 binding	molecular_function	binding	1	99	5	3951	0.11921893096454	0.30689964494265	7.98181818181818	TCONS_00009782
GO:0048407	platelet-derived growth factor binding	molecular_function	binding	4	99	10	3951	6.94016616850264e-05	0.0010290591215366	15.9636363636364	TCONS_00042356;TCONS_00042357;TCONS_00042359;TCONS_00042360
GO:0048557	embryonic digestive tract morphogenesis	biological_process	developmental process|multicellular organismal process	4	99	13	3951	0.000222964599415347	0.0025230204670684	12.2797202797203	TCONS_00042356;TCONS_00042357;TCONS_00042359;TCONS_00042360
GO:0048701	embryonic cranial skeleton morphogenesis	biological_process	developmental process|multicellular organismal process	4	99	9	3951	4.2455972879837e-05	0.000676150679197404	17.7373737373737	TCONS_00042356;TCONS_00042357;TCONS_00042359;TCONS_00042360
GO:0048704	embryonic skeletal system morphogenesis	biological_process	developmental process|multicellular organismal process	4	99	20	3951	0.00131998408539687	0.0103198755767391	7.98181818181818	TCONS_00042356;TCONS_00042357;TCONS_00042359;TCONS_00042360
GO:0048706	embryonic skeletal system development	biological_process	developmental process|multicellular organismal process	2	99	23	3951	0.111956234422129	0.30689964494265	3.4703557312253	TCONS_00030388;TCONS_00030397
GO:0048709	oligodendrocyte differentiation	biological_process	cellular process|developmental process|multicellular organismal process	1	99	10	3951	0.224351148684904	0.376839820056675	3.99090909090909	TCONS_00009782
GO:0048715	negative regulation of oligodendrocyte differentiation	biological_process	biological regulation|cellular process|developmental process|multicellular organismal process|negative regulation of biological process|regulation of biological process	1	99	10	3951	0.224351148684904	0.376839820056675	3.99090909090909	TCONS_00009782
GO:0048741	skeletal muscle fiber development	biological_process	cellular process|developmental process|multicellular organismal process	1	99	8	3951	0.183878559924823	0.342284765228025	4.98863636363636	TCONS_00043680
GO:0050650	chondroitin sulfate proteoglycan biosynthetic process	biological_process	cellular process|metabolic process	2	99	10	3951	0.0245352853484625	0.106567401008474	7.98181818181818	TCONS_00030388;TCONS_00030397
GO:0050680	negative regulation of epithelial cell proliferation	biological_process	biological regulation|cellular process|negative regulation of biological process|regulation of biological process	2	99	16	3951	0.0593768098057921	0.211008497656947	4.98863636363636	ENSBGRT00000047414;TCONS_00009782
GO:0050821	protein stabilization	biological_process	biological regulation	2	99	31	3951	0.181482926409914	0.342284765228025	2.57478005865103	TCONS_00033402;TCONS_00035557
GO:0050829	defense response to Gram-negative bacterium	biological_process	multi-organism process|response to stimulus	1	99	12	3951	0.262835920692091	0.405087619704656	3.32575757575758	TCONS_00002423
GO:0050840	extracellular matrix binding	molecular_function	binding	1	99	11	3951	0.243835857205634	0.392694451679485	3.62809917355372	TCONS_00033507
GO:0050905	neuromuscular process	biological_process	multicellular organismal process	1	99	9	3951	0.20436956235126	0.363135999219181	4.43434343434344	TCONS_00010690
GO:0050920	regulation of chemotaxis	biological_process	biological regulation|locomotion|regulation of biological process|response to stimulus	4	99	9	3951	4.2455972879837e-05	0.000676150679197404	17.7373737373737	TCONS_00042356;TCONS_00042357;TCONS_00042359;TCONS_00042360
GO:0051056	regulation of small GTPase mediated signal transduction	biological_process	biological regulation|cellular process|regulation of biological process|response to stimulus|signaling	1	99	10	3951	0.224351148684904	0.376839820056675	3.99090909090909	ENSBGRT00000006849
GO:0051082	unfolded protein binding	molecular_function	binding	2	99	12	3951	0.0348351588546017	0.134947011779088	6.65151515151515	TCONS_00033402;TCONS_00046445
GO:0051087	chaperone binding	molecular_function	binding	2	99	14	3951	0.046501550419295	0.168030812439469	5.7012987012987	TCONS_00033402;TCONS_00046445
GO:0051117	ATPase binding	molecular_function	binding	3	99	15	3951	0.00557822244568612	0.0386876718007263	7.98181818181818	TCONS_00017888;TCONS_00033402;TCONS_00035557
GO:0051216	cartilage development	biological_process	developmental process|multicellular organismal process	2	99	10	3951	0.0245352853484625	0.106567401008474	7.98181818181818	TCONS_00011557;TCONS_00011558
GO:0051262	protein tetramerization	biological_process	cellular component organization or biogenesis|cellular process	1	99	5	3951	0.11921893096454	0.30689964494265	7.98181818181818	TCONS_00002423
GO:0051281	positive regulation of release of sequestered calcium ion into cytosol	biological_process	biological regulation|cellular process|establishment of localization|localization|negative regulation of biological process|positive regulation of biological process|regulation of biological process	1	99	12	3951	0.262835920692091	0.405087619704656	3.32575757575758	TCONS_00008012
GO:0051301	cell division	biological_process	cellular process	1	99	54	3951	0.748348548810755	0.767994930760441	0.739057239057239	TCONS_00017139
GO:0051493	regulation of cytoskeleton organization	biological_process	biological regulation|cellular component organization or biogenesis|cellular process|regulation of biological process	1	99	6	3951	0.141316580694523	0.30689964494265	6.65151515151515	TCONS_00010690
GO:0051607	defense response to virus	biological_process	immune system process|multi-organism process|response to stimulus	2	99	34	3951	0.208997990896877	0.368316131498594	2.3475935828877	TCONS_00032438;TCONS_00032439
GO:0051726	regulation of cell cycle	biological_process	biological regulation|cellular process|regulation of biological process	1	99	19	3951	0.383233026408962	0.480437904827561	2.10047846889952	TCONS_00012083
GO:0051879	Hsp90 protein binding	molecular_function	binding	1	99	8	3951	0.183878559924823	0.342284765228025	4.98863636363636	TCONS_00020336
GO:0051881	regulation of mitochondrial membrane potential	biological_process	biological regulation	1	99	5	3951	0.11921893096454	0.30689964494265	7.98181818181818	TCONS_00024140
GO:0051897	positive regulation of protein kinase B signaling	biological_process	biological regulation|cellular process|positive regulation of biological process|regulation of biological process|response to stimulus|signaling	6	99	24	3951	1.98572438080506e-05	0.00064630537951876	9.97727272727273	TCONS_00011092;TCONS_00042356;TCONS_00042357;TCONS_00042359;TCONS_00042360;TCONS_00043680
GO:0055003	cardiac myofibril assembly	biological_process	cellular component organization or biogenesis|cellular process|developmental process|multicellular organismal process	4	99	9	3951	4.2455972879837e-05	0.000676150679197404	17.7373737373737	TCONS_00042356;TCONS_00042357;TCONS_00042359;TCONS_00042360
GO:0055038	recycling endosome membrane	cellular_component	cell|cell part|membrane|organelle|organelle part	2	99	16	3951	0.0593768098057921	0.211008497656947	4.98863636363636	TCONS_00028501;TCONS_00043506
GO:0055114	oxidation-reduction process	biological_process	metabolic process	1	99	11	3951	0.243835857205634	0.392694451679485	3.62809917355372	TCONS_00044010
GO:0060021	roof of mouth development	biological_process	developmental process	4	99	16	3951	0.000535586757881168	0.00511782901975338	9.97727272727273	TCONS_00042356;TCONS_00042357;TCONS_00042359;TCONS_00042360
GO:0060074	synapse maturation	biological_process	cellular component organization or biogenesis|cellular process|developmental process|multicellular organismal process	1	99	6	3951	0.141316580694523	0.30689964494265	6.65151515151515	TCONS_00036187
GO:0060266	negative regulation of respiratory burst involved in inflammatory response	biological_process	biological regulation|cellular process|developmental process|immune system process|metabolic process|multicellular organismal process|negative regulation of biological process|regulation of biological process|response to stimulus	2	99	9	3951	0.0199505405133235	0.0963902519183048	8.86868686868687	TCONS_00002423;TCONS_00009782
GO:0060325	face morphogenesis	biological_process	developmental process	4	99	11	3951	0.000106967587354638	0.00135282536948513	14.5123966942149	TCONS_00042356;TCONS_00042357;TCONS_00042359;TCONS_00042360
GO:0060326	cell chemotaxis	biological_process	cellular process|localization|locomotion|response to stimulus	4	99	18	3951	0.000866416637395446	0.00760324804244983	8.86868686868687	TCONS_00042356;TCONS_00042357;TCONS_00042359;TCONS_00042360
GO:0060348	bone development	biological_process	developmental process|multicellular organismal process	2	99	13	3951	0.0405076835207794	0.148874392426796	6.13986013986014	TCONS_00011557;TCONS_00011558
GO:0060392	negative regulation of SMAD protein signal transduction	biological_process	biological regulation|cellular process|establishment of localization|localization|negative regulation of biological process|regulation of biological process|response to stimulus|signaling	2	99	13	3951	0.0405076835207794	0.148874392426796	6.13986013986014	TCONS_00003674;TCONS_00033297
GO:0060395	SMAD protein signal transduction	biological_process	biological regulation|cellular process|regulation of biological process|response to stimulus|signaling	2	99	19	3951	0.0806407788020909	0.26269344609772	4.20095693779904	TCONS_00011557;TCONS_00011558
GO:0060976	coronary vasculature development	biological_process	developmental process|multicellular organismal process	1	99	16	3951	0.334224095042396	0.442204187286862	2.49431818181818	TCONS_00008012
GO:0061077	chaperone-mediated protein folding	biological_process	cellular process	1	99	6	3951	0.141316580694523	0.30689964494265	6.65151515151515	TCONS_00035557
GO:0061298	retina vasculature development in camera-type eye	biological_process	developmental process|multicellular organismal process	4	99	9	3951	4.2455972879837e-05	0.000676150679197404	17.7373737373737	TCONS_00042356;TCONS_00042357;TCONS_00042359;TCONS_00042360
GO:0061630	ubiquitin protein ligase activity	molecular_function	catalytic activity	2	99	41	3951	0.274406274026003	0.411517713365888	1.94678492239468	TCONS_00010690;TCONS_00033402
GO:0061844	antimicrobial humoral immune response mediated by antimicrobial peptide	biological_process	immune system process|multi-organism process|response to stimulus	1	99	12	3951	0.262835920692091	0.405087619704656	3.32575757575758	TCONS_00002423
GO:0062023	collagen-containing extracellular matrix	cellular_component	NA	3	99	26	3951	0.0261320440059173	0.110164499240632	4.60489510489511	TCONS_00003674;TCONS_00033507;TCONS_00044010
GO:0070062	extracellular exosome	cellular_component	extracellular region|extracellular region part|organelle	1	99	87	3951	0.892732724580999	0.894813686642959	0.458725182863114	ENSBGRT00000006849
GO:0070373	negative regulation of ERK1 and ERK2 cascade	biological_process	biological regulation|cellular process|metabolic process|negative regulation of biological process|regulation of biological process|response to stimulus|signaling	1	99	16	3951	0.334224095042396	0.442204187286862	2.49431818181818	TCONS_00009782
GO:0070374	positive regulation of ERK1 and ERK2 cascade	biological_process	biological regulation|cellular process|metabolic process|positive regulation of biological process|regulation of biological process|response to stimulus|signaling	4	99	25	3951	0.00313069224350522	0.0220688141755286	6.38545454545455	TCONS_00042356;TCONS_00042357;TCONS_00042359;TCONS_00042360
GO:0070410	co-SMAD binding	molecular_function	binding	2	99	10	3951	0.0245352853484625	0.106567401008474	7.98181818181818	TCONS_00011557;TCONS_00011558
GO:0070411	I-SMAD binding	molecular_function	binding	2	99	9	3951	0.0199505405133235	0.0963902519183048	8.86868686868687	TCONS_00011557;TCONS_00011558
GO:0070527	platelet aggregation	biological_process	biological adhesion|biological regulation|cellular process|multicellular organismal process|response to stimulus	4	99	18	3951	0.000866416637395446	0.00760324804244983	8.86868686868687	TCONS_00042356;TCONS_00042357;TCONS_00042359;TCONS_00042360
GO:0070936	protein K48-linked ubiquitination	biological_process	cellular process|metabolic process	1	99	15	3951	0.317046139715107	0.434171465214956	2.66060606060606	TCONS_00033402
GO:0071230	cellular response to amino acid stimulus	biological_process	cellular process|response to stimulus	4	99	18	3951	0.000866416637395446	0.00760324804244983	8.86868686868687	TCONS_00042356;TCONS_00042357;TCONS_00042359;TCONS_00042360
GO:0071333	cellular response to glucose stimulus	biological_process	biological regulation|cellular process|response to stimulus	1	99	9	3951	0.20436956235126	0.363135999219181	4.43434343434344	TCONS_00011092
GO:0071339	MLL1 complex	cellular_component	cell|cell part|macromolecular complex|membrane-enclosed lumen|organelle|organelle part	1	99	7	3951	0.162865290076333	0.327252685667398	5.7012987012987	TCONS_00049227
GO:0071407	cellular response to organic cyclic compound	biological_process	cellular process|response to stimulus	2	99	10	3951	0.0245352853484625	0.106567401008474	7.98181818181818	TCONS_00011557;TCONS_00011558
GO:0071560	cellular response to transforming growth factor beta stimulus	biological_process	cellular process|response to stimulus	1	99	19	3951	0.383233026408962	0.480437904827561	2.10047846889952	TCONS_00003674
GO:0071889	14-3-3 protein binding	molecular_function	binding	1	99	5	3951	0.11921893096454	0.30689964494265	7.98181818181818	TCONS_00011092
GO:0072277	metanephric glomerular capillary formation	biological_process	developmental process|multicellular organismal process	4	99	8	3951	2.40485722611632e-05	0.00064630537951876	19.9545454545455	TCONS_00042356;TCONS_00042357;TCONS_00042359;TCONS_00042360
GO:0072659	protein localization to plasma membrane	biological_process	localization	1	99	27	3951	0.497144030244935	0.570058488014192	1.47811447811448	TCONS_00028501
GO:0090305	nucleic acid phosphodiester bond hydrolysis	biological_process	cellular process|metabolic process	13	99	568	3951	0.683391255640617	0.709802511897259	0.913412291933419	ENSBGRT00000019647;TCONS_00006351;TCONS_00009088;TCONS_00009928;TCONS_00011014;TCONS_00011017;TCONS_00017103;TCONS_00025768;TCONS_00027797;TCONS_00036230;TCONS_00036233;TCONS_00036237;TCONS_00044060
GO:0090335	regulation of brown fat cell differentiation	biological_process	biological regulation|cellular process|developmental process|regulation of biological process	1	99	5	3951	0.11921893096454	0.30689964494265	7.98181818181818	TCONS_00009782
GO:0090575	RNA polymerase II transcription factor complex	cellular_component	cell|cell part|macromolecular complex|organelle|organelle part	1	99	16	3951	0.334224095042396	0.442204187286862	2.49431818181818	TCONS_00027353
GO:0097192	extrinsic apoptotic signaling pathway in absence of ligand	biological_process	biological regulation|cellular process|regulation of biological process|response to stimulus|signaling	1	99	16	3951	0.334224095042396	0.442204187286862	2.49431818181818	TCONS_00024140
GO:0097638	L-arginine import across plasma membrane	biological_process	establishment of localization|localization	1	99	6	3951	0.141316580694523	0.30689964494265	6.65151515151515	ENSBGRT00000012585
GO:0098556	cytoplasmic side of rough endoplasmic reticulum membrane	cellular_component	cell|cell part|membrane|membrane part|organelle|organelle part	1	99	6	3951	0.141316580694523	0.30689964494265	6.65151515151515	TCONS_00004590
GO:1902236	negative regulation of endoplasmic reticulum stress-induced intrinsic apoptotic signaling pathway	biological_process	biological regulation|cellular process|negative regulation of biological process|regulation of biological process|response to stimulus|signaling	1	99	11	3951	0.243835857205634	0.392694451679485	3.62809917355372	TCONS_00033402
GO:1902667	regulation of axon guidance	biological_process	biological regulation|cellular component organization or biogenesis|cellular process|developmental process|localization|locomotion|multicellular organismal process|regulation of biological process|response to stimulus	1	99	5	3951	0.11921893096454	0.30689964494265	7.98181818181818	TCONS_00010690
GO:1902895	positive regulation of pri-miRNA transcription by RNA polymerase II	biological_process	biological regulation|cellular process|metabolic process|positive regulation of biological process|regulation of biological process	2	99	13	3951	0.0405076835207794	0.148874392426796	6.13986013986014	TCONS_00011557;TCONS_00011558
GO:1903204	negative regulation of oxidative stress-induced neuron death	biological_process	biological regulation|cellular process|negative regulation of biological process|regulation of biological process|response to stimulus	1	99	5	3951	0.11921893096454	0.30689964494265	7.98181818181818	TCONS_00038621
GO:1903352	L-ornithine transmembrane transport	biological_process	establishment of localization|localization	1	99	6	3951	0.141316580694523	0.30689964494265	6.65151515151515	ENSBGRT00000012585
GO:1903589	positive regulation of blood vessel endothelial cell proliferation involved in sprouting angiogenesis	biological_process	biological regulation|cellular process|developmental process|multicellular organismal process|positive regulation of biological process|regulation of biological process	1	99	6	3951	0.141316580694523	0.30689964494265	6.65151515151515	TCONS_00008012
GO:1903753	negative regulation of p38MAPK cascade	biological_process	biological regulation|cellular process|metabolic process|negative regulation of biological process|regulation of biological process|response to stimulus|signaling	1	99	6	3951	0.141316580694523	0.30689964494265	6.65151515151515	TCONS_00009782
GO:1904325	positive regulation of inhibitory G protein-coupled receptor phosphorylation	biological_process	biological regulation|cellular process|metabolic process|negative regulation of biological process|positive regulation of biological process|regulation of biological process|response to stimulus|signaling	1	99	5	3951	0.11921893096454	0.30689964494265	7.98181818181818	TCONS_00008012
GO:1904380	endoplasmic reticulum mannose trimming	biological_process	cellular process|metabolic process	1	99	13	3951	0.2813632737897	0.411517713365888	3.06993006993007	TCONS_00033402
GO:1905042	negative regulation of epithelium regeneration	biological_process	biological regulation|developmental process|growth|negative regulation of biological process|regulation of biological process|response to stimulus	1	99	5	3951	0.11921893096454	0.30689964494265	7.98181818181818	TCONS_00009782
GO:1990264	peptidyl-tyrosine dephosphorylation involved in inactivation of protein kinase activity	biological_process	biological regulation|cellular process|metabolic process|negative regulation of biological process|regulation of biological process	1	99	11	3951	0.243835857205634	0.392694451679485	3.62809917355372	TCONS_00009782
GO:1990381	ubiquitin-specific protease binding	molecular_function	binding	1	99	10	3951	0.224351148684904	0.376839820056675	3.99090909090909	TCONS_00033402
GO:1990830	cellular response to leukemia inhibitory factor	biological_process	cellular process|response to stimulus	1	99	19	3951	0.383233026408962	0.480437904827561	2.10047846889952	TCONS_00017139
GO:2000249	regulation of actin cytoskeleton reorganization	biological_process	biological regulation|cellular component organization or biogenesis|cellular process|regulation of biological process	4	99	9	3951	4.2455972879837e-05	0.000676150679197404	17.7373737373737	TCONS_00042356;TCONS_00042357;TCONS_00042359;TCONS_00042360
GO:2000739	regulation of mesenchymal stem cell differentiation	biological_process	biological regulation|cellular process|developmental process|regulation of biological process	4	99	8	3951	2.40485722611632e-05	0.00064630537951876	19.9545454545455	TCONS_00042356;TCONS_00042357;TCONS_00042359;TCONS_00042360
GO:2001235	positive regulation of apoptotic signaling pathway	biological_process	biological regulation|cellular process|positive regulation of biological process|regulation of biological process|response to stimulus|signaling	1	99	8	3951	0.183878559924823	0.342284765228025	4.98863636363636	ENSBGRT00000047414
