# Supplementary material for: Correlation of Coding and Non-Coding RNAs on the Fat Deposition of Yaks Under Different Feeding Systems
Source: Int J Mol Sci. 2025 Jun 3;26(11):5359. doi: 10.3390/ijms26115359 (PMC12154009; doi:10.3390/ijms26115359)
Supplement: Supplementary file 1 [file ijms-26-05359-s001.zip › Table S4 The information of GO terms for the DE mRNAs in the yak adipose tissue under different feeding system..xls]

id	Term	Category	GO_classify2	ListHits	ListTotal	PopHits	PopTotal	p-value	q-value	Enrichment_score	Gene
GO:0000027	ribosomal large subunit assembly	biological_process	cellular component organization or biogenesis|cellular process	1	599	42	18088	0.757329576317203	0.820950915958038	0.718976071229828	ENSBGRG00000022887
GO:0000045	autophagosome assembly	biological_process	cellular component organization or biogenesis|cellular process|metabolic process	1	599	30	18088	0.636189913962424	0.724680477423635	1.00656649972176	ENSBGRG00000006010
GO:0000049	tRNA binding	molecular_function	binding	1	599	43	18088	0.765384523883755	0.82404192868078	0.702255697480297	ENSBGRG00000022760
GO:0000060	protein import into nucleus, translocation	biological_process	establishment of localization|localization	1	599	20	18088	0.490279373914103	0.626607974584275	1.50984974958264	ENSBGRG00000011907
GO:0000062	fatty-acyl-CoA binding	molecular_function	binding	1	599	10	18088	0.285985115426744	0.518334743393551	3.01969949916528	ENSBGRG00000015230
GO:0000079	regulation of cyclin-dependent protein serine/threonine kinase activity	biological_process	biological regulation|cellular process|metabolic process|regulation of biological process	1	599	20	18088	0.490279373914103	0.626607974584275	1.50984974958264	ENSBGRG00000020675
GO:0000082	G1/S transition of mitotic cell cycle	biological_process	cellular process	1	599	31	18088	0.648257819684902	0.730915936499094	0.97409661263396	ENSBGRG00000011138
GO:0000086	G2/M transition of mitotic cell cycle	biological_process	cellular process	2	599	49	18088	0.485981943174583	0.626607974584275	1.23253040782256	ENSBGRG00000011138;ENSBGRG00000024887
GO:0000122	negative regulation of transcription by RNA polymerase II	biological_process	biological regulation|cellular process|metabolic process|negative regulation of biological process|regulation of biological process	13	599	427	18088	0.661178212248886	0.740213654072981	0.919346451736501	ENSBGRG00000000461;ENSBGRG00000001510;ENSBGRG00000001536;ENSBGRG00000002480;ENSBGRG00000006631;ENSBGRG00000007951;ENSBGRG00000011880;ENSBGRG00000014601;ENSBGRG00000015190;ENSBGRG00000015615;ENSBGRG00000018070;ENSBGRG00000020463;ENSBGRG00000024942
GO:0000139	Golgi membrane	cellular_component	cell|cell part|membrane|organelle|organelle part	5	599	313	18088	0.979322564333369	0.98554587352324	0.482380111687744	ENSBGRG00000000211;ENSBGRG00000000427;ENSBGRG00000005186;ENSBGRG00000007867;ENSBGRG00000013286
GO:0000151	ubiquitin ligase complex	cellular_component	cell|cell part|macromolecular complex	1	599	65	18088	0.888410529697347	0.920101749543864	0.464569153717735	ENSBGRG00000015458
GO:0000165	MAPK cascade	biological_process	biological regulation|cellular process|metabolic process|regulation of biological process|response to stimulus|signaling	4	599	83	18088	0.295537385009985	0.528954859191137	1.4552768670676	ENSBGRG00000009390;ENSBGRG00000018699;ENSBGRG00000023713;ENSBGRG00000025077
GO:0000166	nucleotide binding	molecular_function	binding	3	599	54	18088	0.265146968124043	0.518334743393551	1.6776108328696	ENSBGRG00000014971;ENSBGRG00000019318;ENSBGRG00000024406
GO:0000185	activation of MAPKKK activity	biological_process	biological regulation|cellular process|metabolic process|positive regulation of biological process|regulation of biological process|response to stimulus|signaling	1	599	6	18088	0.182977093677507	0.514734939507363	5.03283249860879	ENSBGRG00000001269
GO:0000186	activation of MAPKK activity	biological_process	biological regulation|cellular process|metabolic process|positive regulation of biological process|regulation of biological process|response to stimulus|signaling	1	599	14	18088	0.376025091182589	0.558904188430093	2.15692821368948	ENSBGRG00000001269
GO:0000188	inactivation of MAPK activity	biological_process	biological regulation|cellular process|metabolic process|negative regulation of biological process|regulation of biological process|response to stimulus|signaling	2	599	12	18088	0.0580109926849333	0.427694051470124	5.03283249860879	ENSBGRG00000007731;ENSBGRG00000026783
GO:0000209	protein polyubiquitination	biological_process	cellular process|metabolic process	2	599	101	18088	0.852142062157018	0.89315973061223	0.597960296864411	ENSBGRG00000003263;ENSBGRG00000015458
GO:0000242	pericentriolar material	cellular_component	cell|cell part|organelle|organelle part	1	599	10	18088	0.285985115426744	0.518334743393551	3.01969949916528	ENSBGRG00000012273
GO:0000275	mitochondrial proton-transporting ATP synthase complex, catalytic core F(1)	cellular_component	cell|cell part|macromolecular complex|membrane|membrane part|organelle|organelle part	1	599	8	18088	0.236212766291227	0.514734939507363	3.77462437395659	ENSBGRG00000009741
GO:0000278	mitotic cell cycle	biological_process	cellular process	1	599	73	18088	0.914853607543308	0.939113131608982	0.413657465639079	ENSBGRG00000020675
GO:0000281	mitotic cytokinesis	biological_process	cellular process	1	599	44	18088	0.773172535532058	0.831912635513802	0.686295340719381	ENSBGRG00000024656
GO:0000287	magnesium ion binding	molecular_function	binding	7	599	132	18088	0.148687352115199	0.514734939507363	1.60135579501189	ENSBGRG00000014971;ENSBGRG00000016843;ENSBGRG00000020700;ENSBGRG00000020862;ENSBGRG00000021376;ENSBGRG00000024406;ENSBGRG00000025191
GO:0000290	deadenylation-dependent decapping of nuclear-transcribed mRNA	biological_process	biological regulation|cellular process|metabolic process|negative regulation of biological process|regulation of biological process	1	599	7	18088	0.210042502420299	0.514734939507363	4.31385642737896	ENSBGRG00000004313
GO:0000302	response to reactive oxygen species	biological_process	response to stimulus	1	599	6	18088	0.182977093677507	0.514734939507363	5.03283249860879	ENSBGRG00000024189
GO:0000307	cyclin-dependent protein kinase holoenzyme complex	cellular_component	cell|cell part|macromolecular complex	2	599	23	18088	0.175953094681367	0.514734939507363	2.62582565144807	ENSBGRG00000011138;ENSBGRG00000020675
GO:0000387	spliceosomal snRNP assembly	biological_process	cellular component organization or biogenesis|cellular process|metabolic process	1	599	34	18088	0.682116014986623	0.757327022375205	0.888146911519199	ENSBGRG00000025827
GO:0000400	four-way junction DNA binding	molecular_function	binding	1	599	13	18088	0.354637990565649	0.550605507634011	2.32284576858867	ENSBGRG00000004194
GO:0000421	autophagosome membrane	cellular_component	cell|cell part|membrane|organelle|organelle part	2	599	16	18088	0.096775984076116	0.514734939507363	3.77462437395659	ENSBGRG00000000709;ENSBGRG00000006010
GO:0000724	double-strand break repair via homologous recombination	biological_process	cellular process|metabolic process|response to stimulus	2	599	36	18088	0.335751341508433	0.542559217910659	1.6776108328696	ENSBGRG00000004194;ENSBGRG00000017034
GO:0000775	chromosome, centromeric region	cellular_component	cell|cell part|organelle|organelle part	1	599	32	18088	0.659926068342417	0.739286952445332	0.943656093489149	ENSBGRG00000004061
GO:0000776	kinetochore	cellular_component	cell|cell part|macromolecular complex|organelle|organelle part	1	599	39	18088	0.731470212949533	0.798384154735643	0.774281922862891	ENSBGRG00000004061
GO:0000777	condensed chromosome kinetochore	cellular_component	cell|cell part|macromolecular complex|organelle|organelle part	1	599	59	18088	0.863327497716817	0.898933951597547	0.511813474434793	ENSBGRG00000004061
GO:0000786	nucleosome	cellular_component	cell|cell part|macromolecular complex|organelle|organelle part	1	599	99	18088	0.964676444482744	0.974183400747211	0.305020151430836	ENSBGRG00000001536
GO:0000790	nuclear chromatin	cellular_component	cell|cell part|membrane-enclosed lumen|organelle|organelle part	4	599	122	18088	0.578393935171289	0.688695991160892	0.990065409562385	ENSBGRG00000001536;ENSBGRG00000008025;ENSBGRG00000009234;ENSBGRG00000020463
GO:0000791	euchromatin	cellular_component	cell|cell part|organelle|organelle part	1	599	5	18088	0.154985974889634	0.514734939507363	6.03939899833055	ENSBGRG00000018070
GO:0000800	lateral element	cellular_component	cell|cell part|membrane-enclosed lumen|organelle|organelle part	1	599	5	18088	0.154985974889634	0.514734939507363	6.03939899833055	ENSBGRG00000017034
GO:0000902	cell morphogenesis	biological_process	cellular component organization or biogenesis|cellular process|developmental process	3	599	27	18088	0.0586790346161651	0.427694051470124	3.3552216657392	ENSBGRG00000000314;ENSBGRG00000013286;ENSBGRG00000017545
GO:0000922	spindle pole	cellular_component	cell|cell part|organelle|organelle part	3	599	65	18088	0.365264609309714	0.558904188430093	1.3937074611532	ENSBGRG00000009973;ENSBGRG00000020773;ENSBGRG00000024656
GO:0000932	P-body	cellular_component	cell|cell part|macromolecular complex|organelle	1	599	70	18088	0.90576356911299	0.933081098400254	0.431385642737896	ENSBGRG00000004313
GO:0000956	nuclear-transcribed mRNA catabolic process	biological_process	biological regulation|cellular process|metabolic process|negative regulation of biological process|regulation of biological process	1	599	8	18088	0.236212766291227	0.514734939507363	3.77462437395659	ENSBGRG00000014586
GO:0000976	transcription regulatory region sequence-specific DNA binding	molecular_function	binding	1	599	40	18088	0.740382027589858	0.806090932538458	0.754924874791319	ENSBGRG00000020463
GO:0000977	RNA polymerase II regulatory region sequence-specific DNA binding	molecular_function	binding	9	599	171	18088	0.115348434493877	0.514734939507363	1.58931552587646	ENSBGRG00000000461;ENSBGRG00000000523;ENSBGRG00000003819;ENSBGRG00000004039;ENSBGRG00000006787;ENSBGRG00000007951;ENSBGRG00000014601;ENSBGRG00000020463;ENSBGRG00000026121
GO:0000978	RNA polymerase II proximal promoter sequence-specific DNA binding	molecular_function	binding	12	599	298	18088	0.285103552383108	0.518334743393551	1.2159863755028	ENSBGRG00000000461;ENSBGRG00000000523;ENSBGRG00000002378;ENSBGRG00000006631;ENSBGRG00000006787;ENSBGRG00000007951;ENSBGRG00000008025;ENSBGRG00000009234;ENSBGRG00000011880;ENSBGRG00000015485;ENSBGRG00000021213;ENSBGRG00000024942
GO:0000979	RNA polymerase II core promoter sequence-specific DNA binding	molecular_function	binding	1	599	16	18088	0.416699813206669	0.584924314751022	1.8873121869783	ENSBGRG00000007158
GO:0000980	RNA polymerase II distal enhancer sequence-specific DNA binding	molecular_function	binding	4	599	43	18088	0.0531649898976674	0.417349019891378	2.80902278992119	ENSBGRG00000003972;ENSBGRG00000003993;ENSBGRG00000009234;ENSBGRG00000026121
GO:0000981	DNA-binding transcription factor activity, RNA polymerase II-specific	molecular_function	NA	17	599	737	18088	0.957849066145767	0.970980305830633	0.696538554759969	ENSBGRG00000002480;ENSBGRG00000003658;ENSBGRG00000004039;ENSBGRG00000006543;ENSBGRG00000006631;ENSBGRG00000006787;ENSBGRG00000007158;ENSBGRG00000007332;ENSBGRG00000007528;ENSBGRG00000007529;ENSBGRG00000008132;ENSBGRG00000009234;ENSBGRG00000014601;ENSBGRG00000016073;ENSBGRG00000018699;ENSBGRG00000019533;ENSBGRG00000020463
GO:0000982	transcription factor activity, RNA polymerase II proximal promoter sequence-specific DNA binding	molecular_function	NA	1	599	8	18088	0.236212766291227	0.514734939507363	3.77462437395659	ENSBGRG00000024942
GO:0000983	transcription factor activity, RNA polymerase II core promoter sequence-specific DNA binding	molecular_function	NA	1	599	5	18088	0.154985974889634	0.514734939507363	6.03939899833055	ENSBGRG00000004039
GO:0000987	proximal promoter sequence-specific DNA binding	molecular_function	binding	2	599	17	18088	0.107362219679263	0.514734939507363	3.5525876460768	ENSBGRG00000009234;ENSBGRG00000024942
GO:0001077	proximal promoter DNA-binding transcription activator activity, RNA polymerase II-specific	molecular_function	NA	8	599	186	18088	0.275588965135532	0.518334743393551	1.29879548351195	ENSBGRG00000000461;ENSBGRG00000000523;ENSBGRG00000002378;ENSBGRG00000003972;ENSBGRG00000003993;ENSBGRG00000007951;ENSBGRG00000008025;ENSBGRG00000016073
GO:0001078	proximal promoter DNA-binding transcription repressor activity, RNA polymerase II-specific	molecular_function	NA	5	599	117	18088	0.346134963185641	0.550605507634011	1.29046987143815	ENSBGRG00000009234;ENSBGRG00000011880;ENSBGRG00000020463;ENSBGRG00000021213;ENSBGRG00000026121
GO:0001102	RNA polymerase II activating transcription factor binding	molecular_function	binding	1	599	24	18088	0.55459087121671	0.668579444747064	1.2582081246522	ENSBGRG00000026121
GO:0001103	RNA polymerase II repressing transcription factor binding	molecular_function	binding	1	599	20	18088	0.490279373914103	0.626607974584275	1.50984974958264	ENSBGRG00000009234
GO:0001222	transcription corepressor binding	molecular_function	binding	1	599	7	18088	0.210042502420299	0.514734939507363	4.31385642737896	ENSBGRG00000020463
GO:0001223	transcription coactivator binding	molecular_function	binding	1	599	5	18088	0.154985974889634	0.514734939507363	6.03939899833055	ENSBGRG00000000461
GO:0001227	DNA-binding transcription repressor activity, RNA polymerase II-specific	molecular_function	NA	1	599	73	18088	0.914853607543308	0.939113131608982	0.413657465639079	ENSBGRG00000014601
GO:0001228	DNA-binding transcription activator activity, RNA polymerase II-specific	molecular_function	NA	7	599	94	18088	0.0364066357256765	0.339195113871861	2.24871239299542	ENSBGRG00000003819;ENSBGRG00000006787;ENSBGRG00000007158;ENSBGRG00000007528;ENSBGRG00000008132;ENSBGRG00000009234;ENSBGRG00000017902
GO:0001501	skeletal system development	biological_process	developmental process|multicellular organismal process	4	599	58	18088	0.125368376837003	0.514734939507363	2.08255137873467	ENSBGRG00000003819;ENSBGRG00000007528;ENSBGRG00000010067;ENSBGRG00000015190
GO:0001503	ossification	biological_process	multicellular organismal process	3	599	49	18088	0.220676712118062	0.514734939507363	1.84879561173384	ENSBGRG00000001651;ENSBGRG00000013885;ENSBGRG00000020450
GO:0001508	action potential	biological_process	biological regulation	1	599	11	18088	0.309643424745218	0.528954859191137	2.74518136287752	ENSBGRG00000003278
GO:0001525	angiogenesis	biological_process	developmental process|multicellular organismal process	5	599	138	18088	0.483326236559087	0.625058874599799	1.09409402143669	ENSBGRG00000000781;ENSBGRG00000002811;ENSBGRG00000019828;ENSBGRG00000024619;ENSBGRG00000025320
GO:0001530	lipopolysaccharide binding	molecular_function	binding	3	599	21	18088	0.0308366622172198	0.319746818942839	4.31385642737897	ENSBGRG00000013703;ENSBGRG00000013793;ENSBGRG00000023032
GO:0001540	amyloid-beta binding	molecular_function	binding	3	599	37	18088	0.122933069504429	0.514734939507363	2.4484049993232	ENSBGRG00000000208;ENSBGRG00000009456;ENSBGRG00000010476
GO:0001556	oocyte maturation	biological_process	cellular process|developmental process|multicellular organismal process|multi-organism process|reproduction|reproductive process	1	599	9	18088	0.261517442894742	0.518334743393551	3.35522166573919	ENSBGRG00000017034
GO:0001570	vasculogenesis	biological_process	cellular process|developmental process|multicellular organismal process	6	599	29	18088	0.000318722272898855	0.0499056125367852	6.24765413620402	ENSBGRG00000004725;ENSBGRG00000016750;ENSBGRG00000018302;ENSBGRG00000018322;ENSBGRG00000019828;ENSBGRG00000025098
GO:0001578	microtubule bundle formation	biological_process	cellular component organization or biogenesis|cellular process	1	599	17	18088	0.436033412802132	0.590645571618441	1.7762938230384	ENSBGRG00000023089
GO:0001618	virus receptor activity	molecular_function	NA	2	599	19	18088	0.129374104269315	0.514734939507363	3.17863105175292	ENSBGRG00000007947;ENSBGRG00000024189
GO:0001649	osteoblast differentiation	biological_process	cellular process|developmental process|multicellular organismal process	2	599	49	18088	0.485981943174583	0.626607974584275	1.23253040782256	ENSBGRG00000007158;ENSBGRG00000008025
GO:0001650	fibrillar center	cellular_component	cell|cell part|membrane-enclosed lumen|organelle|organelle part	1	599	78	18088	0.928100030319503	0.948549992477736	0.387140961431446	ENSBGRG00000017545
GO:0001654	eye development	biological_process	developmental process|multicellular organismal process	1	599	16	18088	0.416699813206669	0.584924314751022	1.8873121869783	ENSBGRG00000016753
GO:0001655	urogenital system development	biological_process	developmental process|multicellular organismal process	1	599	11	18088	0.309643424745218	0.528954859191137	2.74518136287752	ENSBGRG00000024942
GO:0001656	metanephros development	biological_process	developmental process|multicellular organismal process	2	599	14	18088	0.0766056825454399	0.488817212432807	4.31385642737896	ENSBGRG00000010067;ENSBGRG00000024942
GO:0001657	ureteric bud development	biological_process	developmental process|multicellular organismal process	4	599	13	18088	0.000670563085047982	0.064901582074402	9.29138307435469	ENSBGRG00000000399;ENSBGRG00000003658;ENSBGRG00000010067;ENSBGRG00000024942
GO:0001658	branching involved in ureteric bud morphogenesis	biological_process	developmental process|multicellular organismal process	2	599	24	18088	0.18798136501102	0.514734939507363	2.5164162493044	ENSBGRG00000024942;ENSBGRG00000025098
GO:0001666	response to hypoxia	biological_process	response to stimulus	7	599	61	18088	0.00390909524483601	0.166088876012301	3.46522893346835	ENSBGRG00000000781;ENSBGRG00000004623;ENSBGRG00000006411;ENSBGRG00000007653;ENSBGRG00000007951;ENSBGRG00000008639;ENSBGRG00000024200
GO:0001669	acrosomal vesicle	cellular_component	cell|cell part|organelle	4	599	58	18088	0.125368376837003	0.514734939507363	2.08255137873467	ENSBGRG00000000596;ENSBGRG00000004382;ENSBGRG00000011443;ENSBGRG00000015226
GO:0001673	male germ cell nucleus	cellular_component	cell|cell part|organelle	1	599	8	18088	0.236212766291227	0.514734939507363	3.77462437395659	ENSBGRG00000017034
GO:0001676	long-chain fatty acid metabolic process	biological_process	cellular process|metabolic process	1	599	5	18088	0.154985974889634	0.514734939507363	6.03939899833055	ENSBGRG00000016172
GO:0001678	cellular glucose homeostasis	biological_process	biological regulation|cellular process	1	599	5	18088	0.154985974889634	0.514734939507363	6.03939899833055	ENSBGRG00000019533
GO:0001701	in utero embryonic development	biological_process	developmental process|multicellular organismal process	4	599	101	18088	0.430979662839908	0.590645571618441	1.19592059372882	ENSBGRG00000002378;ENSBGRG00000004039;ENSBGRG00000007158;ENSBGRG00000019828
GO:0001702	gastrulation with mouth forming second	biological_process	developmental process|multicellular organismal process	1	599	13	18088	0.354637990565649	0.550605507634011	2.32284576858867	ENSBGRG00000020793
GO:0001707	mesoderm formation	biological_process	developmental process|multicellular organismal process	1	599	17	18088	0.436033412802132	0.590645571618441	1.7762938230384	ENSBGRG00000000461
GO:0001709	cell fate determination	biological_process	cellular process|developmental process	1	599	9	18088	0.261517442894742	0.518334743393551	3.35522166573919	ENSBGRG00000024942
GO:0001725	stress fiber	cellular_component	cell|cell part|organelle|organelle part	3	599	24	18088	0.0436421210551875	0.378231715811625	3.77462437395659	ENSBGRG00000003303;ENSBGRG00000005470;ENSBGRG00000020862
GO:0001726	ruffle	cellular_component	cell|cell part	3	599	65	18088	0.365264609309714	0.558904188430093	1.3937074611532	ENSBGRG00000009934;ENSBGRG00000013554;ENSBGRG00000024619
GO:0001755	neural crest cell migration	biological_process	cellular process|developmental process|localization|locomotion|multicellular organismal process	1	599	29	18088	0.623708685924823	0.71621656617076	1.04127568936734	ENSBGRG00000007158
GO:0001756	somitogenesis	biological_process	developmental process|multicellular organismal process	1	599	41	18088	0.748998559364773	0.813438585045782	0.73651207296714	ENSBGRG00000026121
GO:0001764	neuron migration	biological_process	cellular process|developmental process|localization|locomotion|multicellular organismal process	3	599	57	18088	0.292329300972985	0.527707401341907	1.58931552587646	ENSBGRG00000007951;ENSBGRG00000015615;ENSBGRG00000024200
GO:0001775	cell activation	biological_process	cellular process	1	599	5	18088	0.154985974889634	0.514734939507363	6.03939899833055	ENSBGRG00000006411
GO:0001782	B cell homeostasis	biological_process	biological regulation|immune system process	1	599	9	18088	0.261517442894742	0.518334743393551	3.35522166573919	ENSBGRG00000000314
GO:0001783	B cell apoptotic process	biological_process	cellular process	1	599	5	18088	0.154985974889634	0.514734939507363	6.03939899833055	ENSBGRG00000024761
GO:0001784	phosphotyrosine residue binding	molecular_function	binding	1	599	17	18088	0.436033412802132	0.590645571618441	1.7762938230384	ENSBGRG00000017084
GO:0001786	phosphatidylserine binding	molecular_function	binding	2	599	28	18088	0.23697900200052	0.514734939507363	2.15692821368948	ENSBGRG00000003224;ENSBGRG00000013710
GO:0001816	cytokine production	biological_process	multicellular organismal process	2	599	12	18088	0.0580109926849333	0.427694051470124	5.03283249860879	ENSBGRG00000013703;ENSBGRG00000017545
GO:0001817	regulation of cytokine production	biological_process	biological regulation|multicellular organismal process|regulation of biological process	1	599	6	18088	0.182977093677507	0.514734939507363	5.03283249860879	ENSBGRG00000018070
GO:0001822	kidney development	biological_process	developmental process|multicellular organismal process	3	599	44	18088	0.177978644343436	0.514734939507363	2.05888602215814	ENSBGRG00000015190;ENSBGRG00000016750;ENSBGRG00000024942
GO:0001836	release of cytochrome c from mitochondria	biological_process	biological regulation|cellular component organization or biogenesis|cellular process|regulation of biological process|response to stimulus|signaling	1	599	13	18088	0.354637990565649	0.550605507634011	2.32284576858867	ENSBGRG00000003471
GO:0001843	neural tube closure	biological_process	developmental process|multicellular organismal process	1	599	52	18088	0.826867845155184	0.874562104590365	0.580711442147168	ENSBGRG00000024942
GO:0001867	complement activation, lectin pathway	biological_process	biological regulation|immune system process|metabolic process|positive regulation of biological process|regulation of biological process|response to stimulus	1	599	6	18088	0.182977093677507	0.514734939507363	5.03283249860879	ENSBGRG00000006153
GO:0001889	liver development	biological_process	developmental process|multicellular organismal process	1	599	31	18088	0.648257819684902	0.730915936499094	0.97409661263396	ENSBGRG00000011225
GO:0001891	phagocytic cup	cellular_component	cell|cell part|membrane|membrane part	1	599	16	18088	0.416699813206669	0.584924314751022	1.8873121869783	ENSBGRG00000018451
GO:0001916	positive regulation of T cell mediated cytotoxicity	biological_process	biological regulation|cell killing|immune system process|positive regulation of biological process|regulation of biological process|response to stimulus	1	599	14	18088	0.376025091182589	0.558904188430093	2.15692821368948	ENSBGRG00000011902
GO:0001917	photoreceptor inner segment	cellular_component	cell|cell part	1	599	24	18088	0.55459087121671	0.668579444747064	1.2582081246522	ENSBGRG00000021376
GO:0001933	negative regulation of protein phosphorylation	biological_process	biological regulation|cellular process|metabolic process|negative regulation of biological process|regulation of biological process	1	599	54	18088	0.838177096578704	0.881705617294748	0.559203610956532	ENSBGRG00000013554
GO:0001934	positive regulation of protein phosphorylation	biological_process	biological regulation|cellular process|metabolic process|positive regulation of biological process|regulation of biological process	2	599	60	18088	0.595417857515477	0.701318463711044	1.00656649972176	ENSBGRG00000011058;ENSBGRG00000013793
GO:0001958	endochondral ossification	biological_process	developmental process|multicellular organismal process	1	599	11	18088	0.309643424745218	0.528954859191137	2.74518136287752	ENSBGRG00000008025
GO:0001975	response to amphetamine	biological_process	response to stimulus	2	599	14	18088	0.0766056825454399	0.488817212432807	4.31385642737896	ENSBGRG00000007951;ENSBGRG00000011295
GO:0002009	morphogenesis of an epithelium	biological_process	developmental process	2	599	8	18088	0.0268506553238066	0.294846188528259	7.54924874791319	ENSBGRG00000007158;ENSBGRG00000019802
GO:0002020	protease binding	molecular_function	binding	2	599	35	18088	0.323523723041213	0.540343538128976	1.72554257095159	ENSBGRG00000008966;ENSBGRG00000016318
GO:0002026	regulation of the force of heart contraction	biological_process	biological regulation|multicellular organismal process|regulation of biological process	1	599	7	18088	0.210042502420299	0.514734939507363	4.31385642737896	ENSBGRG00000013402
GO:0002028	regulation of sodium ion transport	biological_process	biological regulation|establishment of localization|localization|regulation of biological process	1	599	8	18088	0.236212766291227	0.514734939507363	3.77462437395659	ENSBGRG00000020700
GO:0002029	desensitization of G protein-coupled receptor signaling pathway	biological_process	biological regulation|cellular process|negative regulation of biological process|regulation of biological process|response to stimulus|signaling	1	599	5	18088	0.154985974889634	0.514734939507363	6.03939899833055	ENSBGRG00000021139
GO:0002062	chondrocyte differentiation	biological_process	cellular process|developmental process|multicellular organismal process	1	599	21	18088	0.507177904743495	0.639341959098108	1.43795214245966	ENSBGRG00000017887
GO:0002080	acrosomal membrane	cellular_component	cell|cell part|membrane|organelle|organelle part	2	599	13	18088	0.0670924182440102	0.458118528815378	4.64569153717735	ENSBGRG00000000596;ENSBGRG00000002335
GO:0002087	regulation of respiratory gaseous exchange by neurological system process	biological_process	biological regulation|multicellular organismal process|regulation of biological process	1	599	7	18088	0.210042502420299	0.514734939507363	4.31385642737896	ENSBGRG00000019591
GO:0002088	lens development in camera-type eye	biological_process	developmental process|multicellular organismal process	1	599	23	18088	0.539315475124806	0.657904452148047	1.31291282572403	ENSBGRG00000014390
GO:0002102	podosome	cellular_component	cell|cell part|macromolecular complex|organelle|organelle part	1	599	17	18088	0.436033412802132	0.590645571618441	1.7762938230384	ENSBGRG00000003224
GO:0002115	store-operated calcium entry	biological_process	establishment of localization|localization	1	599	5	18088	0.154985974889634	0.514734939507363	6.03939899833055	ENSBGRG00000026010
GO:0002181	cytoplasmic translation	biological_process	cellular process|metabolic process	1	599	107	18088	0.973060991819924	0.980377239878721	0.282214906464044	ENSBGRG00000004231
GO:0002218	activation of innate immune response	biological_process	biological regulation|immune system process|positive regulation of biological process|regulation of biological process|response to stimulus	1	599	18	18088	0.454727230838296	0.601469123857488	1.6776108328696	ENSBGRG00000007270
GO:0002237	response to molecule of bacterial origin	biological_process	multi-organism process|response to stimulus	1	599	5	18088	0.154985974889634	0.514734939507363	6.03939899833055	ENSBGRG00000006411
GO:0002244	hematopoietic progenitor cell differentiation	biological_process	cellular process|developmental process|immune system process|multicellular organismal process	1	599	42	18088	0.757329576317203	0.820950915958038	0.718976071229828	ENSBGRG00000024189
GO:0002250	adaptive immune response	biological_process	immune system process|response to stimulus	6	599	171	18088	0.501156288328004	0.639341959098108	1.05954368391764	ENSBGRG00000006631;ENSBGRG00000015458;ENSBGRG00000018357;ENSBGRG00000020665;ENSBGRG00000023186;ENSBGRG00000024761
GO:0002262	myeloid cell homeostasis	biological_process	biological regulation|immune system process	1	599	7	18088	0.210042502420299	0.514734939507363	4.31385642737896	ENSBGRG00000000314
GO:0002376	immune system process	biological_process	NA	4	599	19	18088	0.00310395494305807	0.154488271737348	6.35726210350584	ENSBGRG00000010498;ENSBGRG00000012732;ENSBGRG00000020167;ENSBGRG00000020621
GO:0002385	mucosal immune response	biological_process	immune system process|response to stimulus	1	599	5	18088	0.154985974889634	0.514734939507363	6.03939899833055	ENSBGRG00000015316
GO:0002407	dendritic cell chemotaxis	biological_process	cellular process|immune system process|localization|locomotion|response to stimulus	1	599	8	18088	0.236212766291227	0.514734939507363	3.77462437395659	ENSBGRG00000023186
GO:0002474	antigen processing and presentation of peptide antigen via MHC class I	biological_process	immune system process	1	599	13	18088	0.354637990565649	0.550605507634011	2.32284576858867	ENSBGRG00000011902
GO:0002476	antigen processing and presentation of endogenous peptide antigen via MHC class Ib	biological_process	immune system process	1	599	8	18088	0.236212766291227	0.514734939507363	3.77462437395659	ENSBGRG00000011902
GO:0002526	acute inflammatory response	biological_process	response to stimulus	1	599	5	18088	0.154985974889634	0.514734939507363	6.03939899833055	ENSBGRG00000020621
GO:0002548	monocyte chemotaxis	biological_process	cellular process|immune system process|localization|locomotion|response to stimulus	1	599	23	18088	0.539315475124806	0.657904452148047	1.31291282572403	ENSBGRG00000023713
GO:0002576	platelet degranulation	biological_process	cellular process|establishment of localization|localization	1	599	14	18088	0.376025091182589	0.558904188430093	2.15692821368948	ENSBGRG00000005875
GO:0002755	MyD88-dependent toll-like receptor signaling pathway	biological_process	biological regulation|cellular process|immune system process|positive regulation of biological process|regulation of biological process|response to stimulus|signaling	1	599	14	18088	0.376025091182589	0.558904188430093	2.15692821368948	ENSBGRG00000013697
GO:0002931	response to ischemia	biological_process	response to stimulus	2	599	17	18088	0.107362219679263	0.514734939507363	3.5525876460768	ENSBGRG00000002485;ENSBGRG00000025797
GO:0003009	skeletal muscle contraction	biological_process	multicellular organismal process	1	599	10	18088	0.285985115426744	0.518334743393551	3.01969949916528	ENSBGRG00000018732
GO:0003073	regulation of systemic arterial blood pressure	biological_process	biological regulation|multicellular organismal process	1	599	5	18088	0.154985974889634	0.514734939507363	6.03939899833055	ENSBGRG00000016463
GO:0003091	renal water homeostasis	biological_process	biological regulation|multicellular organismal process	1	599	7	18088	0.210042502420299	0.514734939507363	4.31385642737896	ENSBGRG00000000673
GO:0003198	epithelial to mesenchymal transition involved in endocardial cushion formation	biological_process	cellular process|developmental process|multicellular organismal process	1	599	9	18088	0.261517442894742	0.518334743393551	3.35522166573919	ENSBGRG00000019828
GO:0003333	amino acid transmembrane transport	biological_process	establishment of localization|localization	1	599	12	18088	0.332519100387062	0.540343538128976	2.5164162493044	ENSBGRG00000007400
GO:0003334	keratinocyte development	biological_process	cellular process|developmental process|multicellular organismal process	1	599	7	18088	0.210042502420299	0.514734939507363	4.31385642737896	ENSBGRG00000006787
GO:0003676	nucleic acid binding	molecular_function	binding	8	599	234	18088	0.513998788580806	0.646488007009216	1.03237589715052	ENSBGRG00000002249;ENSBGRG00000011228;ENSBGRG00000012912;ENSBGRG00000013387;ENSBGRG00000014888;ENSBGRG00000015480;ENSBGRG00000017070;ENSBGRG00000024059
GO:0003677	DNA binding	molecular_function	binding	19	599	1022	18088	0.998525141080716	0.999999797102397	0.561392274795893	ENSBGRG00000000461;ENSBGRG00000003658;ENSBGRG00000006631;ENSBGRG00000007158;ENSBGRG00000007332;ENSBGRG00000007529;ENSBGRG00000008025;ENSBGRG00000009234;ENSBGRG00000011880;ENSBGRG00000014601;ENSBGRG00000015485;ENSBGRG00000016073;ENSBGRG00000016329;ENSBGRG00000018699;ENSBGRG00000020158;ENSBGRG00000022487;ENSBGRG00000024942;ENSBGRG00000025378;ENSBGRG00000025797
GO:0003682	chromatin binding	molecular_function	binding	7	599	238	18088	0.677499688898131	0.755572636402396	0.888146911519199	ENSBGRG00000006787;ENSBGRG00000017034;ENSBGRG00000018070;ENSBGRG00000020773;ENSBGRG00000023565;ENSBGRG00000025098;ENSBGRG00000025652
GO:0003690	double-stranded DNA binding	molecular_function	binding	2	599	58	18088	0.576882014534533	0.68736557408971	1.04127568936734	ENSBGRG00000001536;ENSBGRG00000022064
GO:0003697	single-stranded DNA binding	molecular_function	binding	1	599	51	18088	0.820920708972592	0.870385803426813	0.592097941012799	ENSBGRG00000022064
GO:0003700	DNA-binding transcription factor activity	molecular_function	NA	15	599	414	18088	0.397915367799522	0.571449769750014	1.09409402143669	ENSBGRG00000002378;ENSBGRG00000002480;ENSBGRG00000004039;ENSBGRG00000006787;ENSBGRG00000007158;ENSBGRG00000007332;ENSBGRG00000007528;ENSBGRG00000007529;ENSBGRG00000008132;ENSBGRG00000011880;ENSBGRG00000015485;ENSBGRG00000016073;ENSBGRG00000018699;ENSBGRG00000022487;ENSBGRG00000024942
GO:0003705	transcription factor activity, RNA polymerase II distal enhancer sequence-specific binding	molecular_function	NA	4	599	32	18088	0.0205325662895514	0.277972441911241	3.77462437395659	ENSBGRG00000002480;ENSBGRG00000003972;ENSBGRG00000003993;ENSBGRG00000016073
GO:0003707	steroid hormone receptor activity	molecular_function	molecular transducer activity|receptor activity	4	599	30	18088	0.0164776544255857	0.268262459507067	4.02626599888703	ENSBGRG00000000461;ENSBGRG00000000523;ENSBGRG00000007951;ENSBGRG00000020463
GO:0003713	transcription coactivator activity	molecular_function	protein binding transcription factor activity	2	599	149	18088	0.960159727241989	0.971495657725604	0.405328791834265	ENSBGRG00000024189;ENSBGRG00000025098
GO:0003714	transcription corepressor activity	molecular_function	protein binding transcription factor activity	1	599	129	18088	0.98722152354326	0.991776178784521	0.234085232493432	ENSBGRG00000026121
GO:0003723	RNA binding	molecular_function	binding	6	599	800	18088	0.999999797102397	0.999999797102397	0.226477462437396	ENSBGRG00000012109;ENSBGRG00000014586;ENSBGRG00000016329;ENSBGRG00000022064;ENSBGRG00000025827;ENSBGRG00000026795
GO:0003729	mRNA binding	molecular_function	binding	1	599	138	18088	0.990584201362908	0.994580794682527	0.218818804287339	ENSBGRG00000004313
GO:0003730	mRNA 3'-UTR binding	molecular_function	binding	1	599	63	18088	0.880606915655975	0.912562312357352	0.479317380819885	ENSBGRG00000002494
GO:0003735	structural constituent of ribosome	molecular_function	structural molecule activity	2	599	308	18088	0.999664596871449	0.999999797102397	0.19608438306268	ENSBGRG00000004231;ENSBGRG00000022887
GO:0003746	translation elongation factor activity	molecular_function	binding	1	599	29	18088	0.623708685924823	0.71621656617076	1.04127568936734	ENSBGRG00000016759
GO:0003774	motor activity	molecular_function	catalytic activity	4	599	36	18088	0.030343874664101	0.319746818942839	3.35522166573919	ENSBGRG00000008351;ENSBGRG00000018451;ENSBGRG00000020872;ENSBGRG00000021031
GO:0003777	microtubule motor activity	molecular_function	catalytic activity	2	599	44	18088	0.430500023006719	0.590645571618441	1.37259068143876	ENSBGRG00000000228;ENSBGRG00000004061
GO:0003779	actin binding	molecular_function	binding	5	599	145	18088	0.527101592230421	0.654462561415105	1.04127568936734	ENSBGRG00000003224;ENSBGRG00000005470;ENSBGRG00000015897;ENSBGRG00000018451;ENSBGRG00000020777
GO:0003785	actin monomer binding	molecular_function	binding	1	599	16	18088	0.416699813206669	0.584924314751022	1.8873121869783	ENSBGRG00000020862
GO:0003810	protein-glutamine gamma-glutamyltransferase activity	molecular_function	catalytic activity	1	599	5	18088	0.154985974889634	0.514734939507363	6.03939899833055	ENSBGRG00000015833
GO:0003841	1-acylglycerol-3-phosphate O-acyltransferase activity	molecular_function	catalytic activity	1	599	10	18088	0.285985115426744	0.518334743393551	3.01969949916528	ENSBGRG00000016172
GO:0003857	3-hydroxyacyl-CoA dehydrogenase activity	molecular_function	catalytic activity	1	599	5	18088	0.154985974889634	0.514734939507363	6.03939899833055	ENSBGRG00000002913
GO:0003924	GTPase activity	molecular_function	catalytic activity	6	599	218	18088	0.732489403110867	0.79899595505268	0.8311099538987	ENSBGRG00000003995;ENSBGRG00000013242;ENSBGRG00000015211;ENSBGRG00000016329;ENSBGRG00000016759;ENSBGRG00000023738
GO:0003950	NAD+ ADP-ribosyltransferase activity	molecular_function	catalytic activity	1	599	15	18088	0.39670457388601	0.570180996459925	2.01313299944352	ENSBGRG00000016750
GO:0003964	RNA-directed DNA polymerase activity	molecular_function	catalytic activity	107	599	3523	18088	0.857327452144545	0.895899473086861	0.917138366195528	ENSBGRG00000000015;ENSBGRG00000000197;ENSBGRG00000000343;ENSBGRG00000000475;ENSBGRG00000000543;ENSBGRG00000000616;ENSBGRG00000000658;ENSBGRG00000000763;ENSBGRG00000001099;ENSBGRG00000001489;ENSBGRG00000002007;ENSBGRG00000002059;ENSBGRG00000002713;ENSBGRG00000003831;ENSBGRG00000004252;ENSBGRG00000004265;ENSBGRG00000004354;ENSBGRG00000004479;ENSBGRG00000004490;ENSBGRG00000004500;ENSBGRG00000004749;…
GO:0003993	acid phosphatase activity	molecular_function	catalytic activity	1	599	9	18088	0.261517442894742	0.518334743393551	3.35522166573919	ENSBGRG00000013885
GO:0004003	ATP-dependent DNA helicase activity	molecular_function	catalytic activity	1	599	13	18088	0.354637990565649	0.550605507634011	2.32284576858867	ENSBGRG00000016329
GO:0004004	ATP-dependent RNA helicase activity	molecular_function	catalytic activity	1	599	23	18088	0.539315475124806	0.657904452148047	1.31291282572403	ENSBGRG00000016329
GO:0004016	adenylate cyclase activity	molecular_function	catalytic activity	1	599	9	18088	0.261517442894742	0.518334743393551	3.35522166573919	ENSBGRG00000000673
GO:0004022	alcohol dehydrogenase (NAD) activity	molecular_function	catalytic activity	1	599	6	18088	0.182977093677507	0.514734939507363	5.03283249860879	ENSBGRG00000002006
GO:0004029	aldehyde dehydrogenase (NAD) activity	molecular_function	catalytic activity	1	599	10	18088	0.285985115426744	0.518334743393551	3.01969949916528	ENSBGRG00000023010
GO:0004126	cytidine deaminase activity	molecular_function	catalytic activity	1	599	6	18088	0.182977093677507	0.514734939507363	5.03283249860879	ENSBGRG00000000172
GO:0004177	aminopeptidase activity	molecular_function	catalytic activity	1	599	16	18088	0.416699813206669	0.584924314751022	1.8873121869783	ENSBGRG00000002076
GO:0004181	metallocarboxypeptidase activity	molecular_function	catalytic activity	1	599	14	18088	0.376025091182589	0.558904188430093	2.15692821368948	ENSBGRG00000025616
GO:0004190	aspartic-type endopeptidase activity	molecular_function	catalytic activity	2	599	115	18088	0.898016440207775	0.928394444416584	0.525165130289613	ENSBGRG00000017070;ENSBGRG00000024059
GO:0004197	cysteine-type endopeptidase activity	molecular_function	catalytic activity	3	599	47	18088	0.203335133715137	0.514734939507363	1.92746776542464	ENSBGRG00000015615;ENSBGRG00000020111;ENSBGRG00000025603
GO:0004222	metalloendopeptidase activity	molecular_function	catalytic activity	6	599	70	18088	0.0282328633972314	0.30172790207348	2.58831385642738	ENSBGRG00000000211;ENSBGRG00000001210;ENSBGRG00000010497;ENSBGRG00000018771;ENSBGRG00000020450;ENSBGRG00000026643
GO:0004252	serine-type endopeptidase activity	molecular_function	catalytic activity	5	599	125	18088	0.398908391964388	0.571932854981041	1.20787979966611	ENSBGRG00000008639;ENSBGRG00000013793;ENSBGRG00000016318;ENSBGRG00000016463;ENSBGRG00000020621
GO:0004300	enoyl-CoA hydratase activity	molecular_function	catalytic activity	1	599	5	18088	0.154985974889634	0.514734939507363	6.03939899833055	ENSBGRG00000002913
GO:0004364	glutathione transferase activity	molecular_function	catalytic activity	1	599	16	18088	0.416699813206669	0.584924314751022	1.8873121869783	ENSBGRG00000002333
GO:0004386	helicase activity	molecular_function	catalytic activity	1	599	52	18088	0.826867845155184	0.874562104590365	0.580711442147168	ENSBGRG00000022760
GO:0004422	hypoxanthine phosphoribosyltransferase activity	molecular_function	catalytic activity	2	599	5	18088	0.0102437955813383	0.237929225369217	12.0787979966611	ENSBGRG00000014971;ENSBGRG00000024406
GO:0004435	phosphatidylinositol phospholipase C activity	molecular_function	catalytic activity	1	599	11	18088	0.309643424745218	0.528954859191137	2.74518136287752	ENSBGRG00000023713
GO:0004459	L-lactate dehydrogenase activity	molecular_function	catalytic activity	1	599	6	18088	0.182977093677507	0.514734939507363	5.03283249860879	ENSBGRG00000001679
GO:0004519	endonuclease activity	molecular_function	catalytic activity	19	599	841	18088	0.972992236226224	0.980377239878721	0.682215106826876	ENSBGRG00000000015;ENSBGRG00000002007;ENSBGRG00000003831;ENSBGRG00000004749;ENSBGRG00000007193;ENSBGRG00000008883;ENSBGRG00000009460;ENSBGRG00000012782;ENSBGRG00000013164;ENSBGRG00000013954;ENSBGRG00000015027;ENSBGRG00000015085;ENSBGRG00000017070;ENSBGRG00000019776;ENSBGRG00000020351;ENSBGRG00000021428;ENSBGRG00000022787;ENSBGRG00000024059;ENSBGRG00000024597
GO:0004527	exonuclease activity	molecular_function	catalytic activity	1	599	7	18088	0.210042502420299	0.514734939507363	4.31385642737896	ENSBGRG00000012912
GO:0004535	poly(A)-specific ribonuclease activity	molecular_function	catalytic activity	1	599	5	18088	0.154985974889634	0.514734939507363	6.03939899833055	ENSBGRG00000004313
GO:0004601	peroxidase activity	molecular_function	antioxidant activity|catalytic activity	1	599	8	18088	0.236212766291227	0.514734939507363	3.77462437395659	ENSBGRG00000013472
GO:0004602	glutathione peroxidase activity	molecular_function	antioxidant activity|catalytic activity	1	599	12	18088	0.332519100387062	0.540343538128976	2.5164162493044	ENSBGRG00000019961
GO:0004623	phospholipase A2 activity	molecular_function	catalytic activity	1	599	20	18088	0.490279373914103	0.626607974584275	1.50984974958264	ENSBGRG00000016172
GO:0004672	protein kinase activity	molecular_function	catalytic activity	3	599	90	18088	0.576679139782667	0.68736557408971	1.00656649972176	ENSBGRG00000008799;ENSBGRG00000018550;ENSBGRG00000023713
GO:0004674	protein serine/threonine kinase activity	molecular_function	catalytic activity	9	599	196	18088	0.203273109791764	0.514734939507363	1.38659670880038	ENSBGRG00000009390;ENSBGRG00000011978;ENSBGRG00000013697;ENSBGRG00000016843;ENSBGRG00000018550;ENSBGRG00000020700;ENSBGRG00000020809;ENSBGRG00000021420;ENSBGRG00000021653
GO:0004683	calmodulin-dependent protein kinase activity	molecular_function	catalytic activity	2	599	15	18088	0.0865123333346958	0.514734939507363	4.02626599888703	ENSBGRG00000020809;ENSBGRG00000021420
GO:0004693	cyclin-dependent protein serine/threonine kinase activity	molecular_function	catalytic activity|molecular transducer activity	2	599	15	18088	0.0865123333346958	0.514734939507363	4.02626599888703	ENSBGRG00000011978;ENSBGRG00000025652
GO:0004697	protein kinase C activity	molecular_function	catalytic activity	1	599	5	18088	0.154985974889634	0.514734939507363	6.03939899833055	ENSBGRG00000021653
GO:0004708	MAP kinase kinase activity	molecular_function	catalytic activity	1	599	6	18088	0.182977093677507	0.514734939507363	5.03283249860879	ENSBGRG00000009390
GO:0004712	protein serine/threonine/tyrosine kinase activity	molecular_function	catalytic activity	1	599	19	18088	0.472802404536573	0.612813830879993	1.58931552587646	ENSBGRG00000018550
GO:0004713	protein tyrosine kinase activity	molecular_function	catalytic activity	2	599	52	18088	0.517616763660384	0.64869669229956	1.16142288429434	ENSBGRG00000012273;ENSBGRG00000019523
GO:0004715	non-membrane spanning protein tyrosine kinase activity	molecular_function	catalytic activity	2	599	28	18088	0.23697900200052	0.514734939507363	2.15692821368948	ENSBGRG00000012273;ENSBGRG00000019523
GO:0004722	protein serine/threonine phosphatase activity	molecular_function	catalytic activity	1	599	31	18088	0.648257819684902	0.730915936499094	0.97409661263396	ENSBGRG00000012273
GO:0004725	protein tyrosine phosphatase activity	molecular_function	catalytic activity	2	599	51	18088	0.507216181098499	0.639341959098108	1.1841958820256	ENSBGRG00000007731;ENSBGRG00000026783
GO:0004806	triglyceride lipase activity	molecular_function	catalytic activity	1	599	11	18088	0.309643424745218	0.528954859191137	2.74518136287752	ENSBGRG00000016172
GO:0004842	ubiquitin-protein transferase activity	molecular_function	catalytic activity	2	599	178	18088	0.98268389609133	0.987787274663068	0.339292078557896	ENSBGRG00000003263;ENSBGRG00000015458
GO:0004843	thiol-dependent ubiquitin-specific protease activity	molecular_function	catalytic activity	2	599	57	18088	0.567383885084077	0.680731733050402	1.05954368391764	ENSBGRG00000015615;ENSBGRG00000025603
GO:0004860	protein kinase inhibitor activity	molecular_function	enzyme regulator activity	1	599	17	18088	0.436033412802132	0.590645571618441	1.7762938230384	ENSBGRG00000015190
GO:0004861	cyclin-dependent protein serine/threonine kinase inhibitor activity	molecular_function	enzyme regulator activity	2	599	8	18088	0.0268506553238066	0.294846188528259	7.54924874791319	ENSBGRG00000011138;ENSBGRG00000015190
GO:0004864	protein phosphatase inhibitor activity	molecular_function	enzyme regulator activity	1	599	20	18088	0.490279373914103	0.626607974584275	1.50984974958264	ENSBGRG00000011295
GO:0004867	serine-type endopeptidase inhibitor activity	molecular_function	enzyme regulator activity	4	599	78	18088	0.258538472108723	0.518334743393551	1.54856384572578	ENSBGRG00000015293;ENSBGRG00000016753;ENSBGRG00000016848;ENSBGRG00000019802
GO:0004869	cysteine-type endopeptidase inhibitor activity	molecular_function	enzyme regulator activity	1	599	21	18088	0.507177904743495	0.639341959098108	1.43795214245966	ENSBGRG00000001870
GO:0004879	nuclear receptor activity	molecular_function	NA	3	599	18	18088	0.0203519276146397	0.277972441911241	5.03283249860879	ENSBGRG00000000461;ENSBGRG00000000523;ENSBGRG00000007951
GO:0004888	transmembrane signaling receptor activity	molecular_function	molecular transducer activity|receptor activity	1	599	94	18088	0.958160244387404	0.970980305830633	0.321244627570774	ENSBGRG00000021139
GO:0004896	cytokine receptor activity	molecular_function	molecular transducer activity|receptor activity	3	599	20	18088	0.0270811654216541	0.294846188528259	4.52954924874791	ENSBGRG00000000399;ENSBGRG00000004988;ENSBGRG00000009248
GO:0004930	G protein-coupled receptor activity	molecular_function	molecular transducer activity|receptor activity	9	599	250	18088	0.447216963375612	0.601120331944689	1.0870918196995	ENSBGRG00000000877;ENSBGRG00000001242;ENSBGRG00000004725;ENSBGRG00000008440;ENSBGRG00000013608;ENSBGRG00000015316;ENSBGRG00000023186;ENSBGRG00000025464;ENSBGRG00000026504
GO:0004966	galanin receptor activity	molecular_function	molecular transducer activity|receptor activity	1	599	10	18088	0.285985115426744	0.518334743393551	3.01969949916528	ENSBGRG00000001603
GO:0004970	ionotropic glutamate receptor activity	molecular_function	molecular transducer activity|receptor activity|transporter activity	1	599	8	18088	0.236212766291227	0.514734939507363	3.77462437395659	ENSBGRG00000010476
GO:0005044	scavenger receptor activity	molecular_function	molecular transducer activity|receptor activity|transporter activity	4	599	36	18088	0.030343874664101	0.319746818942839	3.35522166573919	ENSBGRG00000008424;ENSBGRG00000009456;ENSBGRG00000018032;ENSBGRG00000018146
GO:0005068	transmembrane receptor protein tyrosine kinase adaptor activity	molecular_function	binding	1	599	7	18088	0.210042502420299	0.514734939507363	4.31385642737896	ENSBGRG00000006461
GO:0005070	SH3/SH2 adaptor activity	molecular_function	binding	1	599	29	18088	0.623708685924823	0.71621656617076	1.04127568936734	ENSBGRG00000021595
GO:0005085	guanyl-nucleotide exchange factor activity	molecular_function	binding	2	599	59	18088	0.586226763209906	0.692813447429889	1.02362694886959	ENSBGRG00000009934;ENSBGRG00000010896
GO:0005089	Rho guanyl-nucleotide exchange factor activity	molecular_function	binding	2	599	39	18088	0.37199944592839	0.558904188430093	1.54856384572578	ENSBGRG00000009934;ENSBGRG00000010896
GO:0005096	GTPase activator activity	molecular_function	enzyme regulator activity	2	599	128	18088	0.928402834198932	0.948549992477736	0.471828046744574	ENSBGRG00000000314;ENSBGRG00000021595
GO:0005102	signaling receptor binding	molecular_function	binding	8	599	170	18088	0.20296892853307	0.514734939507363	1.42103505843072	ENSBGRG00000001510;ENSBGRG00000008639;ENSBGRG00000011058;ENSBGRG00000011902;ENSBGRG00000013793;ENSBGRG00000016318;ENSBGRG00000016758;ENSBGRG00000018357
GO:0005112	Notch binding	molecular_function	binding	1	599	9	18088	0.261517442894742	0.518334743393551	3.35522166573919	ENSBGRG00000011938
GO:0005125	cytokine activity	molecular_function	binding|receptor regulator activity	2	599	130	18088	0.932240419122703	0.95079789819189	0.464569153717735	ENSBGRG00000010067;ENSBGRG00000015122
GO:0005149	interleukin-1 receptor binding	molecular_function	binding	1	599	10	18088	0.285985115426744	0.518334743393551	3.01969949916528	ENSBGRG00000015122
GO:0005158	insulin receptor binding	molecular_function	binding	1	599	7	18088	0.210042502420299	0.514734939507363	4.31385642737896	ENSBGRG00000016293
GO:0005159	insulin-like growth factor receptor binding	molecular_function	binding	1	599	9	18088	0.261517442894742	0.518334743393551	3.35522166573919	ENSBGRG00000016293
GO:0005160	transforming growth factor beta receptor binding	molecular_function	binding	1	599	25	18088	0.569360582694854	0.680731733050402	1.20787979966611	ENSBGRG00000010067
GO:0005178	integrin binding	molecular_function	binding	3	599	49	18088	0.220676712118062	0.514734939507363	1.84879561173384	ENSBGRG00000000208;ENSBGRG00000010497;ENSBGRG00000024093
GO:0005179	hormone activity	molecular_function	binding|receptor regulator activity	4	599	75	18088	0.236805082781395	0.514734939507363	1.61050639955481	ENSBGRG00000003550;ENSBGRG00000014320;ENSBGRG00000015156;ENSBGRG00000018862
GO:0005184	neuropeptide hormone activity	molecular_function	binding|receptor regulator activity	3	599	18	18088	0.0203519276146397	0.277972441911241	5.03283249860879	ENSBGRG00000003064;ENSBGRG00000015203;ENSBGRG00000020763
GO:0005198	structural molecule activity	molecular_function	NA	9	599	148	18088	0.0578707566003301	0.427694051470124	1.8363037494924	ENSBGRG00000009568;ENSBGRG00000011228;ENSBGRG00000012388;ENSBGRG00000013387;ENSBGRG00000014888;ENSBGRG00000016347;ENSBGRG00000019033;ENSBGRG00000024887;ENSBGRG00000025578
GO:0005200	structural constituent of cytoskeleton	molecular_function	structural molecule activity	2	599	45	18088	0.441856604833927	0.594373903954209	1.34208866629568	ENSBGRG00000002536;ENSBGRG00000018208
GO:0005201	extracellular matrix structural constituent	molecular_function	structural molecule activity	1	599	45	18088	0.780702443047925	0.836913018947375	0.671044333147839	ENSBGRG00000018582
GO:0005212	structural constituent of eye lens	molecular_function	structural molecule activity	1	599	23	18088	0.539315475124806	0.657904452148047	1.31291282572403	ENSBGRG00000015940
GO:0005216	ion channel activity	molecular_function	transporter activity	1	599	18	18088	0.454727230838296	0.601469123857488	1.6776108328696	ENSBGRG00000012504
GO:0005229	intracellular calcium activated chloride channel activity	molecular_function	transporter activity	1	599	6	18088	0.182977093677507	0.514734939507363	5.03283249860879	ENSBGRG00000011751
GO:0005242	inward rectifier potassium channel activity	molecular_function	molecular transducer activity|receptor activity|transporter activity	1	599	20	18088	0.490279373914103	0.626607974584275	1.50984974958264	ENSBGRG00000014154
GO:0005243	gap junction channel activity	molecular_function	transporter activity	1	599	10	18088	0.285985115426744	0.518334743393551	3.01969949916528	ENSBGRG00000002485
GO:0005261	cation channel activity	molecular_function	transporter activity	1	599	14	18088	0.376025091182589	0.558904188430093	2.15692821368948	ENSBGRG00000012504
GO:0005262	calcium channel activity	molecular_function	transporter activity	1	599	29	18088	0.623708685924823	0.71621656617076	1.04127568936734	ENSBGRG00000012504
GO:0005267	potassium channel activity	molecular_function	transporter activity	1	599	17	18088	0.436033412802132	0.590645571618441	1.7762938230384	ENSBGRG00000010498
GO:0005328	neurotransmitter:sodium symporter activity	molecular_function	transporter activity	1	599	14	18088	0.376025091182589	0.558904188430093	2.15692821368948	ENSBGRG00000019545
GO:0005344	oxygen carrier activity	molecular_function	transporter activity	2	599	9	18088	0.0337753534631051	0.326870365181829	6.71044333147839	ENSBGRG00000011406;ENSBGRG00000014632
GO:0005355	glucose transmembrane transporter activity	molecular_function	transporter activity	1	599	12	18088	0.332519100387062	0.540343538128976	2.5164162493044	ENSBGRG00000021445
GO:0005388	calcium-transporting ATPase activity	molecular_function	catalytic activity|transporter activity	1	599	7	18088	0.210042502420299	0.514734939507363	4.31385642737896	ENSBGRG00000009846
GO:0005391	sodium:potassium-exchanging ATPase activity	molecular_function	catalytic activity|transporter activity	2	599	9	18088	0.0337753534631051	0.326870365181829	6.71044333147839	ENSBGRG00000007336;ENSBGRG00000025191
GO:0005452	inorganic anion exchanger activity	molecular_function	transporter activity	1	599	6	18088	0.182977093677507	0.514734939507363	5.03283249860879	ENSBGRG00000018255
GO:0005499	vitamin D binding	molecular_function	binding	1	599	5	18088	0.154985974889634	0.514734939507363	6.03939899833055	ENSBGRG00000012580
GO:0005504	fatty acid binding	molecular_function	binding	1	599	9	18088	0.261517442894742	0.518334743393551	3.35522166573919	ENSBGRG00000017744
GO:0005506	iron ion binding	molecular_function	binding	6	599	75	18088	0.0378406181773564	0.350629557792313	2.41575959933222	ENSBGRG00000003823;ENSBGRG00000008966;ENSBGRG00000014632;ENSBGRG00000017491;ENSBGRG00000019883;ENSBGRG00000024230
GO:0005507	copper ion binding	molecular_function	binding	3	599	37	18088	0.122933069504429	0.514734939507363	2.4484049993232	ENSBGRG00000006444;ENSBGRG00000006465;ENSBGRG00000011693
GO:0005509	calcium ion binding	molecular_function	binding	22	599	424	18088	0.0258857357216635	0.294846188528259	1.56682521183104	ENSBGRG00000001242;ENSBGRG00000001651;ENSBGRG00000003224;ENSBGRG00000005016;ENSBGRG00000006197;ENSBGRG00000007107;ENSBGRG00000008670;ENSBGRG00000010764;ENSBGRG00000012580;ENSBGRG00000013402;ENSBGRG00000013726;ENSBGRG00000013793;ENSBGRG00000015833;ENSBGRG00000016472;ENSBGRG00000018732;ENSBGRG00000020777;ENSBGRG00000020862;ENSBGRG00000022710;ENSBGRG00000024001;ENSBGRG00000024093;ENSBGRG00000025464;…
GO:0005516	calmodulin binding	molecular_function	binding	7	599	119	18088	0.100383057384551	0.514734939507363	1.7762938230384	ENSBGRG00000008351;ENSBGRG00000010498;ENSBGRG00000018451;ENSBGRG00000020809;ENSBGRG00000020872;ENSBGRG00000021031;ENSBGRG00000021420
GO:0005518	collagen binding	molecular_function	binding	1	599	28	18088	0.610800003883072	0.710763932374289	1.07846410684474	ENSBGRG00000024001
GO:0005523	tropomyosin binding	molecular_function	binding	1	599	10	18088	0.285985115426744	0.518334743393551	3.01969949916528	ENSBGRG00000020862
GO:0005524	ATP binding	molecular_function	binding	43	599	911	18088	0.0124592990604118	0.251758880916993	1.4253246812745	ENSBGRG00000000228;ENSBGRG00000000375;ENSBGRG00000000673;ENSBGRG00000001867;ENSBGRG00000004061;ENSBGRG00000004194;ENSBGRG00000006649;ENSBGRG00000007270;ENSBGRG00000007336;ENSBGRG00000008323;ENSBGRG00000008351;ENSBGRG00000008633;ENSBGRG00000008799;ENSBGRG00000009390;ENSBGRG00000009741;ENSBGRG00000009846;ENSBGRG00000011003;ENSBGRG00000011225;ENSBGRG00000011978;ENSBGRG00000012273;ENSBGRG00000013342;…
GO:0005525	GTP binding	molecular_function	binding	7	599	282	18088	0.828996449660916	0.876281441328469	0.749570797665139	ENSBGRG00000003995;ENSBGRG00000009353;ENSBGRG00000013242;ENSBGRG00000015211;ENSBGRG00000016759;ENSBGRG00000022300;ENSBGRG00000023738
GO:0005539	glycosaminoglycan binding	molecular_function	binding	1	599	13	18088	0.354637990565649	0.550605507634011	2.32284576858867	ENSBGRG00000024001
GO:0005540	hyaluronic acid binding	molecular_function	binding	3	599	14	18088	0.0100128324354325	0.237929225369217	6.47078464106845	ENSBGRG00000005909;ENSBGRG00000013726;ENSBGRG00000024189
GO:0005542	folic acid binding	molecular_function	binding	1	599	6	18088	0.182977093677507	0.514734939507363	5.03283249860879	ENSBGRG00000008584
GO:0005543	phospholipid binding	molecular_function	binding	4	599	56	18088	0.114069431385174	0.514734939507363	2.15692821368948	ENSBGRG00000003718;ENSBGRG00000013703;ENSBGRG00000020773;ENSBGRG00000023032
GO:0005544	calcium-dependent phospholipid binding	molecular_function	binding	2	599	29	18088	0.249356906714017	0.518334743393551	2.08255137873467	ENSBGRG00000007107;ENSBGRG00000010533
GO:0005546	phosphatidylinositol-4,5-bisphosphate binding	molecular_function	binding	3	599	35	18088	0.108545014562252	0.514734939507363	2.58831385642738	ENSBGRG00000003224;ENSBGRG00000018169;ENSBGRG00000018451
GO:0005547	phosphatidylinositol-3,4,5-trisphosphate binding	molecular_function	binding	1	599	21	18088	0.507177904743495	0.639341959098108	1.43795214245966	ENSBGRG00000018451
GO:0005548	phospholipid transporter activity	molecular_function	transporter activity	1	599	5	18088	0.154985974889634	0.514734939507363	6.03939899833055	ENSBGRG00000017210
GO:0005576	extracellular region	cellular_component	NA	37	599	748	18088	0.0100212521536296	0.237929225369217	1.49370162391865	ENSBGRG00000000399;ENSBGRG00000000596;ENSBGRG00000000781;ENSBGRG00000001210;ENSBGRG00000001242;ENSBGRG00000002335;ENSBGRG00000002811;ENSBGRG00000003064;ENSBGRG00000003419;ENSBGRG00000004382;ENSBGRG00000004776;ENSBGRG00000005016;ENSBGRG00000005909;ENSBGRG00000005930;ENSBGRG00000006153;ENSBGRG00000008424;ENSBGRG00000008584;ENSBGRG00000008966;ENSBGRG00000009568;ENSBGRG00000010458;ENSBGRG00000010547;…
GO:0005581	collagen trimer	cellular_component	macromolecular complex	3	599	43	18088	0.169731123074258	0.514734939507363	2.10676709244089	ENSBGRG00000006153;ENSBGRG00000009456;ENSBGRG00000015156
GO:0005604	basement membrane	cellular_component	extracellular matrix|extracellular matrix part|extracellular region|extracellular region part	2	599	35	18088	0.323523723041213	0.540343538128976	1.72554257095159	ENSBGRG00000008670;ENSBGRG00000009568
GO:0005615	extracellular space	cellular_component	extracellular region|extracellular region part	38	599	848	18088	0.0364118750252802	0.339195113871861	1.35316722839953	ENSBGRG00000000399;ENSBGRG00000001870;ENSBGRG00000002408;ENSBGRG00000002811;ENSBGRG00000005142;ENSBGRG00000005909;ENSBGRG00000006444;ENSBGRG00000006465;ENSBGRG00000007446;ENSBGRG00000008639;ENSBGRG00000008966;ENSBGRG00000009609;ENSBGRG00000010067;ENSBGRG00000010896;ENSBGRG00000011693;ENSBGRG00000013472;ENSBGRG00000013575;ENSBGRG00000013793;ENSBGRG00000014320;ENSBGRG00000014957;ENSBGRG00000015122;…
GO:0005622	intracellular	cellular_component	cell|cell part	17	599	320	18088	0.0383525783148886	0.353493076320296	1.60421535893155	ENSBGRG00000000673;ENSBGRG00000001827;ENSBGRG00000002210;ENSBGRG00000006411;ENSBGRG00000006461;ENSBGRG00000007107;ENSBGRG00000009390;ENSBGRG00000012504;ENSBGRG00000013076;ENSBGRG00000013703;ENSBGRG00000015786;ENSBGRG00000015837;ENSBGRG00000017084;ENSBGRG00000020763;ENSBGRG00000021376;ENSBGRG00000025320;ENSBGRG00000025464
GO:0005623	cell	cellular_component	NA	1	599	28	18088	0.610800003883072	0.710763932374289	1.07846410684474	ENSBGRG00000024230
GO:0005634	nucleus	cellular_component	cell|cell part|organelle	145	599	5144	18088	0.992081243746909	0.99551009597184	0.8511983424941	ENSBGRG00000000024;ENSBGRG00000000026;ENSBGRG00000000303;ENSBGRG00000000352;ENSBGRG00000000461;ENSBGRG00000000523;ENSBGRG00000000596;ENSBGRG00000000659;ENSBGRG00000000844;ENSBGRG00000001023;ENSBGRG00000001031;ENSBGRG00000001036;ENSBGRG00000001087;ENSBGRG00000001269;ENSBGRG00000001510;ENSBGRG00000001536;ENSBGRG00000001621;ENSBGRG00000001867;ENSBGRG00000002378;ENSBGRG00000002480;ENSBGRG00000002494;…
GO:0005635	nuclear envelope	cellular_component	cell|cell part|organelle|organelle part	1	599	101	18088	0.966989758612988	0.97595374247035	0.298980148432205	ENSBGRG00000020773
GO:0005637	nuclear inner membrane	cellular_component	cell|cell part|membrane|organelle|organelle part	1	599	22	18088	0.5235171107577	0.650475611226757	1.37259068143876	ENSBGRG00000026259
GO:0005642	annulate lamellae	cellular_component	cell|cell part|membrane|membrane part	1	599	6	18088	0.182977093677507	0.514734939507363	5.03283249860879	ENSBGRG00000020773
GO:0005643	nuclear pore	cellular_component	cell|cell part|macromolecular complex|organelle|organelle part	1	599	37	18088	0.712719983498519	0.782823588432799	0.816134999774399	ENSBGRG00000020773
GO:0005654	nucleoplasm	cellular_component	cell|cell part|membrane-enclosed lumen|organelle|organelle part	30	599	1520	18088	0.999569479254401	0.999999797102397	0.595993322203673	ENSBGRG00000000781;ENSBGRG00000002378;ENSBGRG00000002480;ENSBGRG00000003972;ENSBGRG00000003993;ENSBGRG00000004172;ENSBGRG00000004194;ENSBGRG00000004231;ENSBGRG00000005930;ENSBGRG00000006010;ENSBGRG00000006787;ENSBGRG00000007528;ENSBGRG00000008025;ENSBGRG00000008633;ENSBGRG00000009973;ENSBGRG00000010067;ENSBGRG00000011880;ENSBGRG00000012109;ENSBGRG00000012852;ENSBGRG00000012912;ENSBGRG00000015679;…
GO:0005657	replication fork	cellular_component	cell|cell part|organelle|organelle part	1	599	8	18088	0.236212766291227	0.514734939507363	3.77462437395659	ENSBGRG00000004194
GO:0005667	transcription factor complex	cellular_component	cell|cell part|macromolecular complex	7	599	119	18088	0.100383057384551	0.514734939507363	1.7762938230384	ENSBGRG00000000461;ENSBGRG00000000523;ENSBGRG00000007951;ENSBGRG00000009234;ENSBGRG00000011880;ENSBGRG00000014601;ENSBGRG00000024942
GO:0005680	anaphase-promoting complex	cellular_component	cell|cell part|macromolecular complex|organelle|organelle part	1	599	14	18088	0.376025091182589	0.558904188430093	2.15692821368948	ENSBGRG00000009973
GO:0005681	spliceosomal complex	cellular_component	cell|cell part|macromolecular complex|organelle|organelle part	2	599	103	18088	0.859688381153442	0.896752790400776	0.586349417313646	ENSBGRG00000022064;ENSBGRG00000025827
GO:0005685	U1 snRNP	cellular_component	cell|cell part|macromolecular complex|organelle|organelle part	1	599	32	18088	0.659926068342417	0.739286952445332	0.943656093489149	ENSBGRG00000025827
GO:0005687	U4 snRNP	cellular_component	cell|cell part|macromolecular complex|organelle|organelle part	1	599	23	18088	0.539315475124806	0.657904452148047	1.31291282572403	ENSBGRG00000025827
GO:0005694	chromosome	cellular_component	cell|cell part|organelle	1	599	76	18088	0.923068143427975	0.945092901208692	0.397328881469115	ENSBGRG00000025603
GO:0005719	nuclear euchromatin	cellular_component	cell|cell part|membrane-enclosed lumen|organelle|organelle part	1	599	19	18088	0.472802404536573	0.612813830879993	1.58931552587646	ENSBGRG00000001536
GO:0005730	nucleolus	cellular_component	cell|cell part|membrane-enclosed lumen|organelle|organelle part	12	599	545	18088	0.951575601793778	0.967082781033186	0.66488796311896	ENSBGRG00000000877;ENSBGRG00000005930;ENSBGRG00000006197;ENSBGRG00000011138;ENSBGRG00000011938;ENSBGRG00000012109;ENSBGRG00000012912;ENSBGRG00000018699;ENSBGRG00000021213;ENSBGRG00000022887;ENSBGRG00000024942;ENSBGRG00000025740
GO:0005732	small nucleolar ribonucleoprotein complex	cellular_component	cell|cell part|macromolecular complex	1	599	8	18088	0.236212766291227	0.514734939507363	3.77462437395659	ENSBGRG00000025827
GO:0005737	cytoplasm	cellular_component	cell|cell part	162	599	4521	18088	0.12946797219653	0.514734939507363	1.08204228901742	ENSBGRG00000000024;ENSBGRG00000000026;ENSBGRG00000000303;ENSBGRG00000000335;ENSBGRG00000000352;ENSBGRG00000000659;ENSBGRG00000000844;ENSBGRG00000001023;ENSBGRG00000001031;ENSBGRG00000001036;ENSBGRG00000001087;ENSBGRG00000001269;ENSBGRG00000001621;ENSBGRG00000001679;ENSBGRG00000001735;ENSBGRG00000001867;ENSBGRG00000002006;ENSBGRG00000002076;ENSBGRG00000002249;ENSBGRG00000002408;ENSBGRG00000002480;…
GO:0005739	mitochondrion	cellular_component	cell|cell part|organelle	24	599	699	18088	0.457497834054726	0.604674679001012	1.03680669499237	ENSBGRG00000000375;ENSBGRG00000001562;ENSBGRG00000002333;ENSBGRG00000002378;ENSBGRG00000004172;ENSBGRG00000004368;ENSBGRG00000007814;ENSBGRG00000008323;ENSBGRG00000008799;ENSBGRG00000009353;ENSBGRG00000010869;ENSBGRG00000011003;ENSBGRG00000012904;ENSBGRG00000013472;ENSBGRG00000016073;ENSBGRG00000017031;ENSBGRG00000017210;ENSBGRG00000018550;ENSBGRG00000018716;ENSBGRG00000019779;ENSBGRG00000022744;…
GO:0005741	mitochondrial outer membrane	cellular_component	cell|cell part|membrane|organelle|organelle part	4	599	101	18088	0.430979662839908	0.590645571618441	1.19592059372882	ENSBGRG00000002333;ENSBGRG00000011003;ENSBGRG00000016329;ENSBGRG00000017031
GO:0005743	mitochondrial inner membrane	cellular_component	cell|cell part|membrane|organelle|organelle part	8	599	255	18088	0.611709824270372	0.711347472549392	0.947356705620479	ENSBGRG00000004172;ENSBGRG00000004623;ENSBGRG00000007653;ENSBGRG00000010869;ENSBGRG00000019340;ENSBGRG00000019365;ENSBGRG00000025797;ENSBGRG00000026712
GO:0005750	mitochondrial respiratory chain complex III	cellular_component	cell|cell part|macromolecular complex|membrane|membrane part|organelle|organelle part	1	599	18	18088	0.454727230838296	0.601469123857488	1.6776108328696	ENSBGRG00000005916
GO:0005753	mitochondrial proton-transporting ATP synthase complex	cellular_component	cell|cell part|macromolecular complex|membrane|membrane part|organelle|organelle part	1	599	33	18088	0.671207874116835	0.749094840651804	0.915060454292508	ENSBGRG00000009741
GO:0005758	mitochondrial intermembrane space	cellular_component	cell|cell part|membrane-enclosed lumen|organelle|organelle part	1	599	61	18088	0.872258557896518	0.905527060700676	0.495032704781193	ENSBGRG00000025797
GO:0005759	mitochondrial matrix	cellular_component	cell|cell part|membrane-enclosed lumen|organelle|organelle part	9	599	169	18088	0.109414877005527	0.514734939507363	1.60812399363831	ENSBGRG00000000375;ENSBGRG00000004194;ENSBGRG00000004368;ENSBGRG00000007653;ENSBGRG00000008633;ENSBGRG00000008799;ENSBGRG00000018375;ENSBGRG00000022869;ENSBGRG00000025652
GO:0005764	lysosome	cellular_component	cell|cell part|organelle	7	599	157	18088	0.26485011523887	0.518334743393551	1.34636283402273	ENSBGRG00000013885;ENSBGRG00000017545;ENSBGRG00000020111;ENSBGRG00000023738;ENSBGRG00000024189;ENSBGRG00000024942;ENSBGRG00000026165
GO:0005765	lysosomal membrane	cellular_component	cell|cell part|membrane|organelle|organelle part	3	599	157	18088	0.896150879311837	0.927015933349893	0.5770126431526	ENSBGRG00000015552;ENSBGRG00000020723;ENSBGRG00000022099
GO:0005768	endosome	cellular_component	cell|cell part|organelle	4	599	139	18088	0.680198754926858	0.757327022375205	0.868978273141086	ENSBGRG00000003995;ENSBGRG00000008584;ENSBGRG00000017210;ENSBGRG00000021445
GO:0005769	early endosome	cellular_component	cell|cell part|organelle	3	599	146	18088	0.866186938312923	0.901372548710342	0.620486198458618	ENSBGRG00000006444;ENSBGRG00000006465;ENSBGRG00000012405
GO:0005770	late endosome	cellular_component	cell|cell part|organelle	1	599	68	18088	0.899171554924515	0.928718208583428	0.444073455759599	ENSBGRG00000005431
GO:0005774	vacuolar membrane	cellular_component	cell|cell part|membrane|organelle|organelle part	1	599	15	18088	0.39670457388601	0.570180996459925	2.01313299944352	ENSBGRG00000015726
GO:0005777	peroxisome	cellular_component	cell|cell part|organelle	4	599	48	18088	0.0738562191781031	0.488817212432807	2.5164162493044	ENSBGRG00000002913;ENSBGRG00000010232;ENSBGRG00000018716;ENSBGRG00000026285
GO:0005778	peroxisomal membrane	cellular_component	cell|cell part|membrane|organelle|organelle part	1	599	28	18088	0.610800003883072	0.710763932374289	1.07846410684474	ENSBGRG00000015679
GO:0005783	endoplasmic reticulum	cellular_component	cell|cell part|organelle	12	599	526	18088	0.93521530988106	0.952716415095209	0.688904828706907	ENSBGRG00000001510;ENSBGRG00000002333;ENSBGRG00000003823;ENSBGRG00000004297;ENSBGRG00000006444;ENSBGRG00000006465;ENSBGRG00000017474;ENSBGRG00000019828;ENSBGRG00000019883;ENSBGRG00000022744;ENSBGRG00000023501;ENSBGRG00000026643
GO:0005788	endoplasmic reticulum lumen	cellular_component	cell|cell part|membrane-enclosed lumen|organelle|organelle part	1	599	91	18088	0.953687950333614	0.967573913500964	0.331835109798382	ENSBGRG00000003823
GO:0005789	endoplasmic reticulum membrane	cellular_component	cell|cell part|membrane|membrane part|organelle|organelle part	12	599	512	18088	0.920314040825307	0.943051211245697	0.707742070116861	ENSBGRG00000001024;ENSBGRG00000002269;ENSBGRG00000002333;ENSBGRG00000007867;ENSBGRG00000015458;ENSBGRG00000017491;ENSBGRG00000017902;ENSBGRG00000018550;ENSBGRG00000019883;ENSBGRG00000020723;ENSBGRG00000021982;ENSBGRG00000024230
GO:0005791	rough endoplasmic reticulum	cellular_component	cell|cell part|organelle	1	599	43	18088	0.765384523883755	0.82404192868078	0.702255697480297	ENSBGRG00000003550
GO:0005794	Golgi apparatus	cellular_component	cell|cell part|organelle	15	599	489	18088	0.656356609291818	0.738613186942085	0.926288189927999	ENSBGRG00000001510;ENSBGRG00000001536;ENSBGRG00000003550;ENSBGRG00000003553;ENSBGRG00000005186;ENSBGRG00000006444;ENSBGRG00000006465;ENSBGRG00000008906;ENSBGRG00000009934;ENSBGRG00000012405;ENSBGRG00000012852;ENSBGRG00000014390;ENSBGRG00000021595;ENSBGRG00000023501;ENSBGRG00000024942
GO:0005811	lipid droplet	cellular_component	cell|cell part|organelle	1	599	53	18088	0.832617798623361	0.87691668996487	0.569754622484014	ENSBGRG00000016172
GO:0005813	centrosome	cellular_component	cell|cell part|organelle|organelle part	5	599	252	18088	0.923391571674623	0.945092901208692	0.599146726024856	ENSBGRG00000004061;ENSBGRG00000020773;ENSBGRG00000023738;ENSBGRG00000024656;ENSBGRG00000025652
GO:0005814	centriole	cellular_component	cell|cell part|organelle|organelle part	2	599	74	18088	0.708181595167302	0.780298759507552	0.816134999774399	ENSBGRG00000002249;ENSBGRG00000005930
GO:0005815	microtubule organizing center	cellular_component	cell|cell part|organelle|organelle part	2	599	112	18088	0.889468787193076	0.920650402430385	0.539232053422371	ENSBGRG00000009973;ENSBGRG00000024942
GO:0005819	spindle	cellular_component	cell|cell part|organelle|organelle part	1	599	81	18088	0.935038472805277	0.952716415095209	0.372802407304355	ENSBGRG00000018699
GO:0005829	cytosol	cellular_component	cell|cell part	71	599	2359	18088	0.826089006434438	0.874562104590365	0.908854024759366	ENSBGRG00000000172;ENSBGRG00000000314;ENSBGRG00000000399;ENSBGRG00000000523;ENSBGRG00000000781;ENSBGRG00000001867;ENSBGRG00000002536;ENSBGRG00000002916;ENSBGRG00000003263;ENSBGRG00000003471;ENSBGRG00000004172;ENSBGRG00000004194;ENSBGRG00000004231;ENSBGRG00000006143;ENSBGRG00000006197;ENSBGRG00000006572;ENSBGRG00000007270;ENSBGRG00000007731;ENSBGRG00000007814;ENSBGRG00000007944;ENSBGRG00000008323;…
GO:0005833	hemoglobin complex	cellular_component	cell|cell part|macromolecular complex	1	599	6	18088	0.182977093677507	0.514734939507363	5.03283249860879	ENSBGRG00000014632
GO:0005840	ribosome	cellular_component	cell|cell part|macromolecular complex|organelle	2	599	58	18088	0.576882014534533	0.68736557408971	1.04127568936734	ENSBGRG00000004172;ENSBGRG00000022887
GO:0005853	eukaryotic translation elongation factor 1 complex	cellular_component	cell|cell part|macromolecular complex	1	599	6	18088	0.182977093677507	0.514734939507363	5.03283249860879	ENSBGRG00000016759
GO:0005856	cytoskeleton	cellular_component	cell|cell part|organelle	12	599	213	18088	0.0516770444826496	0.412942254535668	1.70123915445931	ENSBGRG00000002494;ENSBGRG00000002536;ENSBGRG00000003303;ENSBGRG00000005016;ENSBGRG00000009934;ENSBGRG00000011167;ENSBGRG00000015897;ENSBGRG00000017216;ENSBGRG00000018169;ENSBGRG00000018208;ENSBGRG00000023089;ENSBGRG00000023843
GO:0005861	troponin complex	cellular_component	cell|cell part|macromolecular complex|organelle|organelle part	1	599	5	18088	0.154985974889634	0.514734939507363	6.03939899833055	ENSBGRG00000018732
GO:0005865	striated muscle thin filament	cellular_component	cell|cell part|organelle|organelle part	2	599	12	18088	0.0580109926849333	0.427694051470124	5.03283249860879	ENSBGRG00000018208;ENSBGRG00000020862
GO:0005871	kinesin complex	cellular_component	cell|cell part|macromolecular complex|organelle|organelle part	2	599	37	18088	0.347912385622948	0.550605507634011	1.6322699995488	ENSBGRG00000000228;ENSBGRG00000004061
GO:0005874	microtubule	cellular_component	cell|cell part|organelle|organelle part	4	599	199	18088	0.899395877083951	0.928718208583428	0.606974773701563	ENSBGRG00000000228;ENSBGRG00000004061;ENSBGRG00000021050;ENSBGRG00000021595
GO:0005876	spindle microtubule	cellular_component	cell|cell part|organelle|organelle part	1	599	18	18088	0.454727230838296	0.601469123857488	1.6776108328696	ENSBGRG00000025652
GO:0005882	intermediate filament	cellular_component	cell|cell part|organelle|organelle part	2	599	54	18088	0.537975006990195	0.657904452148047	1.11840722191306	ENSBGRG00000016347;ENSBGRG00000024887
GO:0005884	actin filament	cellular_component	cell|cell part|organelle|organelle part	1	599	35	18088	0.692662847102665	0.764650620819291	0.862771285475793	ENSBGRG00000020862
GO:0005886	plasma membrane	cellular_component	cell|cell part|membrane	94	599	2134	18088	0.00226413882521349	0.140861779768639	1.33013942324993	ENSBGRG00000000123;ENSBGRG00000000314;ENSBGRG00000000781;ENSBGRG00000000877;ENSBGRG00000001024;ENSBGRG00000001242;ENSBGRG00000001510;ENSBGRG00000001603;ENSBGRG00000002076;ENSBGRG00000002210;ENSBGRG00000002485;ENSBGRG00000002536;ENSBGRG00000003278;ENSBGRG00000003550;ENSBGRG00000003884;ENSBGRG00000003995;ENSBGRG00000004172;ENSBGRG00000004297;ENSBGRG00000004382;ENSBGRG00000004725;ENSBGRG00000004776;…
GO:0005887	integral component of plasma membrane	cellular_component	cell|cell part|membrane|membrane part	29	599	688	18088	0.109705782666253	0.514734939507363	1.27283845168304	ENSBGRG00000000314;ENSBGRG00000000673;ENSBGRG00000000877;ENSBGRG00000001242;ENSBGRG00000001510;ENSBGRG00000001603;ENSBGRG00000003278;ENSBGRG00000007947;ENSBGRG00000008440;ENSBGRG00000011058;ENSBGRG00000012504;ENSBGRG00000012985;ENSBGRG00000014154;ENSBGRG00000015316;ENSBGRG00000018255;ENSBGRG00000018302;ENSBGRG00000018314;ENSBGRG00000018322;ENSBGRG00000019545;ENSBGRG00000019591;ENSBGRG00000020517;…
GO:0005901	caveola	cellular_component	cell|cell part|membrane|membrane part	1	599	33	18088	0.671207874116835	0.749094840651804	0.915060454292508	ENSBGRG00000025077
GO:0005902	microvillus	cellular_component	cell|cell part	2	599	27	18088	0.224635120045211	0.514734939507363	2.23681444382613	ENSBGRG00000018451;ENSBGRG00000024189
GO:0005911	cell-cell junction	cellular_component	cell junction	3	599	82	18088	0.513490829041295	0.646488007009216	1.10476810945071	ENSBGRG00000001510;ENSBGRG00000001621;ENSBGRG00000013554
GO:0005912	adherens junction	cellular_component	cell junction	1	599	27	18088	0.597449253815838	0.701318463711044	1.11840722191306	ENSBGRG00000007013
GO:0005913	cell-cell adherens junction	cellular_component	cell junction	2	599	39	18088	0.37199944592839	0.558904188430093	1.54856384572578	ENSBGRG00000016472;ENSBGRG00000024093
GO:0005921	gap junction	cellular_component	cell junction	1	599	11	18088	0.309643424745218	0.528954859191137	2.74518136287752	ENSBGRG00000002485
GO:0005922	connexin complex	cellular_component	cell|cell junction|cell part|macromolecular complex|membrane|membrane part	2	599	26	18088	0.212342076680096	0.514734939507363	2.32284576858867	ENSBGRG00000007563;ENSBGRG00000012836
GO:0005923	bicellular tight junction	cellular_component	cell junction	3	599	76	18088	0.462976930704608	0.610579145448159	1.19198664440735	ENSBGRG00000002536;ENSBGRG00000014390;ENSBGRG00000025578
GO:0005925	focal adhesion	cellular_component	cell junction	4	599	167	18088	0.80775953155496	0.860096029320746	0.723281317165336	ENSBGRG00000000208;ENSBGRG00000005470;ENSBGRG00000014390;ENSBGRG00000021489
GO:0005929	cilium	cellular_component	cell|cell part|organelle	5	599	117	18088	0.346134963185641	0.550605507634011	1.29046987143815	ENSBGRG00000000228;ENSBGRG00000000673;ENSBGRG00000005193;ENSBGRG00000007013;ENSBGRG00000011167
GO:0005930	axoneme	cellular_component	cell|cell part|organelle|organelle part	1	599	43	18088	0.765384523883755	0.82404192868078	0.702255697480297	ENSBGRG00000000228
GO:0005938	cell cortex	cellular_component	cell|cell part	1	599	74	18088	0.917684731000514	0.941242346128652	0.408067499887199	ENSBGRG00000003224
GO:0005942	phosphatidylinositol 3-kinase complex	cellular_component	macromolecular complex|membrane|membrane part	1	599	14	18088	0.376025091182589	0.558904188430093	2.15692821368948	ENSBGRG00000017084
GO:0005960	glycine cleavage complex	cellular_component	cell|cell part|macromolecular complex	1	599	10	18088	0.285985115426744	0.518334743393551	3.01969949916528	ENSBGRG00000023192
GO:0005975	carbohydrate metabolic process	biological_process	metabolic process	5	599	62	18088	0.0541485666001397	0.421101799185015	2.4352415315849	ENSBGRG00000001679;ENSBGRG00000002269;ENSBGRG00000002916;ENSBGRG00000010902;ENSBGRG00000024189
GO:0005978	glycogen biosynthetic process	biological_process	cellular process|metabolic process	1	599	9	18088	0.261517442894742	0.518334743393551	3.35522166573919	ENSBGRG00000020463
GO:0006006	glucose metabolic process	biological_process	metabolic process	2	599	34	18088	0.311239225413844	0.528954859191137	1.7762938230384	ENSBGRG00000008799;ENSBGRG00000014601
GO:0006024	glycosaminoglycan biosynthetic process	biological_process	metabolic process	1	599	12	18088	0.332519100387062	0.540343538128976	2.5164162493044	ENSBGRG00000018314
GO:0006027	glycosaminoglycan catabolic process	biological_process	metabolic process	1	599	9	18088	0.261517442894742	0.518334743393551	3.35522166573919	ENSBGRG00000024189
GO:0006044	N-acetylglucosamine metabolic process	biological_process	metabolic process	1	599	9	18088	0.261517442894742	0.518334743393551	3.35522166573919	ENSBGRG00000021852
GO:0006071	glycerol metabolic process	biological_process	cellular process|metabolic process	2	599	5	18088	0.0102437955813383	0.237929225369217	12.0787979966611	ENSBGRG00000011003;ENSBGRG00000017031
GO:0006090	pyruvate metabolic process	biological_process	cellular process|metabolic process	1	599	5	18088	0.154985974889634	0.514734939507363	6.03939899833055	ENSBGRG00000009353
GO:0006091	generation of precursor metabolites and energy	biological_process	cellular process|metabolic process	1	599	12	18088	0.332519100387062	0.540343538128976	2.5164162493044	ENSBGRG00000021139
GO:0006094	gluconeogenesis	biological_process	metabolic process	5	599	18	18088	0.000234459741852584	0.0499056125367852	8.38805416434799	ENSBGRG00000002916;ENSBGRG00000009353;ENSBGRG00000019365;ENSBGRG00000021213;ENSBGRG00000023754
GO:0006096	glycolytic process	biological_process	cellular process|metabolic process	2	599	30	18088	0.261753072834404	0.518334743393551	2.01313299944352	ENSBGRG00000021376;ENSBGRG00000023754
GO:0006099	tricarboxylic acid cycle	biological_process	cellular process|metabolic process	1	599	22	18088	0.5235171107577	0.650475611226757	1.37259068143876	ENSBGRG00000007814
GO:0006103	2-oxoglutarate metabolic process	biological_process	cellular process|metabolic process	1	599	9	18088	0.261517442894742	0.518334743393551	3.35522166573919	ENSBGRG00000018375
GO:0006110	regulation of glycolytic process	biological_process	biological regulation|cellular process|metabolic process|regulation of biological process	1	599	5	18088	0.154985974889634	0.514734939507363	6.03939899833055	ENSBGRG00000011880
GO:0006122	mitochondrial electron transport, ubiquinol to cytochrome c	biological_process	cellular process|metabolic process	1	599	17	18088	0.436033412802132	0.590645571618441	1.7762938230384	ENSBGRG00000005916
GO:0006164	purine nucleotide biosynthetic process	biological_process	cellular process|metabolic process	2	599	11	18088	0.0494020222419989	0.396582132468028	5.49036272575505	ENSBGRG00000014971;ENSBGRG00000024406
GO:0006166	purine ribonucleoside salvage	biological_process	cellular process|metabolic process	2	599	8	18088	0.0268506553238066	0.294846188528259	7.54924874791319	ENSBGRG00000014971;ENSBGRG00000024406
GO:0006168	adenine salvage	biological_process	cellular process|metabolic process	2	599	6	18088	0.0150303809502683	0.251758880916993	10.0656649972176	ENSBGRG00000014971;ENSBGRG00000024406
GO:0006171	cAMP biosynthetic process	biological_process	cellular process|metabolic process	1	599	9	18088	0.261517442894742	0.518334743393551	3.35522166573919	ENSBGRG00000000673
GO:0006178	guanine salvage	biological_process	cellular process|metabolic process	2	599	5	18088	0.0102437955813383	0.237929225369217	12.0787979966611	ENSBGRG00000014971;ENSBGRG00000024406
GO:0006260	DNA replication	biological_process	cellular process|metabolic process	1	599	61	18088	0.872258557896518	0.905527060700676	0.495032704781193	ENSBGRG00000023565
GO:0006302	double-strand break repair	biological_process	cellular process|metabolic process|response to stimulus	1	599	30	18088	0.636189913962424	0.724680477423635	1.00656649972176	ENSBGRG00000017034
GO:0006310	DNA recombination	biological_process	cellular process|metabolic process	97	599	3156	18088	0.809186795180092	0.860563734556606	0.928107894230138	ENSBGRG00000000015;ENSBGRG00000000197;ENSBGRG00000000343;ENSBGRG00000000475;ENSBGRG00000000543;ENSBGRG00000000616;ENSBGRG00000000763;ENSBGRG00000001489;ENSBGRG00000002007;ENSBGRG00000002059;ENSBGRG00000002713;ENSBGRG00000003831;ENSBGRG00000004252;ENSBGRG00000004265;ENSBGRG00000004354;ENSBGRG00000004479;ENSBGRG00000004490;ENSBGRG00000004500;ENSBGRG00000004749;ENSBGRG00000004954;ENSBGRG00000005804;…
GO:0006334	nucleosome assembly	biological_process	cellular component organization or biogenesis|cellular process	2	599	97	18088	0.835931109407751	0.879874315763324	0.622618453436139	ENSBGRG00000001536;ENSBGRG00000025740
GO:0006338	chromatin remodeling	biological_process	cellular component organization or biogenesis|cellular process	1	599	60	18088	0.867868339076162	0.902044538586321	0.503283249860879	ENSBGRG00000018699
GO:0006342	chromatin silencing	biological_process	biological regulation|cellular component organization or biogenesis|cellular process|metabolic process|negative regulation of biological process|regulation of biological process	1	599	9	18088	0.261517442894742	0.518334743393551	3.35522166573919	ENSBGRG00000001536
GO:0006351	transcription, DNA-templated	biological_process	cellular process|metabolic process	4	599	40	18088	0.0424968346468423	0.372007467109545	3.01969949916528	ENSBGRG00000007951;ENSBGRG00000011295;ENSBGRG00000020773;ENSBGRG00000024942
GO:0006355	regulation of transcription, DNA-templated	biological_process	biological regulation|cellular process|metabolic process|regulation of biological process	11	599	296	18088	0.391565572964669	0.570180996459925	1.1221856246898	ENSBGRG00000001536;ENSBGRG00000002480;ENSBGRG00000003658;ENSBGRG00000004039;ENSBGRG00000007332;ENSBGRG00000007529;ENSBGRG00000008025;ENSBGRG00000014601;ENSBGRG00000017210;ENSBGRG00000018699;ENSBGRG00000020158
GO:0006357	regulation of transcription by RNA polymerase II	biological_process	biological regulation|cellular process|metabolic process|regulation of biological process	9	599	265	18088	0.516962818561041	0.64869669229956	1.02555832047123	ENSBGRG00000003658;ENSBGRG00000006787;ENSBGRG00000009234;ENSBGRG00000011880;ENSBGRG00000016073;ENSBGRG00000018070;ENSBGRG00000019533;ENSBGRG00000025098;ENSBGRG00000026795
GO:0006364	rRNA processing	biological_process	cellular component organization or biogenesis|cellular process|metabolic process	1	599	96	18088	0.960899551240652	0.971495657725604	0.31455203116305	ENSBGRG00000012109
GO:0006366	transcription by RNA polymerase II	biological_process	cellular process|metabolic process	1	599	110	18088	0.975664693607488	0.982432309979332	0.274518136287752	ENSBGRG00000007528
GO:0006396	RNA processing	biological_process	cellular process|metabolic process	1	599	33	18088	0.671207874116835	0.749094840651804	0.915060454292508	ENSBGRG00000022064
GO:0006397	mRNA processing	biological_process	cellular process|metabolic process	1	599	151	18088	0.99394418331113	0.99680527767875	0.199980099282469	ENSBGRG00000004313
GO:0006406	mRNA export from nucleus	biological_process	establishment of localization|localization|metabolic process	1	599	59	18088	0.863327497716817	0.898933951597547	0.511813474434793	ENSBGRG00000020773
GO:0006412	translation	biological_process	cellular process|metabolic process	2	599	272	18088	0.998974664633433	0.999999797102397	0.2220367278798	ENSBGRG00000016759;ENSBGRG00000022887
GO:0006413	translational initiation	biological_process	cellular process|metabolic process	1	599	117	18088	0.980804334241818	0.986467176818272	0.25809397428763	ENSBGRG00000016329
GO:0006414	translational elongation	biological_process	cellular process|metabolic process	1	599	24	18088	0.55459087121671	0.668579444747064	1.2582081246522	ENSBGRG00000016759
GO:0006417	regulation of translation	biological_process	biological regulation|cellular process|metabolic process|regulation of biological process	2	599	43	18088	0.419021778522024	0.586091925259639	1.40451139496059	ENSBGRG00000002494;ENSBGRG00000004172
GO:0006464	cellular protein modification process	biological_process	cellular process|metabolic process	1	599	23	18088	0.539315475124806	0.657904452148047	1.31291282572403	ENSBGRG00000013342
GO:0006468	protein phosphorylation	biological_process	cellular process|metabolic process	9	599	185	18088	0.16161128767116	0.514734939507363	1.46904299959392	ENSBGRG00000009390;ENSBGRG00000011978;ENSBGRG00000016843;ENSBGRG00000018550;ENSBGRG00000019523;ENSBGRG00000020675;ENSBGRG00000020700;ENSBGRG00000021653;ENSBGRG00000025652
GO:0006469	negative regulation of protein kinase activity	biological_process	biological regulation|cellular process|metabolic process|negative regulation of biological process|regulation of biological process	1	599	19	18088	0.472802404536573	0.612813830879993	1.58931552587646	ENSBGRG00000001269
GO:0006470	protein dephosphorylation	biological_process	cellular process|metabolic process	2	599	46	18088	0.453086988431554	0.601469123857488	1.31291282572403	ENSBGRG00000007731;ENSBGRG00000026783
GO:0006471	protein ADP-ribosylation	biological_process	cellular process|metabolic process	1	599	17	18088	0.436033412802132	0.590645571618441	1.7762938230384	ENSBGRG00000016750
GO:0006486	protein glycosylation	biological_process	cellular process|metabolic process	1	599	58	18088	0.858630875098056	0.896186329790781	0.520637844683668	ENSBGRG00000005186
GO:0006508	proteolysis	biological_process	metabolic process	6	599	123	18088	0.223375120038757	0.514734939507363	1.47302414593428	ENSBGRG00000002076;ENSBGRG00000008639;ENSBGRG00000013793;ENSBGRG00000020111;ENSBGRG00000020450;ENSBGRG00000026643
GO:0006511	ubiquitin-dependent protein catabolic process	biological_process	cellular process|metabolic process	3	599	167	18088	0.918008465024443	0.941242346128652	0.542460987874002	ENSBGRG00000015458;ENSBGRG00000015615;ENSBGRG00000025603
GO:0006516	glycoprotein catabolic process	biological_process	cellular process|metabolic process	1	599	5	18088	0.154985974889634	0.514734939507363	6.03939899833055	ENSBGRG00000026643
GO:0006518	peptide metabolic process	biological_process	cellular process|metabolic process	1	599	8	18088	0.236212766291227	0.514734939507363	3.77462437395659	ENSBGRG00000025616
GO:0006520	cellular amino acid metabolic process	biological_process	cellular process|metabolic process	2	599	14	18088	0.0766056825454399	0.488817212432807	4.31385642737896	ENSBGRG00000012015;ENSBGRG00000013575
GO:0006559	L-phenylalanine catabolic process	biological_process	cellular process|metabolic process	1	599	10	18088	0.285985115426744	0.518334743393551	3.01969949916528	ENSBGRG00000007867
GO:0006572	tyrosine catabolic process	biological_process	cellular process|metabolic process	1	599	5	18088	0.154985974889634	0.514734939507363	6.03939899833055	ENSBGRG00000007867
GO:0006606	protein import into nucleus	biological_process	establishment of localization|localization	1	599	30	18088	0.636189913962424	0.724680477423635	1.00656649972176	ENSBGRG00000020773
GO:0006625	protein targeting to peroxisome	biological_process	cellular component organization or biogenesis|cellular process|establishment of localization|localization	2	599	19	18088	0.129374104269315	0.514734939507363	3.17863105175292	ENSBGRG00000015615;ENSBGRG00000015679
GO:0006629	lipid metabolic process	biological_process	metabolic process	3	599	49	18088	0.220676712118062	0.514734939507363	1.84879561173384	ENSBGRG00000008103;ENSBGRG00000015122;ENSBGRG00000021050
GO:0006631	fatty acid metabolic process	biological_process	cellular process|metabolic process	2	599	33	18088	0.29890828356104	0.528954859191137	1.83012090858502	ENSBGRG00000011225;ENSBGRG00000014601
GO:0006633	fatty acid biosynthetic process	biological_process	cellular process|metabolic process	1	599	22	18088	0.5235171107577	0.650475611226757	1.37259068143876	ENSBGRG00000005349
GO:0006635	fatty acid beta-oxidation	biological_process	cellular process|metabolic process	2	599	18	18088	0.118238506187341	0.514734939507363	3.35522166573919	ENSBGRG00000002913;ENSBGRG00000026285
GO:0006636	unsaturated fatty acid biosynthetic process	biological_process	cellular process|metabolic process	1	599	5	18088	0.154985974889634	0.514734939507363	6.03939899833055	ENSBGRG00000024230
GO:0006641	triglyceride metabolic process	biological_process	cellular process|metabolic process	3	599	13	18088	0.00806315211001078	0.237929225369217	6.96853730576602	ENSBGRG00000010766;ENSBGRG00000011003;ENSBGRG00000017031
GO:0006654	phosphatidic acid biosynthetic process	biological_process	cellular process|metabolic process	1	599	15	18088	0.39670457388601	0.570180996459925	2.01313299944352	ENSBGRG00000016172
GO:0006687	glycosphingolipid metabolic process	biological_process	cellular process|metabolic process	1	599	11	18088	0.309643424745218	0.528954859191137	2.74518136287752	ENSBGRG00000014601
GO:0006695	cholesterol biosynthetic process	biological_process	metabolic process	3	599	26	18088	0.0534264244751879	0.417349019891378	3.48426865288301	ENSBGRG00000010766;ENSBGRG00000012904;ENSBGRG00000026259
GO:0006699	bile acid biosynthetic process	biological_process	cellular process|metabolic process	1	599	9	18088	0.261517442894742	0.518334743393551	3.35522166573919	ENSBGRG00000019883
GO:0006707	cholesterol catabolic process	biological_process	metabolic process	1	599	8	18088	0.236212766291227	0.514734939507363	3.77462437395659	ENSBGRG00000019883
GO:0006730	one-carbon metabolic process	biological_process	cellular process|metabolic process	1	599	14	18088	0.376025091182589	0.558904188430093	2.15692821368948	ENSBGRG00000023010
GO:0006749	glutathione metabolic process	biological_process	cellular process|metabolic process	2	599	24	18088	0.18798136501102	0.514734939507363	2.5164162493044	ENSBGRG00000002333;ENSBGRG00000019961
GO:0006754	ATP biosynthetic process	biological_process	cellular process|metabolic process	1	599	12	18088	0.332519100387062	0.540343538128976	2.5164162493044	ENSBGRG00000009741
GO:0006782	protoporphyrinogen IX biosynthetic process	biological_process	cellular process|metabolic process	1	599	7	18088	0.210042502420299	0.514734939507363	4.31385642737896	ENSBGRG00000007653
GO:0006801	superoxide metabolic process	biological_process	cellular process|metabolic process	1	599	10	18088	0.285985115426744	0.518334743393551	3.01969949916528	ENSBGRG00000007944
GO:0006805	xenobiotic metabolic process	biological_process	cellular process|metabolic process|response to stimulus	1	599	16	18088	0.416699813206669	0.584924314751022	1.8873121869783	ENSBGRG00000019883
GO:0006811	ion transport	biological_process	establishment of localization|localization	3	599	50	18088	0.229456978371222	0.514734939507363	1.81181969949917	ENSBGRG00000008966;ENSBGRG00000013885;ENSBGRG00000025578
GO:0006812	cation transport	biological_process	establishment of localization|localization	1	599	14	18088	0.376025091182589	0.558904188430093	2.15692821368948	ENSBGRG00000002485
GO:0006813	potassium ion transport	biological_process	establishment of localization|localization	3	599	42	18088	0.161598602154961	0.514734939507363	2.15692821368948	ENSBGRG00000003278;ENSBGRG00000010498;ENSBGRG00000014154
GO:0006816	calcium ion transport	biological_process	establishment of localization|localization	2	599	37	18088	0.347912385622948	0.550605507634011	1.6322699995488	ENSBGRG00000010498;ENSBGRG00000023713
GO:0006836	neurotransmitter transport	biological_process	establishment of localization|localization	1	599	8	18088	0.236212766291227	0.514734939507363	3.77462437395659	ENSBGRG00000020517
GO:0006869	lipid transport	biological_process	establishment of localization|localization	1	599	31	18088	0.648257819684902	0.730915936499094	0.97409661263396	ENSBGRG00000000781
GO:0006874	cellular calcium ion homeostasis	biological_process	biological regulation|cellular process	4	599	35	18088	0.0276740070247988	0.297580989118515	3.45108514190317	ENSBGRG00000009846;ENSBGRG00000010764;ENSBGRG00000014320;ENSBGRG00000023713
GO:0006878	cellular copper ion homeostasis	biological_process	biological regulation|cellular process	1	599	7	18088	0.210042502420299	0.514734939507363	4.31385642737896	ENSBGRG00000005431
GO:0006879	cellular iron ion homeostasis	biological_process	biological regulation|cellular process	3	599	42	18088	0.161598602154961	0.514734939507363	2.15692821368948	ENSBGRG00000007653;ENSBGRG00000008966;ENSBGRG00000018699
GO:0006882	cellular zinc ion homeostasis	biological_process	biological regulation|cellular process	1	599	11	18088	0.309643424745218	0.528954859191137	2.74518136287752	ENSBGRG00000012273
GO:0006883	cellular sodium ion homeostasis	biological_process	biological regulation|cellular process	3	599	14	18088	0.0100128324354325	0.237929225369217	6.47078464106845	ENSBGRG00000007336;ENSBGRG00000018550;ENSBGRG00000025191
GO:0006884	cell volume homeostasis	biological_process	biological regulation|cellular component organization or biogenesis|cellular process	1	599	16	18088	0.416699813206669	0.584924314751022	1.8873121869783	ENSBGRG00000010498
GO:0006885	regulation of pH	biological_process	biological regulation	2	599	8	18088	0.0268506553238066	0.294846188528259	7.54924874791319	ENSBGRG00000007336;ENSBGRG00000008799
GO:0006886	intracellular protein transport	biological_process	establishment of localization|localization	3	599	197	18088	0.960790536608265	0.971495657725604	0.459852715608925	ENSBGRG00000003553;ENSBGRG00000003995;ENSBGRG00000008906
GO:0006887	exocytosis	biological_process	cellular process|establishment of localization|localization	4	599	57	18088	0.119660965837	0.514734939507363	2.11908736783528	ENSBGRG00000018414;ENSBGRG00000018451;ENSBGRG00000019559;ENSBGRG00000023713
GO:0006897	endocytosis	biological_process	establishment of localization|localization	1	599	71	18088	0.90889641527246	0.93520233632878	0.425309788614827	ENSBGRG00000024656
GO:0006904	vesicle docking involved in exocytosis	biological_process	cellular process|establishment of localization|localization	2	599	10	18088	0.0413083901067314	0.363430381646092	6.03939899833055	ENSBGRG00000003995;ENSBGRG00000018414
GO:0006909	phagocytosis	biological_process	establishment of localization|localization	4	599	35	18088	0.0276740070247988	0.297580989118515	3.45108514190317	ENSBGRG00000000208;ENSBGRG00000007944;ENSBGRG00000013127;ENSBGRG00000018451
GO:0006911	phagocytosis, engulfment	biological_process	cellular component organization or biogenesis|cellular process|establishment of localization|localization	2	599	22	18088	0.164054578445184	0.514734939507363	2.74518136287752	ENSBGRG00000009456;ENSBGRG00000023032
GO:0006913	nucleocytoplasmic transport	biological_process	establishment of localization|localization	1	599	15	18088	0.39670457388601	0.570180996459925	2.01313299944352	ENSBGRG00000025098
GO:0006914	autophagy	biological_process	cellular process|metabolic process	2	599	67	18088	0.655466374406827	0.738088186306847	0.901402835571724	ENSBGRG00000012736;ENSBGRG00000018716
GO:0006915	apoptotic process	biological_process	cellular process	13	599	297	18088	0.188061916297178	0.514734939507363	1.32175398953362	ENSBGRG00000000335;ENSBGRG00000000523;ENSBGRG00000001269;ENSBGRG00000007270;ENSBGRG00000008132;ENSBGRG00000009390;ENSBGRG00000011938;ENSBGRG00000018550;ENSBGRG00000019111;ENSBGRG00000022744;ENSBGRG00000024761;ENSBGRG00000025098;ENSBGRG00000025652
GO:0006919	activation of cysteine-type endopeptidase activity involved in apoptotic process	biological_process	biological regulation|cellular process|metabolic process|positive regulation of biological process|regulation of biological process	3	599	35	18088	0.108545014562252	0.514734939507363	2.58831385642738	ENSBGRG00000012273;ENSBGRG00000018699;ENSBGRG00000025797
GO:0006935	chemotaxis	biological_process	locomotion|response to stimulus	6	599	62	18088	0.0164776596826958	0.268262459507067	2.92228983790188	ENSBGRG00000000314;ENSBGRG00000001827;ENSBGRG00000013703;ENSBGRG00000015786;ENSBGRG00000015837;ENSBGRG00000025320
GO:0006936	muscle contraction	biological_process	multicellular organismal process	3	599	39	18088	0.137968569530599	0.514734939507363	2.32284576858867	ENSBGRG00000018070;ENSBGRG00000018208;ENSBGRG00000025933
GO:0006952	defense response	biological_process	response to stimulus	1	599	14	18088	0.376025091182589	0.558904188430093	2.15692821368948	ENSBGRG00000010498
GO:0006953	acute-phase response	biological_process	response to stimulus	5	599	17	18088	0.000174051710885394	0.0499056125367852	8.88146911519199	ENSBGRG00000001870;ENSBGRG00000002811;ENSBGRG00000008424;ENSBGRG00000013793;ENSBGRG00000020621
GO:0006954	inflammatory response	biological_process	response to stimulus	15	599	179	18088	0.000927964635027033	0.0808257197108546	2.53047444064129	ENSBGRG00000002210;ENSBGRG00000004988;ENSBGRG00000005016;ENSBGRG00000005909;ENSBGRG00000007270;ENSBGRG00000013697;ENSBGRG00000013703;ENSBGRG00000015316;ENSBGRG00000015786;ENSBGRG00000015837;ENSBGRG00000017545;ENSBGRG00000020167;ENSBGRG00000022744;ENSBGRG00000023713;ENSBGRG00000025320
GO:0006955	immune response	biological_process	immune system process|response to stimulus	11	599	185	18088	0.0442997213246726	0.381835175184358	1.79549699950368	ENSBGRG00000001827;ENSBGRG00000007944;ENSBGRG00000011902;ENSBGRG00000013286;ENSBGRG00000015786;ENSBGRG00000015837;ENSBGRG00000018032;ENSBGRG00000018146;ENSBGRG00000019507;ENSBGRG00000025320;ENSBGRG00000025933
GO:0006958	complement activation, classical pathway	biological_process	biological regulation|immune system process|metabolic process|positive regulation of biological process|regulation of biological process|response to stimulus	1	599	45	18088	0.780702443047925	0.836913018947375	0.671044333147839	ENSBGRG00000019079
GO:0006959	humoral immune response	biological_process	immune system process|response to stimulus	3	599	55	18088	0.274178704799383	0.518334743393551	1.64710881772651	ENSBGRG00000023032;ENSBGRG00000023186;ENSBGRG00000024761
GO:0006974	cellular response to DNA damage stimulus	biological_process	cellular process|response to stimulus	4	599	121	18088	0.571860457851406	0.682783356804078	0.998247768319099	ENSBGRG00000018550;ENSBGRG00000018699;ENSBGRG00000022760;ENSBGRG00000023565
GO:0006977	DNA damage response, signal transduction by p53 class mediator resulting in cell cycle arrest	biological_process	biological regulation|cellular process|negative regulation of biological process|positive regulation of biological process|regulation of biological process|response to stimulus|signaling	1	599	11	18088	0.309643424745218	0.528954859191137	2.74518136287752	ENSBGRG00000011138
GO:0006978	DNA damage response, signal transduction by p53 class mediator resulting in transcription of p21 class mediator	biological_process	biological regulation|cellular process|regulation of biological process|response to stimulus|signaling	1	599	6	18088	0.182977093677507	0.514734939507363	5.03283249860879	ENSBGRG00000016073
GO:0006979	response to oxidative stress	biological_process	response to stimulus	2	599	45	18088	0.441856604833927	0.594373903954209	1.34208866629568	ENSBGRG00000009741;ENSBGRG00000019961
GO:0006986	response to unfolded protein	biological_process	response to stimulus	1	599	27	18088	0.597449253815838	0.701318463711044	1.11840722191306	ENSBGRG00000001867
GO:0007010	cytoskeleton organization	biological_process	cellular component organization or biogenesis|cellular process	3	599	71	18088	0.419213856988238	0.586091925259639	1.27592936584448	ENSBGRG00000009934;ENSBGRG00000012388;ENSBGRG00000021595
GO:0007015	actin filament organization	biological_process	cellular component organization or biogenesis|cellular process	2	599	50	18088	0.496670483374724	0.634310837271824	1.20787979966611	ENSBGRG00000003550;ENSBGRG00000017566
GO:0007017	microtubule-based process	biological_process	cellular process	1	599	26	18088	0.583641322935444	0.690695098202135	1.16142288429434	ENSBGRG00000000228
GO:0007018	microtubule-based movement	biological_process	cellular process	2	599	53	18088	0.527870264809967	0.654483986689653	1.13950924496803	ENSBGRG00000000228;ENSBGRG00000004061
GO:0007019	microtubule depolymerization	biological_process	cellular component organization or biogenesis|cellular process	2	599	11	18088	0.0494020222419989	0.396582132468028	5.49036272575505	ENSBGRG00000004061;ENSBGRG00000018550
GO:0007026	negative regulation of microtubule depolymerization	biological_process	biological regulation|cellular component organization or biogenesis|cellular process|negative regulation of biological process|regulation of biological process	2	599	16	18088	0.096775984076116	0.514734939507363	3.77462437395659	ENSBGRG00000021050;ENSBGRG00000023089
GO:0007031	peroxisome organization	biological_process	cellular component organization or biogenesis|cellular process	1	599	10	18088	0.285985115426744	0.518334743393551	3.01969949916528	ENSBGRG00000015679
GO:0007032	endosome organization	biological_process	cellular component organization or biogenesis|cellular process	1	599	23	18088	0.539315475124806	0.657904452148047	1.31291282572403	ENSBGRG00000007107
GO:0007043	cell-cell junction assembly	biological_process	cellular component organization or biogenesis|cellular process	2	599	21	18088	0.152308757326266	0.514734939507363	2.87590428491931	ENSBGRG00000016472;ENSBGRG00000024093
GO:0007049	cell cycle	biological_process	cellular process	4	599	224	18088	0.941663948499116	0.958725072054624	0.539232053422371	ENSBGRG00000015615;ENSBGRG00000019559;ENSBGRG00000020700;ENSBGRG00000025740
GO:0007050	cell cycle arrest	biological_process	biological regulation|cellular process|negative regulation of biological process|regulation of biological process	3	599	66	18088	0.3743342756304	0.558904188430093	1.37259068143876	ENSBGRG00000011138;ENSBGRG00000015190;ENSBGRG00000023738
GO:0007059	chromosome segregation	biological_process	cellular process	2	599	43	18088	0.419021778522024	0.586091925259639	1.40451139496059	ENSBGRG00000015615;ENSBGRG00000016329
GO:0007062	sister chromatid cohesion	biological_process	cellular component organization or biogenesis|cellular process	1	599	7	18088	0.210042502420299	0.514734939507363	4.31385642737896	ENSBGRG00000017034
GO:0007064	mitotic sister chromatid cohesion	biological_process	cellular component organization or biogenesis|cellular process	1	599	8	18088	0.236212766291227	0.514734939507363	3.77462437395659	ENSBGRG00000009973
GO:0007080	mitotic metaphase plate congression	biological_process	cellular component organization or biogenesis|cellular process|establishment of localization|localization	2	599	26	18088	0.212342076680096	0.514734939507363	2.32284576858867	ENSBGRG00000004061;ENSBGRG00000020773
GO:0007088	regulation of mitotic nuclear division	biological_process	biological regulation|cellular component organization or biogenesis|cellular process|regulation of biological process	1	599	30	18088	0.636189913962424	0.724680477423635	1.00656649972176	ENSBGRG00000020675
GO:0007095	mitotic G2 DNA damage checkpoint	biological_process	biological regulation|cellular process|negative regulation of biological process|regulation of biological process|response to stimulus	1	599	9	18088	0.261517442894742	0.518334743393551	3.35522166573919	ENSBGRG00000025652
GO:0007096	regulation of exit from mitosis	biological_process	biological regulation|cellular component organization or biogenesis|cellular process|regulation of biological process	1	599	5	18088	0.154985974889634	0.514734939507363	6.03939899833055	ENSBGRG00000015190
GO:0007098	centrosome cycle	biological_process	cellular component organization or biogenesis|cellular process	2	599	19	18088	0.129374104269315	0.514734939507363	3.17863105175292	ENSBGRG00000020773;ENSBGRG00000023565
GO:0007100	mitotic centrosome separation	biological_process	cellular component organization or biogenesis|cellular process	1	599	5	18088	0.154985974889634	0.514734939507363	6.03939899833055	ENSBGRG00000020773
GO:0007130	synaptonemal complex assembly	biological_process	cellular component organization or biogenesis|cellular process|reproduction|reproductive process	1	599	11	18088	0.309643424745218	0.528954859191137	2.74518136287752	ENSBGRG00000017034
GO:0007131	reciprocal meiotic recombination	biological_process	cellular component organization or biogenesis|cellular process|metabolic process|reproduction|reproductive process	1	599	5	18088	0.154985974889634	0.514734939507363	6.03939899833055	ENSBGRG00000017034
GO:0007141	male meiosis I	biological_process	cellular component organization or biogenesis|cellular process|multicellular organismal process|multi-organism process|reproduction|reproductive process	1	599	5	18088	0.154985974889634	0.514734939507363	6.03939899833055	ENSBGRG00000017034
GO:0007154	cell communication	biological_process	cellular process	2	599	29	18088	0.249356906714017	0.518334743393551	2.08255137873467	ENSBGRG00000007563;ENSBGRG00000012836
GO:0007155	cell adhesion	biological_process	biological adhesion	13	599	242	18088	0.0599636320370589	0.433430070574923	1.62215262351854	ENSBGRG00000002811;ENSBGRG00000005909;ENSBGRG00000008670;ENSBGRG00000009568;ENSBGRG00000012405;ENSBGRG00000013726;ENSBGRG00000016318;ENSBGRG00000016848;ENSBGRG00000018208;ENSBGRG00000018314;ENSBGRG00000020167;ENSBGRG00000021915;ENSBGRG00000022710
GO:0007156	homophilic cell adhesion via plasma membrane adhesion molecules	biological_process	biological adhesion	3	599	99	18088	0.641296244369254	0.729202387526919	0.915060454292508	ENSBGRG00000016472;ENSBGRG00000022710;ENSBGRG00000024093
GO:0007157	heterophilic cell-cell adhesion via plasma membrane cell adhesion molecules	biological_process	biological adhesion	2	599	25	18088	0.200117795741257	0.514734939507363	2.41575959933222	ENSBGRG00000001510;ENSBGRG00000020793
GO:0007158	neuron cell-cell adhesion	biological_process	biological adhesion	1	599	8	18088	0.236212766291227	0.514734939507363	3.77462437395659	ENSBGRG00000019591
GO:0007159	leukocyte cell-cell adhesion	biological_process	biological adhesion	2	599	6	18088	0.0150303809502683	0.251758880916993	10.0656649972176	ENSBGRG00000000208;ENSBGRG00000023713
GO:0007160	cell-matrix adhesion	biological_process	biological adhesion	1	599	37	18088	0.712719983498519	0.782823588432799	0.816134999774399	ENSBGRG00000000208
GO:0007163	establishment or maintenance of cell polarity	biological_process	cellular process	1	599	19	18088	0.472802404536573	0.612813830879993	1.58931552587646	ENSBGRG00000023843
GO:0007165	signal transduction	biological_process	biological regulation|cellular process|regulation of biological process|response to stimulus|signaling	5	599	301	18088	0.972943161683766	0.980377239878721	0.501611212485926	ENSBGRG00000000877;ENSBGRG00000005909;ENSBGRG00000007158;ENSBGRG00000014601;ENSBGRG00000020793
GO:0007166	cell surface receptor signaling pathway	biological_process	biological regulation|cellular process|regulation of biological process|response to stimulus|signaling	7	599	102	18088	0.0526682847262179	0.417349019891378	2.0723427935448	ENSBGRG00000001242;ENSBGRG00000003550;ENSBGRG00000004776;ENSBGRG00000013793;ENSBGRG00000020773;ENSBGRG00000021139;ENSBGRG00000025464
GO:0007169	transmembrane receptor protein tyrosine kinase signaling pathway	biological_process	biological regulation|cellular process|regulation of biological process|response to stimulus|signaling	1	599	34	18088	0.682116014986623	0.757327022375205	0.888146911519199	ENSBGRG00000007446
GO:0007175	negative regulation of epidermal growth factor-activated receptor activity	biological_process	biological regulation|cellular process|metabolic process|negative regulation of biological process|regulation of biological process|response to stimulus|signaling	1	599	9	18088	0.261517442894742	0.518334743393551	3.35522166573919	ENSBGRG00000000877
GO:0007179	transforming growth factor beta receptor signaling pathway	biological_process	biological regulation|cellular process|regulation of biological process|response to stimulus|signaling	2	599	44	18088	0.430500023006719	0.590645571618441	1.37259068143876	ENSBGRG00000015615;ENSBGRG00000025098
GO:0007186	G protein-coupled receptor signaling pathway	biological_process	biological regulation|cellular process|regulation of biological process|response to stimulus|signaling	17	599	277	18088	0.0111422759871565	0.251758880916993	1.85324517999313	ENSBGRG00000001242;ENSBGRG00000001603;ENSBGRG00000003550;ENSBGRG00000003718;ENSBGRG00000004725;ENSBGRG00000008440;ENSBGRG00000009934;ENSBGRG00000010896;ENSBGRG00000013608;ENSBGRG00000013703;ENSBGRG00000015316;ENSBGRG00000015786;ENSBGRG00000021139;ENSBGRG00000023186;ENSBGRG00000023713;ENSBGRG00000025320;ENSBGRG00000025464
GO:0007187	G protein-coupled receptor signaling pathway, coupled to cyclic nucleotide second messenger	biological_process	biological regulation|cellular process|regulation of biological process|response to stimulus|signaling	1	599	23	18088	0.539315475124806	0.657904452148047	1.31291282572403	ENSBGRG00000001603
GO:0007189	adenylate cyclase-activating G protein-coupled receptor signaling pathway	biological_process	biological regulation|cellular process|regulation of biological process|response to stimulus|signaling	7	599	74	18088	0.011178483937225	0.251758880916993	2.8564724992104	ENSBGRG00000000673;ENSBGRG00000001242;ENSBGRG00000002210;ENSBGRG00000015786;ENSBGRG00000015837;ENSBGRG00000020763;ENSBGRG00000025464
GO:0007190	activation of adenylate cyclase activity	biological_process	biological regulation|cellular process|metabolic process|positive regulation of biological process|regulation of biological process	1	599	15	18088	0.39670457388601	0.570180996459925	2.01313299944352	ENSBGRG00000021139
GO:0007193	adenylate cyclase-inhibiting G protein-coupled receptor signaling pathway	biological_process	biological regulation|cellular process|regulation of biological process|response to stimulus|signaling	1	599	27	18088	0.597449253815838	0.701318463711044	1.11840722191306	ENSBGRG00000015316
GO:0007194	negative regulation of adenylate cyclase activity	biological_process	biological regulation|cellular process|metabolic process|negative regulation of biological process|regulation of biological process	1	599	9	18088	0.261517442894742	0.518334743393551	3.35522166573919	ENSBGRG00000001603
GO:0007204	positive regulation of cytosolic calcium ion concentration	biological_process	biological regulation|cellular process	6	599	78	18088	0.0444962919416904	0.381835175184358	2.32284576858867	ENSBGRG00000001827;ENSBGRG00000002210;ENSBGRG00000006411;ENSBGRG00000020763;ENSBGRG00000021139;ENSBGRG00000025320
GO:0007205	protein kinase C-activating G protein-coupled receptor signaling pathway	biological_process	biological regulation|cellular process|regulation of biological process|response to stimulus|signaling	1	599	14	18088	0.376025091182589	0.558904188430093	2.15692821368948	ENSBGRG00000003550
GO:0007218	neuropeptide signaling pathway	biological_process	biological regulation|cellular process|regulation of biological process|response to stimulus|signaling	6	599	61	18088	0.0152976011300336	0.253794487319223	2.97019622868716	ENSBGRG00000001603;ENSBGRG00000008440;ENSBGRG00000010547;ENSBGRG00000015203;ENSBGRG00000020763;ENSBGRG00000026504
GO:0007219	Notch signaling pathway	biological_process	biological regulation|cellular process|regulation of biological process|response to stimulus|signaling	2	599	73	18088	0.701085662262619	0.773458659696949	0.827314931278158	ENSBGRG00000019828;ENSBGRG00000026121
GO:0007229	integrin-mediated signaling pathway	biological_process	biological regulation|cellular process|regulation of biological process|response to stimulus|signaling	3	599	29	18088	0.0698772883683025	0.469985468484877	3.12382706810201	ENSBGRG00000000208;ENSBGRG00000019507;ENSBGRG00000021915
GO:0007249	I-kappaB kinase/NF-kappaB signaling	biological_process	biological regulation|cellular process|regulation of biological process|response to stimulus|signaling	2	599	26	18088	0.212342076680096	0.514734939507363	2.32284576858867	ENSBGRG00000011907;ENSBGRG00000013697
GO:0007257	activation of JUN kinase activity	biological_process	biological regulation|cellular process|metabolic process|positive regulation of biological process|regulation of biological process|response to stimulus|signaling	1	599	21	18088	0.507177904743495	0.639341959098108	1.43795214245966	ENSBGRG00000009390
GO:0007259	JAK-STAT cascade	biological_process	biological regulation|cellular process|regulation of biological process|response to stimulus|signaling	1	599	10	18088	0.285985115426744	0.518334743393551	3.01969949916528	ENSBGRG00000017084
GO:0007263	nitric oxide mediated signal transduction	biological_process	biological regulation|cellular process|regulation of biological process|response to stimulus|signaling	1	599	8	18088	0.236212766291227	0.514734939507363	3.77462437395659	ENSBGRG00000013242
GO:0007265	Ras protein signal transduction	biological_process	biological regulation|cellular process|regulation of biological process|response to stimulus|signaling	2	599	24	18088	0.18798136501102	0.514734939507363	2.5164162493044	ENSBGRG00000006461;ENSBGRG00000011138
GO:0007266	Rho protein signal transduction	biological_process	biological regulation|cellular process|regulation of biological process|response to stimulus|signaling	1	599	35	18088	0.692662847102665	0.764650620819291	0.862771285475793	ENSBGRG00000021595
GO:0007267	cell-cell signaling	biological_process	cellular process|signaling	3	599	60	18088	0.319685028348358	0.540343538128976	1.50984974958264	ENSBGRG00000002485;ENSBGRG00000005909;ENSBGRG00000023713
GO:0007268	chemical synaptic transmission	biological_process	cellular process|signaling	3	599	105	18088	0.680348926905084	0.757327022375205	0.862771285475793	ENSBGRG00000001603;ENSBGRG00000020893;ENSBGRG00000023754
GO:0007271	synaptic transmission, cholinergic	biological_process	cellular process|signaling	1	599	18	18088	0.454727230838296	0.601469123857488	1.6776108328696	ENSBGRG00000004297
GO:0007275	multicellular organism development	biological_process	developmental process|multicellular organismal process	8	599	273	18088	0.68663120301747	0.761854494048683	0.884893626129018	ENSBGRG00000001269;ENSBGRG00000004039;ENSBGRG00000005205;ENSBGRG00000010497;ENSBGRG00000014601;ENSBGRG00000017454;ENSBGRG00000020463;ENSBGRG00000026643
GO:0007283	spermatogenesis	biological_process	multicellular organismal process|multi-organism process|reproduction|reproductive process	8	599	234	18088	0.513998788580806	0.646488007009216	1.03237589715052	ENSBGRG00000005839;ENSBGRG00000007158;ENSBGRG00000010497;ENSBGRG00000014601;ENSBGRG00000017034;ENSBGRG00000019533;ENSBGRG00000019536;ENSBGRG00000020773
GO:0007286	spermatid development	biological_process	cellular process|developmental process|multicellular organismal process|multi-organism process|reproduction|reproductive process	2	599	36	18088	0.335751341508433	0.542559217910659	1.6776108328696	ENSBGRG00000017034;ENSBGRG00000023843
GO:0007338	single fertilization	biological_process	multi-organism process|reproduction|reproductive process	1	599	45	18088	0.780702443047925	0.836913018947375	0.671044333147839	ENSBGRG00000005875
GO:0007340	acrosome reaction	biological_process	multi-organism process|reproduction|reproductive process	1	599	13	18088	0.354637990565649	0.550605507634011	2.32284576858867	ENSBGRG00000019033
GO:0007341	penetration of zona pellucida	biological_process	multicellular organismal process|multi-organism process|reproduction|reproductive process	1	599	5	18088	0.154985974889634	0.514734939507363	6.03939899833055	ENSBGRG00000015226
GO:0007346	regulation of mitotic cell cycle	biological_process	biological regulation|cellular process|regulation of biological process	1	599	19	18088	0.472802404536573	0.612813830879993	1.58931552587646	ENSBGRG00000020700
GO:0007369	gastrulation	biological_process	developmental process|multicellular organismal process	2	599	18	18088	0.118238506187341	0.514734939507363	3.35522166573919	ENSBGRG00000000461;ENSBGRG00000004725
GO:0007399	nervous system development	biological_process	developmental process|multicellular organismal process	5	599	133	18088	0.451227911754466	0.601469123857488	1.13522537562604	ENSBGRG00000003658;ENSBGRG00000010067;ENSBGRG00000012015;ENSBGRG00000019883;ENSBGRG00000024656
GO:0007409	axonogenesis	biological_process	cellular component organization or biogenesis|cellular process|developmental process|multicellular organismal process	2	599	40	18088	0.383909441976849	0.568682183608563	1.50984974958264	ENSBGRG00000008025;ENSBGRG00000014300
GO:0007411	axon guidance	biological_process	cellular component organization or biogenesis|cellular process|developmental process|locomotion|multicellular organismal process|response to stimulus	4	599	93	18088	0.370944705599025	0.558904188430093	1.29879548351195	ENSBGRG00000000461;ENSBGRG00000001510;ENSBGRG00000008025;ENSBGRG00000012850
GO:0007413	axonal fasciculation	biological_process	cellular component organization or biogenesis|cellular process|developmental process|multicellular organismal process	1	599	12	18088	0.332519100387062	0.540343538128976	2.5164162493044	ENSBGRG00000024761
GO:0007416	synapse assembly	biological_process	cellular component organization or biogenesis|cellular process|developmental process|multicellular organismal process	3	599	26	18088	0.0534264244751879	0.417349019891378	3.48426865288301	ENSBGRG00000019591;ENSBGRG00000020893;ENSBGRG00000024001
GO:0007417	central nervous system development	biological_process	developmental process|multicellular organismal process	4	599	52	18088	0.0929223332922476	0.514734939507363	2.32284576858867	ENSBGRG00000007158;ENSBGRG00000013726;ENSBGRG00000024887;ENSBGRG00000024942
GO:0007420	brain development	biological_process	developmental process|multicellular organismal process	6	599	125	18088	0.234151812771744	0.514734939507363	1.44945575959933	ENSBGRG00000000211;ENSBGRG00000005744;ENSBGRG00000012405;ENSBGRG00000024200;ENSBGRG00000024887;ENSBGRG00000025098
GO:0007422	peripheral nervous system development	biological_process	developmental process|multicellular organismal process	2	599	16	18088	0.096775984076116	0.514734939507363	3.77462437395659	ENSBGRG00000007158;ENSBGRG00000007446
GO:0007498	mesoderm development	biological_process	developmental process	2	599	19	18088	0.129374104269315	0.514734939507363	3.17863105175292	ENSBGRG00000010067;ENSBGRG00000019523
GO:0007507	heart development	biological_process	developmental process|multicellular organismal process	4	599	104	18088	0.453130019220223	0.601469123857488	1.16142288429434	ENSBGRG00000000211;ENSBGRG00000004725;ENSBGRG00000013402;ENSBGRG00000017566
GO:0007517	muscle organ development	biological_process	developmental process|multicellular organismal process	3	599	40	18088	0.145709521007661	0.514734939507363	2.26477462437396	ENSBGRG00000005470;ENSBGRG00000006143;ENSBGRG00000018070
GO:0007519	skeletal muscle tissue development	biological_process	developmental process|multicellular organismal process	1	599	23	18088	0.539315475124806	0.657904452148047	1.31291282572403	ENSBGRG00000025933
GO:0007520	myoblast fusion	biological_process	cellular process|developmental process	1	599	11	18088	0.309643424745218	0.528954859191137	2.74518136287752	ENSBGRG00000023754
GO:0007525	somatic muscle development	biological_process	developmental process	2	599	5	18088	0.0102437955813383	0.237929225369217	12.0787979966611	ENSBGRG00000006143;ENSBGRG00000023754
GO:0007565	female pregnancy	biological_process	multicellular organismal process|multi-organism process|reproduction|reproductive process	2	599	31	18088	0.274152742288084	0.518334743393551	1.94819322526792	ENSBGRG00000013703;ENSBGRG00000015122
GO:0007568	aging	biological_process	developmental process	2	599	40	18088	0.383909441976849	0.568682183608563	1.50984974958264	ENSBGRG00000013472;ENSBGRG00000015190
GO:0007569	cell aging	biological_process	cellular process|developmental process	1	599	9	18088	0.261517442894742	0.518334743393551	3.35522166573919	ENSBGRG00000020773
GO:0007584	response to nutrient	biological_process	response to stimulus	2	599	12	18088	0.0580109926849333	0.427694051470124	5.03283249860879	ENSBGRG00000011225;ENSBGRG00000021139
GO:0007596	blood coagulation	biological_process	biological regulation|multicellular organismal process|response to stimulus	1	599	62	18088	0.876503142343181	0.909391586635986	0.48704830631698	ENSBGRG00000007107
GO:0007601	visual perception	biological_process	multicellular organismal process	3	599	93	18088	0.599008774535401	0.702675612956679	0.97409661263396	ENSBGRG00000009568;ENSBGRG00000014154;ENSBGRG00000024656
GO:0007602	phototransduction	biological_process	biological regulation|cellular process|regulation of biological process|response to stimulus|signaling	1	599	12	18088	0.332519100387062	0.540343538128976	2.5164162493044	ENSBGRG00000005205
GO:0007605	sensory perception of sound	biological_process	multicellular organismal process	2	599	78	18088	0.735169270877039	0.801417315311515	0.774281922862891	ENSBGRG00000016468;ENSBGRG00000018582
GO:0007611	learning or memory	biological_process	multicellular organismal process	1	599	25	18088	0.569360582694854	0.680731733050402	1.20787979966611	ENSBGRG00000001603
GO:0007612	learning	biological_process	multicellular organismal process	1	599	23	18088	0.539315475124806	0.657904452148047	1.31291282572403	ENSBGRG00000012405
GO:0007613	memory	biological_process	multicellular organismal process	2	599	36	18088	0.335751341508433	0.542559217910659	1.6776108328696	ENSBGRG00000007446;ENSBGRG00000015122
GO:0007616	long-term memory	biological_process	multicellular organismal process	1	599	13	18088	0.354637990565649	0.550605507634011	2.32284576858867	ENSBGRG00000018550
GO:0007623	circadian rhythm	biological_process	rhythmic process	1	599	36	18088	0.702860318691071	0.774925743772054	0.838805416434799	ENSBGRG00000008323
GO:0007626	locomotory behavior	biological_process	NA	2	599	32	18088	0.286542111301946	0.518334743393551	1.8873121869783	ENSBGRG00000000709;ENSBGRG00000011295
GO:0007628	adult walking behavior	biological_process	multicellular organismal process	2	599	17	18088	0.107362219679263	0.514734939507363	3.5525876460768	ENSBGRG00000006543;ENSBGRG00000014154
GO:0007631	feeding behavior	biological_process	NA	2	599	8	18088	0.0268506553238066	0.294846188528259	7.54924874791319	ENSBGRG00000001603;ENSBGRG00000008440
GO:0008009	chemokine activity	molecular_function	binding|receptor regulator activity	3	599	22	18088	0.0348505461370793	0.328160277679957	4.11777204431628	ENSBGRG00000015786;ENSBGRG00000015837;ENSBGRG00000023713
GO:0008013	beta-catenin binding	molecular_function	binding	1	599	31	18088	0.648257819684902	0.730915936499094	0.97409661263396	ENSBGRG00000024093
GO:0008017	microtubule binding	molecular_function	binding	5	599	146	18088	0.533224062962674	0.657904452148047	1.0341436640977	ENSBGRG00000000228;ENSBGRG00000004061;ENSBGRG00000007157;ENSBGRG00000012850;ENSBGRG00000023089
GO:0008021	synaptic vesicle	cellular_component	cell|cell part|organelle|synapse|synapse part	3	599	73	18088	0.436876434681802	0.591327699468298	1.24097239691724	ENSBGRG00000003995;ENSBGRG00000007446;ENSBGRG00000020893
GO:0008022	protein C-terminus binding	molecular_function	binding	3	599	87	18088	0.553586693035173	0.668579444747064	1.04127568936734	ENSBGRG00000009973;ENSBGRG00000021050;ENSBGRG00000025098
GO:0008028	monocarboxylic acid transmembrane transporter activity	molecular_function	transporter activity	1	599	10	18088	0.285985115426744	0.518334743393551	3.01969949916528	ENSBGRG00000025199
GO:0008047	enzyme activator activity	molecular_function	enzyme regulator activity	1	599	21	18088	0.507177904743495	0.639341959098108	1.43795214245966	ENSBGRG00000013793
GO:0008076	voltage-gated potassium channel complex	cellular_component	cell|cell part|macromolecular complex|membrane|membrane part	3	599	51	18088	0.23830088914221	0.516318593141455	1.7762938230384	ENSBGRG00000003278;ENSBGRG00000010498;ENSBGRG00000012405
GO:0008081	phosphoric diester hydrolase activity	molecular_function	catalytic activity	1	599	7	18088	0.210042502420299	0.514734939507363	4.31385642737896	ENSBGRG00000008103
GO:0008083	growth factor activity	molecular_function	binding|receptor regulator activity	3	599	99	18088	0.641296244369254	0.729202387526919	0.915060454292508	ENSBGRG00000007446;ENSBGRG00000010067;ENSBGRG00000017454
GO:0008089	anterograde axonal transport	biological_process	cellular process|establishment of localization|localization	1	599	24	18088	0.55459087121671	0.668579444747064	1.2582081246522	ENSBGRG00000008906
GO:0008092	cytoskeletal protein binding	molecular_function	binding	4	599	37	18088	0.0331604578306682	0.326870365181829	3.26453999909759	ENSBGRG00000002536;ENSBGRG00000016472;ENSBGRG00000017566;ENSBGRG00000024093
GO:0008093	cytoskeletal adaptor activity	molecular_function	binding	1	599	8	18088	0.236212766291227	0.514734939507363	3.77462437395659	ENSBGRG00000023089
GO:0008094	DNA-dependent ATPase activity	molecular_function	catalytic activity	1	599	8	18088	0.236212766291227	0.514734939507363	3.77462437395659	ENSBGRG00000004194
GO:0008131	primary amine oxidase activity	molecular_function	catalytic activity	2	599	5	18088	0.0102437955813383	0.237929225369217	12.0787979966611	ENSBGRG00000006444;ENSBGRG00000006465
GO:0008134	transcription factor binding	molecular_function	binding	7	599	215	18088	0.571732723658985	0.682783356804078	0.983157976472415	ENSBGRG00000007158;ENSBGRG00000011880;ENSBGRG00000016329;ENSBGRG00000019533;ENSBGRG00000020463;ENSBGRG00000024942;ENSBGRG00000026121
GO:0008138	protein tyrosine/serine/threonine phosphatase activity	molecular_function	catalytic activity	2	599	31	18088	0.274152742288084	0.518334743393551	1.94819322526792	ENSBGRG00000007731;ENSBGRG00000026783
GO:0008139	nuclear localization sequence binding	molecular_function	binding	1	599	15	18088	0.39670457388601	0.570180996459925	2.01313299944352	ENSBGRG00000011907
GO:0008140	cAMP response element binding protein binding	molecular_function	binding	2	599	5	18088	0.0102437955813383	0.237929225369217	12.0787979966611	ENSBGRG00000014601;ENSBGRG00000020700
GO:0008143	poly(A) binding	molecular_function	binding	2	599	23	18088	0.175953094681367	0.514734939507363	2.62582565144807	ENSBGRG00000016329;ENSBGRG00000022064
GO:0008144	drug binding	molecular_function	binding	1	599	26	18088	0.583641322935444	0.690695098202135	1.16142288429434	ENSBGRG00000005016
GO:0008146	sulfotransferase activity	molecular_function	catalytic activity	1	599	8	18088	0.236212766291227	0.514734939507363	3.77462437395659	ENSBGRG00000011809
GO:0008156	negative regulation of DNA replication	biological_process	biological regulation|cellular process|metabolic process|negative regulation of biological process|regulation of biological process	2	599	5	18088	0.0102437955813383	0.237929225369217	12.0787979966611	ENSBGRG00000022760;ENSBGRG00000025740
GO:0008190	eukaryotic initiation factor 4E binding	molecular_function	binding	1	599	8	18088	0.236212766291227	0.514734939507363	3.77462437395659	ENSBGRG00000016329
GO:0008191	metalloendopeptidase inhibitor activity	molecular_function	enzyme regulator activity	2	599	12	18088	0.0580109926849333	0.427694051470124	5.03283249860879	ENSBGRG00000007446;ENSBGRG00000024001
GO:0008198	ferrous iron binding	molecular_function	binding	1	599	17	18088	0.436033412802132	0.590645571618441	1.7762938230384	ENSBGRG00000013885
GO:0008199	ferric iron binding	molecular_function	binding	1	599	13	18088	0.354637990565649	0.550605507634011	2.32284576858867	ENSBGRG00000013885
GO:0008201	heparin binding	molecular_function	binding	8	599	103	18088	0.0210284245106146	0.281780888442236	2.34539766925458	ENSBGRG00000000123;ENSBGRG00000002811;ENSBGRG00000005142;ENSBGRG00000008670;ENSBGRG00000013472;ENSBGRG00000013793;ENSBGRG00000015786;ENSBGRG00000018325
GO:0008203	cholesterol metabolic process	biological_process	metabolic process	2	599	37	18088	0.347912385622948	0.550605507634011	1.6322699995488	ENSBGRG00000017210;ENSBGRG00000017491
GO:0008210	estrogen metabolic process	biological_process	biological regulation|cellular process|metabolic process	1	599	5	18088	0.154985974889634	0.514734939507363	6.03939899833055	ENSBGRG00000016750
GO:0008219	cell death	biological_process	cellular process	2	599	18	18088	0.118238506187341	0.514734939507363	3.35522166573919	ENSBGRG00000006787;ENSBGRG00000020773
GO:0008233	peptidase activity	molecular_function	catalytic activity	1	599	47	18088	0.795021823779941	0.84860785356903	0.642489255141548	ENSBGRG00000013575
GO:0008234	cysteine-type peptidase activity	molecular_function	catalytic activity	1	599	14	18088	0.376025091182589	0.558904188430093	2.15692821368948	ENSBGRG00000015615
GO:0008237	metallopeptidase activity	molecular_function	catalytic activity	3	599	40	18088	0.145709521007661	0.514734939507363	2.26477462437396	ENSBGRG00000001210;ENSBGRG00000010497;ENSBGRG00000026643
GO:0008239	dipeptidyl-peptidase activity	molecular_function	catalytic activity	1	599	10	18088	0.285985115426744	0.518334743393551	3.01969949916528	ENSBGRG00000016318
GO:0008270	zinc ion binding	molecular_function	binding	19	599	516	18088	0.350336491460761	0.550605507634011	1.1119048543438	ENSBGRG00000000172;ENSBGRG00000000461;ENSBGRG00000000523;ENSBGRG00000002006;ENSBGRG00000002076;ENSBGRG00000003263;ENSBGRG00000006197;ENSBGRG00000007951;ENSBGRG00000010764;ENSBGRG00000011228;ENSBGRG00000013387;ENSBGRG00000014888;ENSBGRG00000018771;ENSBGRG00000020450;ENSBGRG00000020463;ENSBGRG00000021489;ENSBGRG00000021653;ENSBGRG00000025616;ENSBGRG00000026643
GO:0008277	regulation of G protein-coupled receptor signaling pathway	biological_process	biological regulation|cellular process|regulation of biological process|response to stimulus|signaling	1	599	23	18088	0.539315475124806	0.657904452148047	1.31291282572403	ENSBGRG00000020763
GO:0008283	cell proliferation	biological_process	NA	7	599	150	18088	0.229849499575215	0.514734939507363	1.40919309961046	ENSBGRG00000002076;ENSBGRG00000008025;ENSBGRG00000017545;ENSBGRG00000018146;ENSBGRG00000019523;ENSBGRG00000024200;ENSBGRG00000025652
GO:0008284	positive regulation of cell proliferation	biological_process	biological regulation|cellular process|positive regulation of biological process|regulation of biological process	11	599	275	18088	0.304058238739857	0.528954859191137	1.20787979966611	ENSBGRG00000000399;ENSBGRG00000011880;ENSBGRG00000013793;ENSBGRG00000016318;ENSBGRG00000018699;ENSBGRG00000019318;ENSBGRG00000019523;ENSBGRG00000019591;ENSBGRG00000020675;ENSBGRG00000024942;ENSBGRG00000025320
GO:0008285	negative regulation of cell proliferation	biological_process	biological regulation|cellular process|negative regulation of biological process|regulation of biological process	7	599	185	18088	0.414403771976483	0.584924314751022	1.14258899968416	ENSBGRG00000002408;ENSBGRG00000002480;ENSBGRG00000003224;ENSBGRG00000010067;ENSBGRG00000012504;ENSBGRG00000016073;ENSBGRG00000020773
GO:0008286	insulin receptor signaling pathway	biological_process	biological regulation|cellular process|regulation of biological process|response to stimulus|signaling	2	599	30	18088	0.261753072834404	0.518334743393551	2.01313299944352	ENSBGRG00000008799;ENSBGRG00000016293
GO:0008289	lipid binding	molecular_function	binding	4	599	104	18088	0.453130019220223	0.601469123857488	1.16142288429434	ENSBGRG00000000781;ENSBGRG00000015230;ENSBGRG00000015316;ENSBGRG00000024656
GO:0008305	integrin complex	cellular_component	cell|cell part|macromolecular complex|membrane|membrane part	3	599	9	18088	0.00261421183626179	0.151798567292268	10.0656649972176	ENSBGRG00000000208;ENSBGRG00000019507;ENSBGRG00000021915
GO:0008307	structural constituent of muscle	molecular_function	structural molecule activity	5	599	18	18088	0.000234459741852584	0.0499056125367852	8.38805416434799	ENSBGRG00000006143;ENSBGRG00000017566;ENSBGRG00000018070;ENSBGRG00000018208;ENSBGRG00000025933
GO:0008344	adult locomotory behavior	biological_process	multicellular organismal process	1	599	27	18088	0.597449253815838	0.701318463711044	1.11840722191306	ENSBGRG00000007951
GO:0008353	RNA polymerase II CTD heptapeptide repeat kinase activity	molecular_function	catalytic activity	1	599	6	18088	0.182977093677507	0.514734939507363	5.03283249860879	ENSBGRG00000025652
GO:0008360	regulation of cell shape	biological_process	biological regulation|cellular component organization or biogenesis|cellular process|developmental process|regulation of biological process	4	599	81	18088	0.280642219425465	0.518334743393551	1.49120962921742	ENSBGRG00000002811;ENSBGRG00000009934;ENSBGRG00000013286;ENSBGRG00000013793
GO:0008395	steroid hydroxylase activity	molecular_function	catalytic activity	2	599	6	18088	0.0150303809502683	0.251758880916993	10.0656649972176	ENSBGRG00000017491;ENSBGRG00000019883
GO:0008528	G protein-coupled peptide receptor activity	molecular_function	molecular transducer activity|receptor activity	2	599	31	18088	0.274152742288084	0.518334743393551	1.94819322526792	ENSBGRG00000001603;ENSBGRG00000021139
GO:0008542	visual learning	biological_process	multicellular organismal process|response to stimulus	2	599	25	18088	0.200117795741257	0.514734939507363	2.41575959933222	ENSBGRG00000011295;ENSBGRG00000018550
GO:0008553	proton-exporting ATPase activity, phosphorylative mechanism	molecular_function	catalytic activity|transporter activity	1	599	11	18088	0.309643424745218	0.528954859191137	2.74518136287752	ENSBGRG00000009846
GO:0008574	ATP-dependent microtubule motor activity, plus-end-directed	molecular_function	catalytic activity	1	599	12	18088	0.332519100387062	0.540343538128976	2.5164162493044	ENSBGRG00000000228
GO:0008584	male gonad development	biological_process	developmental process|multicellular organismal process|reproduction|reproductive process	1	599	43	18088	0.765384523883755	0.82404192868078	0.702255697480297	ENSBGRG00000007158
GO:0008585	female gonad development	biological_process	developmental process|multicellular organismal process|reproduction|reproductive process	1	599	9	18088	0.261517442894742	0.518334743393551	3.35522166573919	ENSBGRG00000016750
GO:0008610	lipid biosynthetic process	biological_process	metabolic process	1	599	8	18088	0.236212766291227	0.514734939507363	3.77462437395659	ENSBGRG00000008633
GO:0008625	extrinsic apoptotic signaling pathway via death domain receptors	biological_process	biological regulation|cellular process|regulation of biological process|response to stimulus|signaling	2	599	14	18088	0.0766056825454399	0.488817212432807	4.31385642737896	ENSBGRG00000007446;ENSBGRG00000016329
GO:0008637	apoptotic mitochondrial changes	biological_process	cellular component organization or biogenesis|cellular process	1	599	11	18088	0.309643424745218	0.528954859191137	2.74518136287752	ENSBGRG00000019340
GO:0008643	carbohydrate transport	biological_process	establishment of localization|localization	1	599	14	18088	0.376025091182589	0.558904188430093	2.15692821368948	ENSBGRG00000021440
GO:0008652	cellular amino acid biosynthetic process	biological_process	cellular process|metabolic process	2	599	7	18088	0.0205846412207521	0.277972441911241	8.62771285475793	ENSBGRG00000013342;ENSBGRG00000018375
GO:0009036	type II site-specific deoxyribonuclease activity	molecular_function	catalytic activity	81	599	2392	18088	0.431912108143667	0.590645571618441	1.02255710465045	ENSBGRG00000000197;ENSBGRG00000000343;ENSBGRG00000000475;ENSBGRG00000000543;ENSBGRG00000000616;ENSBGRG00000000763;ENSBGRG00000001489;ENSBGRG00000002059;ENSBGRG00000002713;ENSBGRG00000004252;ENSBGRG00000004265;ENSBGRG00000004354;ENSBGRG00000004479;ENSBGRG00000004490;ENSBGRG00000004500;ENSBGRG00000004954;ENSBGRG00000005804;ENSBGRG00000005901;ENSBGRG00000005944;ENSBGRG00000006106;ENSBGRG00000006433;…
GO:0009058	biosynthetic process	biological_process	metabolic process	2	599	13	18088	0.0670924182440102	0.458118528815378	4.64569153717735	ENSBGRG00000001562;ENSBGRG00000018828
GO:0009060	aerobic respiration	biological_process	cellular process|metabolic process	1	599	29	18088	0.623708685924823	0.71621656617076	1.04127568936734	ENSBGRG00000005916
GO:0009267	cellular response to starvation	biological_process	cellular process|response to stimulus	3	599	32	18088	0.0883122070801615	0.514734939507363	2.83096828046745	ENSBGRG00000008799;ENSBGRG00000019533;ENSBGRG00000023738
GO:0009306	protein secretion	biological_process	cellular process|establishment of localization|localization	1	599	22	18088	0.5235171107577	0.650475611226757	1.37259068143876	ENSBGRG00000003995
GO:0009308	amine metabolic process	biological_process	metabolic process	2	599	6	18088	0.0150303809502683	0.251758880916993	10.0656649972176	ENSBGRG00000006444;ENSBGRG00000006465
GO:0009314	response to radiation	biological_process	response to stimulus	2	599	9	18088	0.0337753534631051	0.326870365181829	6.71044333147839	ENSBGRG00000012388;ENSBGRG00000018699
GO:0009408	response to heat	biological_process	response to stimulus	1	599	28	18088	0.610800003883072	0.710763932374289	1.07846410684474	ENSBGRG00000012504
GO:0009409	response to cold	biological_process	response to stimulus	1	599	21	18088	0.507177904743495	0.639341959098108	1.43795214245966	ENSBGRG00000004623
GO:0009411	response to UV	biological_process	response to stimulus	1	599	25	18088	0.569360582694854	0.680731733050402	1.20787979966611	ENSBGRG00000023565
GO:0009566	fertilization	biological_process	multi-organism process|reproduction|reproductive process	1	599	19	18088	0.472802404536573	0.612813830879993	1.58931552587646	ENSBGRG00000017034
GO:0009612	response to mechanical stimulus	biological_process	response to stimulus	1	599	29	18088	0.623708685924823	0.71621656617076	1.04127568936734	ENSBGRG00000013472
GO:0009615	response to virus	biological_process	multi-organism process|response to stimulus	4	599	53	18088	0.0980204954745745	0.514734939507363	2.27901848993606	ENSBGRG00000008966;ENSBGRG00000016329;ENSBGRG00000023713;ENSBGRG00000024189
GO:0009617	response to bacterium	biological_process	multi-organism process|response to stimulus	1	599	43	18088	0.765384523883755	0.82404192868078	0.702255697480297	ENSBGRG00000026643
GO:0009636	response to toxic substance	biological_process	response to stimulus	2	599	32	18088	0.286542111301946	0.518334743393551	1.8873121869783	ENSBGRG00000023713;ENSBGRG00000025797
GO:0009653	anatomical structure morphogenesis	biological_process	developmental process	2	599	42	18088	0.407426864315151	0.58270738722249	1.43795214245966	ENSBGRG00000015226;ENSBGRG00000019533
GO:0009749	response to glucose	biological_process	response to stimulus	2	599	35	18088	0.323523723041213	0.540343538128976	1.72554257095159	ENSBGRG00000011880;ENSBGRG00000021139
GO:0009755	hormone-mediated signaling pathway	biological_process	biological regulation|cellular process|regulation of biological process|response to stimulus|signaling	3	599	29	18088	0.0698772883683025	0.469985468484877	3.12382706810201	ENSBGRG00000003884;ENSBGRG00000020463;ENSBGRG00000020773
GO:0009791	post-embryonic development	biological_process	developmental process|multicellular organismal process	3	599	33	18088	0.094866441285988	0.514734939507363	2.74518136287752	ENSBGRG00000007951;ENSBGRG00000008132;ENSBGRG00000016750
GO:0009887	animal organ morphogenesis	biological_process	developmental process|multicellular organismal process	2	599	46	18088	0.453086988431554	0.601469123857488	1.31291282572403	ENSBGRG00000004186;ENSBGRG00000021915
GO:0009897	external side of plasma membrane	cellular_component	cell|cell part|membrane|membrane part	13	599	149	18088	0.00138176310247093	0.0925781278655523	2.63463714692272	ENSBGRG00000000399;ENSBGRG00000001827;ENSBGRG00000006576;ENSBGRG00000008424;ENSBGRG00000009248;ENSBGRG00000013793;ENSBGRG00000015786;ENSBGRG00000015837;ENSBGRG00000016758;ENSBGRG00000017210;ENSBGRG00000019417;ENSBGRG00000021445;ENSBGRG00000025320
GO:0009952	anterior/posterior pattern specification	biological_process	developmental process|multicellular organismal process	3	599	63	18088	0.347065052505752	0.550605507634011	1.43795214245966	ENSBGRG00000003819;ENSBGRG00000003972;ENSBGRG00000003993
GO:0009953	dorsal/ventral pattern formation	biological_process	developmental process|multicellular organismal process	1	599	21	18088	0.507177904743495	0.639341959098108	1.43795214245966	ENSBGRG00000004039
GO:0009954	proximal/distal pattern formation	biological_process	developmental process|multicellular organismal process	1	599	17	18088	0.436033412802132	0.590645571618441	1.7762938230384	ENSBGRG00000003819
GO:0009966	regulation of signal transduction	biological_process	biological regulation|cellular process|regulation of biological process|response to stimulus|signaling	1	599	15	18088	0.39670457388601	0.570180996459925	2.01313299944352	ENSBGRG00000020773
GO:0009968	negative regulation of signal transduction	biological_process	biological regulation|cellular process|negative regulation of biological process|regulation of biological process|response to stimulus|signaling	1	599	45	18088	0.780702443047925	0.836913018947375	0.671044333147839	ENSBGRG00000012736
GO:0009986	cell surface	cellular_component	cell|cell part	24	599	298	18088	5.92882483765126e-05	0.034426709557295	2.43197275100559	ENSBGRG00000000208;ENSBGRG00000003550;ENSBGRG00000003884;ENSBGRG00000006411;ENSBGRG00000008639;ENSBGRG00000011058;ENSBGRG00000012149;ENSBGRG00000012405;ENSBGRG00000012504;ENSBGRG00000012927;ENSBGRG00000016318;ENSBGRG00000016472;ENSBGRG00000016758;ENSBGRG00000016848;ENSBGRG00000019507;ENSBGRG00000019591;ENSBGRG00000020893;ENSBGRG00000021376;ENSBGRG00000021915;ENSBGRG00000022191;ENSBGRG00000024093;…
GO:0010001	glial cell differentiation	biological_process	cellular process|developmental process|multicellular organismal process	1	599	12	18088	0.332519100387062	0.540343538128976	2.5164162493044	ENSBGRG00000024942
GO:0010008	endosome membrane	cellular_component	cell|cell part|membrane|organelle|organelle part	2	599	102	18088	0.855960315477787	0.895007724827314	0.592097941012799	ENSBGRG00000007944;ENSBGRG00000015552
GO:0010033	response to organic substance	biological_process	response to stimulus	2	599	16	18088	0.096775984076116	0.514734939507363	3.77462437395659	ENSBGRG00000017210;ENSBGRG00000020621
GO:0010043	response to zinc ion	biological_process	response to stimulus	1	599	8	18088	0.236212766291227	0.514734939507363	3.77462437395659	ENSBGRG00000012985
GO:0010107	potassium ion import	biological_process	cellular process|establishment of localization|localization	3	599	36	18088	0.115654209098448	0.514734939507363	2.5164162493044	ENSBGRG00000007336;ENSBGRG00000014154;ENSBGRG00000025191
GO:0010181	FMN binding	molecular_function	binding	1	599	8	18088	0.236212766291227	0.514734939507363	3.77462437395659	ENSBGRG00000019898
GO:0010212	response to ionizing radiation	biological_process	response to stimulus	1	599	17	18088	0.436033412802132	0.590645571618441	1.7762938230384	ENSBGRG00000012912
GO:0010226	response to lithium ion	biological_process	response to stimulus	1	599	5	18088	0.154985974889634	0.514734939507363	6.03939899833055	ENSBGRG00000010476
GO:0010243	response to organonitrogen compound	biological_process	response to stimulus	1	599	5	18088	0.154985974889634	0.514734939507363	6.03939899833055	ENSBGRG00000011225
GO:0010259	multicellular organism aging	biological_process	developmental process|multicellular organismal process	1	599	7	18088	0.210042502420299	0.514734939507363	4.31385642737896	ENSBGRG00000024189
GO:0010332	response to gamma radiation	biological_process	response to stimulus	1	599	8	18088	0.236212766291227	0.514734939507363	3.77462437395659	ENSBGRG00000018699
GO:0010460	positive regulation of heart rate	biological_process	biological regulation|multicellular organismal process|positive regulation of biological process|regulation of biological process	1	599	12	18088	0.332519100387062	0.540343538128976	2.5164162493044	ENSBGRG00000003550
GO:0010468	regulation of gene expression	biological_process	biological regulation|metabolic process|regulation of biological process	3	599	77	18088	0.471560530358132	0.612813830879993	1.17650629837608	ENSBGRG00000006631;ENSBGRG00000013793;ENSBGRG00000022064
GO:0010469	regulation of signaling receptor activity	biological_process	biological regulation|cellular process|regulation of biological process|response to stimulus|signaling	1	599	10	18088	0.285985115426744	0.518334743393551	3.01969949916528	ENSBGRG00000000399
GO:0010494	cytoplasmic stress granule	cellular_component	cell|cell part|macromolecular complex|organelle	1	599	59	18088	0.863327497716817	0.898933951597547	0.511813474434793	ENSBGRG00000016329
GO:0010498	proteasomal protein catabolic process	biological_process	cellular process|metabolic process	1	599	23	18088	0.539315475124806	0.657904452148047	1.31291282572403	ENSBGRG00000020463
GO:0010501	RNA secondary structure unwinding	biological_process	cellular process|metabolic process	1	599	6	18088	0.182977093677507	0.514734939507363	5.03283249860879	ENSBGRG00000016329
GO:0010506	regulation of autophagy	biological_process	biological regulation|cellular process|metabolic process|regulation of biological process	2	599	36	18088	0.335751341508433	0.542559217910659	1.6776108328696	ENSBGRG00000018716;ENSBGRG00000023738
GO:0010596	negative regulation of endothelial cell migration	biological_process	biological regulation|cellular process|localization|locomotion|multicellular organismal process|negative regulation of biological process|regulation of biological process	2	599	9	18088	0.0337753534631051	0.326870365181829	6.71044333147839	ENSBGRG00000014320;ENSBGRG00000026643
GO:0010613	positive regulation of cardiac muscle hypertrophy	biological_process	biological regulation|multicellular organismal process|positive regulation of biological process|regulation of biological process|response to stimulus	1	599	6	18088	0.182977093677507	0.514734939507363	5.03283249860879	ENSBGRG00000000461
GO:0010628	positive regulation of gene expression	biological_process	biological regulation|metabolic process|positive regulation of biological process|regulation of biological process	11	599	152	18088	0.0124307424984282	0.251758880916993	2.18530884808013	ENSBGRG00000002536;ENSBGRG00000003550;ENSBGRG00000006631;ENSBGRG00000007158;ENSBGRG00000007446;ENSBGRG00000008025;ENSBGRG00000008966;ENSBGRG00000016329;ENSBGRG00000017887;ENSBGRG00000020763;ENSBGRG00000020862
GO:0010629	negative regulation of gene expression	biological_process	biological regulation|metabolic process|negative regulation of biological process|regulation of biological process	5	599	106	18088	0.274610119530501	0.518334743393551	1.42438655621004	ENSBGRG00000003550;ENSBGRG00000004313;ENSBGRG00000009456;ENSBGRG00000013554;ENSBGRG00000016750
GO:0010738	regulation of protein kinase A signaling	biological_process	biological regulation|cellular process|regulation of biological process|response to stimulus|signaling	1	599	8	18088	0.236212766291227	0.514734939507363	3.77462437395659	ENSBGRG00000011443
GO:0010739	positive regulation of protein kinase A signaling	biological_process	biological regulation|cellular process|positive regulation of biological process|regulation of biological process|response to stimulus|signaling	1	599	5	18088	0.154985974889634	0.514734939507363	6.03939899833055	ENSBGRG00000011938
GO:0010744	positive regulation of macrophage derived foam cell differentiation	biological_process	biological regulation|cellular process|developmental process|positive regulation of biological process|regulation of biological process	1	599	5	18088	0.154985974889634	0.514734939507363	6.03939899833055	ENSBGRG00000009456
GO:0010759	positive regulation of macrophage chemotaxis	biological_process	biological regulation|cellular process|immune system process|localization|locomotion|positive regulation of biological process|regulation of biological process|response to stimulus	1	599	7	18088	0.210042502420299	0.514734939507363	4.31385642737896	ENSBGRG00000023713
GO:0010764	negative regulation of fibroblast migration	biological_process	biological regulation|cellular process|localization|locomotion|negative regulation of biological process|regulation of biological process	3	599	6	18088	0.000670624843478322	0.064901582074402	15.0984974958264	ENSBGRG00000018314;ENSBGRG00000021595;ENSBGRG00000024189
GO:0010765	positive regulation of sodium ion transport	biological_process	biological regulation|establishment of localization|localization|positive regulation of biological process|regulation of biological process	1	599	8	18088	0.236212766291227	0.514734939507363	3.77462437395659	ENSBGRG00000018550
GO:0010801	negative regulation of peptidyl-threonine phosphorylation	biological_process	biological regulation|cellular process|metabolic process|negative regulation of biological process|regulation of biological process	1	599	8	18088	0.236212766291227	0.514734939507363	3.77462437395659	ENSBGRG00000024200
GO:0010811	positive regulation of cell-substrate adhesion	biological_process	biological adhesion|biological regulation|positive regulation of biological process|regulation of biological process	1	599	21	18088	0.507177904743495	0.639341959098108	1.43795214245966	ENSBGRG00000024001
GO:0010818	T cell chemotaxis	biological_process	cellular process|immune system process|localization|locomotion|response to stimulus	2	599	10	18088	0.0413083901067314	0.363430381646092	6.03939899833055	ENSBGRG00000015786;ENSBGRG00000023186
GO:0010820	positive regulation of T cell chemotaxis	biological_process	biological regulation|cellular process|immune system process|localization|locomotion|positive regulation of biological process|regulation of biological process|response to stimulus	1	599	5	18088	0.154985974889634	0.514734939507363	6.03939899833055	ENSBGRG00000023713
GO:0010824	regulation of centrosome duplication	biological_process	biological regulation|cellular component organization or biogenesis|cellular process|regulation of biological process	1	599	22	18088	0.5235171107577	0.650475611226757	1.37259068143876	ENSBGRG00000004194
GO:0010832	negative regulation of myotube differentiation	biological_process	biological regulation|cellular process|developmental process|negative regulation of biological process|regulation of biological process	1	599	7	18088	0.210042502420299	0.514734939507363	4.31385642737896	ENSBGRG00000018070
GO:0010862	positive regulation of pathway-restricted SMAD protein phosphorylation	biological_process	biological regulation|cellular process|metabolic process|positive regulation of biological process|regulation of biological process|response to stimulus|signaling	1	599	27	18088	0.597449253815838	0.701318463711044	1.11840722191306	ENSBGRG00000010067
GO:0010875	positive regulation of cholesterol efflux	biological_process	biological regulation|establishment of localization|localization|positive regulation of biological process|regulation of biological process	2	599	6	18088	0.0150303809502683	0.251758880916993	10.0656649972176	ENSBGRG00000011907;ENSBGRG00000017210
GO:0010906	regulation of glucose metabolic process	biological_process	biological regulation|cellular process|metabolic process|regulation of biological process	1	599	14	18088	0.376025091182589	0.558904188430093	2.15692821368948	ENSBGRG00000008799
GO:0010942	positive regulation of cell death	biological_process	biological regulation|cellular process|positive regulation of biological process|regulation of biological process	3	599	21	18088	0.0308366622172198	0.319746818942839	4.31385642737897	ENSBGRG00000020621;ENSBGRG00000022760;ENSBGRG00000026285
GO:0010951	negative regulation of endopeptidase activity	biological_process	biological regulation|cellular process|metabolic process|negative regulation of biological process|regulation of biological process	2	599	41	18088	0.395720756593237	0.570180996459925	1.47302414593428	ENSBGRG00000019802;ENSBGRG00000024001
GO:0010971	positive regulation of G2/M transition of mitotic cell cycle	biological_process	biological regulation|cellular process|positive regulation of biological process|regulation of biological process	1	599	14	18088	0.376025091182589	0.558904188430093	2.15692821368948	ENSBGRG00000025652
GO:0010997	anaphase-promoting complex binding	molecular_function	binding	1	599	6	18088	0.182977093677507	0.514734939507363	5.03283249860879	ENSBGRG00000009973
GO:0012505	endomembrane system	cellular_component	cell|cell part	3	599	46	18088	0.194788165686149	0.514734939507363	1.96936923858605	ENSBGRG00000010896;ENSBGRG00000012504;ENSBGRG00000021445
GO:0014002	astrocyte development	biological_process	cellular process|developmental process|multicellular organismal process	1	599	11	18088	0.309643424745218	0.528954859191137	2.74518136287752	ENSBGRG00000009568
GO:0014067	negative regulation of phosphatidylinositol 3-kinase signaling	biological_process	biological regulation|cellular process|negative regulation of biological process|regulation of biological process|response to stimulus|signaling	1	599	7	18088	0.210042502420299	0.514734939507363	4.31385642737896	ENSBGRG00000016758
GO:0014068	positive regulation of phosphatidylinositol 3-kinase signaling	biological_process	biological regulation|cellular process|positive regulation of biological process|regulation of biological process|response to stimulus|signaling	2	599	30	18088	0.261753072834404	0.518334743393551	2.01313299944352	ENSBGRG00000013793;ENSBGRG00000023713
GO:0014069	postsynaptic density	cellular_component	cell|cell part|organelle|synapse|synapse part	4	599	170	18088	0.818587838247403	0.868440934364785	0.710517529215359	ENSBGRG00000010476;ENSBGRG00000018169;ENSBGRG00000020893;ENSBGRG00000021420
GO:0014070	response to organic cyclic compound	biological_process	response to stimulus	1	599	21	18088	0.507177904743495	0.639341959098108	1.43795214245966	ENSBGRG00000011225
GO:0014823	response to activity	biological_process	response to stimulus	1	599	11	18088	0.309643424745218	0.528954859191137	2.74518136287752	ENSBGRG00000015122
GO:0014909	smooth muscle cell migration	biological_process	cellular process|localization|locomotion	1	599	7	18088	0.210042502420299	0.514734939507363	4.31385642737896	ENSBGRG00000008639
GO:0014911	positive regulation of smooth muscle cell migration	biological_process	biological regulation|cellular process|localization|locomotion|positive regulation of biological process|regulation of biological process	1	599	12	18088	0.332519100387062	0.540343538128976	2.5164162493044	ENSBGRG00000023713
GO:0015031	protein transport	biological_process	establishment of localization|localization	4	599	217	18088	0.931839982771203	0.95079789819189	0.556626635790834	ENSBGRG00000000228;ENSBGRG00000006010;ENSBGRG00000018414;ENSBGRG00000026643
GO:0015078	proton transmembrane transporter activity	molecular_function	transporter activity	2	599	21	18088	0.152308757326266	0.514734939507363	2.87590428491931	ENSBGRG00000007400;ENSBGRG00000015726
GO:0015171	amino acid transmembrane transporter activity	molecular_function	transporter activity	2	599	25	18088	0.200117795741257	0.514734939507363	2.41575959933222	ENSBGRG00000007400;ENSBGRG00000012015
GO:0015175	neutral amino acid transmembrane transporter activity	molecular_function	transporter activity	1	599	7	18088	0.210042502420299	0.514734939507363	4.31385642737896	ENSBGRG00000012015
GO:0015179	L-amino acid transmembrane transporter activity	molecular_function	transporter activity	1	599	9	18088	0.261517442894742	0.518334743393551	3.35522166573919	ENSBGRG00000012015
GO:0015180	L-alanine transmembrane transporter activity	molecular_function	transporter activity	1	599	7	18088	0.210042502420299	0.514734939507363	4.31385642737896	ENSBGRG00000007400
GO:0015187	glycine transmembrane transporter activity	molecular_function	transporter activity	1	599	7	18088	0.210042502420299	0.514734939507363	4.31385642737896	ENSBGRG00000007400
GO:0015193	L-proline transmembrane transporter activity	molecular_function	transporter activity	1	599	6	18088	0.182977093677507	0.514734939507363	5.03283249860879	ENSBGRG00000007400
GO:0015267	channel activity	molecular_function	transporter activity	1	599	7	18088	0.210042502420299	0.514734939507363	4.31385642737896	ENSBGRG00000002485
GO:0015269	calcium-activated potassium channel activity	molecular_function	transporter activity	2	599	6	18088	0.0150303809502683	0.251758880916993	10.0656649972176	ENSBGRG00000003278;ENSBGRG00000010498
GO:0015279	store-operated calcium channel activity	molecular_function	transporter activity	1	599	6	18088	0.182977093677507	0.514734939507363	5.03283249860879	ENSBGRG00000026010
GO:0015293	symporter activity	molecular_function	transporter activity	1	599	35	18088	0.692662847102665	0.764650620819291	0.862771285475793	ENSBGRG00000025199
GO:0015301	anion:anion antiporter activity	molecular_function	transporter activity	1	599	13	18088	0.354637990565649	0.550605507634011	2.32284576858867	ENSBGRG00000018255
GO:0015459	potassium channel regulator activity	molecular_function	channel regulator activity	2	599	19	18088	0.129374104269315	0.514734939507363	3.17863105175292	ENSBGRG00000003278;ENSBGRG00000018550
GO:0015467	G-protein activated inward rectifier potassium channel activity	molecular_function	molecular transducer activity|receptor activity|transporter activity	1	599	6	18088	0.182977093677507	0.514734939507363	5.03283249860879	ENSBGRG00000014154
GO:0015629	actin cytoskeleton	cellular_component	cell|cell part|organelle	6	599	102	18088	0.12264301914276	0.514734939507363	1.7762938230384	ENSBGRG00000001536;ENSBGRG00000006143;ENSBGRG00000017566;ENSBGRG00000019533;ENSBGRG00000021489;ENSBGRG00000023843
GO:0015630	microtubule cytoskeleton	cellular_component	cell|cell part|organelle	4	599	80	18088	0.273239005761779	0.518334743393551	1.50984974958264	ENSBGRG00000000228;ENSBGRG00000004061;ENSBGRG00000020675;ENSBGRG00000021050
GO:0015701	bicarbonate transport	biological_process	establishment of localization|localization	1	599	14	18088	0.376025091182589	0.558904188430093	2.15692821368948	ENSBGRG00000018255
GO:0015718	monocarboxylic acid transport	biological_process	establishment of localization|localization	1	599	10	18088	0.285985115426744	0.518334743393551	3.01969949916528	ENSBGRG00000025199
GO:0015721	bile acid and bile salt transport	biological_process	establishment of localization|localization	1	599	10	18088	0.285985115426744	0.518334743393551	3.01969949916528	ENSBGRG00000007947
GO:0015804	neutral amino acid transport	biological_process	establishment of localization|localization	1	599	7	18088	0.210042502420299	0.514734939507363	4.31385642737896	ENSBGRG00000012015
GO:0015808	L-alanine transport	biological_process	establishment of localization|localization	1	599	5	18088	0.154985974889634	0.514734939507363	6.03939899833055	ENSBGRG00000007400
GO:0015813	L-glutamate transmembrane transport	biological_process	establishment of localization|localization	1	599	5	18088	0.154985974889634	0.514734939507363	6.03939899833055	ENSBGRG00000020517
GO:0015816	glycine transport	biological_process	establishment of localization|localization	1	599	6	18088	0.182977093677507	0.514734939507363	5.03283249860879	ENSBGRG00000007400
GO:0015824	proline transport	biological_process	establishment of localization|localization	1	599	5	18088	0.154985974889634	0.514734939507363	6.03939899833055	ENSBGRG00000007400
GO:0015986	ATP synthesis coupled proton transport	biological_process	cellular process|establishment of localization|localization|metabolic process	1	599	20	18088	0.490279373914103	0.626607974584275	1.50984974958264	ENSBGRG00000009741
GO:0015991	ATP hydrolysis coupled proton transport	biological_process	establishment of localization|localization	3	599	30	18088	0.0758105810286044	0.488817212432807	3.01969949916528	ENSBGRG00000007336;ENSBGRG00000015726;ENSBGRG00000025191
GO:0016004	phospholipase activator activity	molecular_function	enzyme regulator activity	1	599	7	18088	0.210042502420299	0.514734939507363	4.31385642737896	ENSBGRG00000023713
GO:0016020	membrane	cellular_component	NA	19	599	812	18088	0.959647513919641	0.971495657725604	0.706579932070692	ENSBGRG00000000208;ENSBGRG00000000314;ENSBGRG00000004776;ENSBGRG00000005431;ENSBGRG00000006411;ENSBGRG00000007944;ENSBGRG00000009568;ENSBGRG00000012015;ENSBGRG00000012405;ENSBGRG00000012736;ENSBGRG00000015211;ENSBGRG00000015615;ENSBGRG00000016172;ENSBGRG00000018255;ENSBGRG00000021376;ENSBGRG00000021915;ENSBGRG00000022099;ENSBGRG00000023742;ENSBGRG00000026010
GO:0016021	integral component of membrane	cellular_component	membrane|membrane part	105	599	2451	18088	0.00300285488955343	0.154488271737348	1.29362891641107	ENSBGRG00000000123;ENSBGRG00000000211;ENSBGRG00000000416;ENSBGRG00000000427;ENSBGRG00000000465;ENSBGRG00000000709;ENSBGRG00000000781;ENSBGRG00000001024;ENSBGRG00000001238;ENSBGRG00000001242;ENSBGRG00000001603;ENSBGRG00000001621;ENSBGRG00000001827;ENSBGRG00000002076;ENSBGRG00000002210;ENSBGRG00000002269;ENSBGRG00000002333;ENSBGRG00000002485;ENSBGRG00000003550;ENSBGRG00000003884;ENSBGRG00000004186;…
GO:0016032	viral process	biological_process	multi-organism process	5	599	106	18088	0.274610119530501	0.518334743393551	1.42438655621004	ENSBGRG00000011228;ENSBGRG00000013387;ENSBGRG00000014888;ENSBGRG00000016329;ENSBGRG00000020773
GO:0016042	lipid catabolic process	biological_process	metabolic process	3	599	55	18088	0.274178704799383	0.518334743393551	1.64710881772651	ENSBGRG00000002335;ENSBGRG00000016522;ENSBGRG00000017545
GO:0016045	detection of bacterium	biological_process	multi-organism process|response to stimulus	1	599	5	18088	0.154985974889634	0.514734939507363	6.03939899833055	ENSBGRG00000007270
GO:0016055	Wnt signaling pathway	biological_process	biological regulation|cellular process|regulation of biological process|response to stimulus|signaling	3	599	116	18088	0.743561842204314	0.809047301136737	0.780956767025502	ENSBGRG00000005142;ENSBGRG00000006411;ENSBGRG00000016329
GO:0016125	sterol metabolic process	biological_process	metabolic process	2	599	8	18088	0.0268506553238066	0.294846188528259	7.54924874791319	ENSBGRG00000017545;ENSBGRG00000019883
GO:0016126	sterol biosynthetic process	biological_process	metabolic process	2	599	11	18088	0.0494020222419989	0.396582132468028	5.49036272575505	ENSBGRG00000017491;ENSBGRG00000026259
GO:0016139	glycoside catabolic process	biological_process	metabolic process	1	599	5	18088	0.154985974889634	0.514734939507363	6.03939899833055	ENSBGRG00000002269
GO:0016176	superoxide-generating NADPH oxidase activator activity	molecular_function	enzyme regulator activity	2	599	8	18088	0.0268506553238066	0.294846188528259	7.54924874791319	ENSBGRG00000007944;ENSBGRG00000013127
GO:0016192	vesicle-mediated transport	biological_process	establishment of localization|localization	3	599	95	18088	0.613459945245046	0.711956845181125	0.953589315525876	ENSBGRG00000000228;ENSBGRG00000003553;ENSBGRG00000026643
GO:0016197	endosomal transport	biological_process	establishment of localization|localization	1	599	38	18088	0.722253013795144	0.789808380433862	0.79465776293823	ENSBGRG00000007107
GO:0016208	AMP binding	molecular_function	binding	1	599	7	18088	0.210042502420299	0.514734939507363	4.31385642737896	ENSBGRG00000008633
GO:0016209	antioxidant activity	molecular_function	NA	1	599	9	18088	0.261517442894742	0.518334743393551	3.35522166573919	ENSBGRG00000020621
GO:0016235	aggresome	cellular_component	cell|cell part	1	599	17	18088	0.436033412802132	0.590645571618441	1.7762938230384	ENSBGRG00000022760
GO:0016241	regulation of macroautophagy	biological_process	biological regulation|cellular process|metabolic process|regulation of biological process	1	599	20	18088	0.490279373914103	0.626607974584275	1.50984974958264	ENSBGRG00000023738
GO:0016298	lipase activity	molecular_function	catalytic activity	2	599	8	18088	0.0268506553238066	0.294846188528259	7.54924874791319	ENSBGRG00000016522;ENSBGRG00000017545
GO:0016310	phosphorylation	biological_process	cellular process|metabolic process	3	599	15	18088	0.0122124524152751	0.251758880916993	6.03939899833055	ENSBGRG00000011003;ENSBGRG00000017031;ENSBGRG00000023754
GO:0016311	dephosphorylation	biological_process	cellular process|metabolic process	1	599	29	18088	0.623708685924823	0.71621656617076	1.04127568936734	ENSBGRG00000007731
GO:0016323	basolateral plasma membrane	cellular_component	cell|cell part|membrane|membrane part	5	599	98	18088	0.224793555316526	0.514734939507363	1.5406630097782	ENSBGRG00000001621;ENSBGRG00000007336;ENSBGRG00000007947;ENSBGRG00000012580;ENSBGRG00000014154
GO:0016324	apical plasma membrane	cellular_component	cell|cell part|membrane|membrane part	8	599	159	18088	0.158232707962129	0.514734939507363	1.51934565995737	ENSBGRG00000007013;ENSBGRG00000008584;ENSBGRG00000012015;ENSBGRG00000012580;ENSBGRG00000014390;ENSBGRG00000016318;ENSBGRG00000018414;ENSBGRG00000024189
GO:0016339	calcium-dependent cell-cell adhesion via plasma membrane cell adhesion molecules	biological_process	biological adhesion	2	599	24	18088	0.18798136501102	0.514734939507363	2.5164162493044	ENSBGRG00000016472;ENSBGRG00000024093
GO:0016342	catenin complex	cellular_component	cell|cell part|macromolecular complex|membrane|membrane part	2	599	16	18088	0.096775984076116	0.514734939507363	3.77462437395659	ENSBGRG00000016472;ENSBGRG00000024093
GO:0016358	dendrite development	biological_process	cellular component organization or biogenesis|cellular process|developmental process|multicellular organismal process	1	599	13	18088	0.354637990565649	0.550605507634011	2.32284576858867	ENSBGRG00000013286
GO:0016459	myosin complex	cellular_component	cell|cell part|macromolecular complex|organelle|organelle part	3	599	20	18088	0.0270811654216541	0.294846188528259	4.52954924874791	ENSBGRG00000013402;ENSBGRG00000018451;ENSBGRG00000025933
GO:0016477	cell migration	biological_process	cellular process|localization|locomotion	5	599	94	18088	0.200989764535574	0.514734939507363	1.60622313785387	ENSBGRG00000000208;ENSBGRG00000000314;ENSBGRG00000002076;ENSBGRG00000006411;ENSBGRG00000023843
GO:0016485	protein processing	biological_process	metabolic process	1	599	25	18088	0.569360582694854	0.680731733050402	1.20787979966611	ENSBGRG00000025616
GO:0016491	oxidoreductase activity	molecular_function	catalytic activity	2	599	63	18088	0.622069196949917	0.71621656617076	0.95863476163977	ENSBGRG00000004368;ENSBGRG00000024230
GO:0016493	C-C chemokine receptor activity	molecular_function	molecular transducer activity|receptor activity	2	599	22	18088	0.164054578445184	0.514734939507363	2.74518136287752	ENSBGRG00000001827;ENSBGRG00000025320
GO:0016494	C-X-C chemokine receptor activity	molecular_function	molecular transducer activity|receptor activity	2	599	8	18088	0.0268506553238066	0.294846188528259	7.54924874791319	ENSBGRG00000001827;ENSBGRG00000025320
GO:0016525	negative regulation of angiogenesis	biological_process	biological regulation|developmental process|multicellular organismal process|negative regulation of biological process|regulation of biological process	2	599	37	18088	0.347912385622948	0.550605507634011	1.6322699995488	ENSBGRG00000003550;ENSBGRG00000008670
GO:0016529	sarcoplasmic reticulum	cellular_component	cell|cell part|organelle	1	599	17	18088	0.436033412802132	0.590645571618441	1.7762938230384	ENSBGRG00000013242
GO:0016538	cyclin-dependent protein serine/threonine kinase regulator activity	molecular_function	enzyme regulator activity	1	599	20	18088	0.490279373914103	0.626607974584275	1.50984974958264	ENSBGRG00000020675
GO:0016559	peroxisome fission	biological_process	cellular component organization or biogenesis|cellular process	1	599	7	18088	0.210042502420299	0.514734939507363	4.31385642737896	ENSBGRG00000015679
GO:0016567	protein ubiquitination	biological_process	cellular process|metabolic process	4	599	234	18088	0.953470156882087	0.967573913500964	0.516187948575261	ENSBGRG00000004231;ENSBGRG00000006572;ENSBGRG00000009973;ENSBGRG00000017084
GO:0016579	protein deubiquitination	biological_process	cellular process|metabolic process	2	599	93	18088	0.818131130017427	0.868440934364785	0.649397741755973	ENSBGRG00000015615;ENSBGRG00000025603
GO:0016584	nucleosome positioning	biological_process	cellular component organization or biogenesis|cellular process	1	599	9	18088	0.261517442894742	0.518334743393551	3.35522166573919	ENSBGRG00000001536
GO:0016597	amino acid binding	molecular_function	binding	1	599	8	18088	0.236212766291227	0.514734939507363	3.77462437395659	ENSBGRG00000008323
GO:0016604	nuclear body	cellular_component	cell|cell part|membrane-enclosed lumen|organelle|organelle part	7	599	159	18088	0.275115281992237	0.518334743393551	1.3294274524627	ENSBGRG00000001536;ENSBGRG00000003819;ENSBGRG00000011138;ENSBGRG00000014390;ENSBGRG00000018699;ENSBGRG00000020463;ENSBGRG00000026121
GO:0016605	PML body	cellular_component	cell|cell part|membrane-enclosed lumen|organelle|organelle part	2	599	62	18088	0.613338906650102	0.711956845181125	0.97409661263396	ENSBGRG00000001510;ENSBGRG00000018070
GO:0016607	nuclear speck	cellular_component	cell|cell part|membrane-enclosed lumen|organelle|organelle part	5	599	243	18088	0.908301974034011	0.935143048916812	0.621337345507258	ENSBGRG00000001562;ENSBGRG00000007951;ENSBGRG00000011938;ENSBGRG00000016329;ENSBGRG00000018550
GO:0016740	transferase activity	molecular_function	catalytic activity	1	599	53	18088	0.832617798623361	0.87691668996487	0.569754622484014	ENSBGRG00000024644
GO:0016779	nucleotidyltransferase activity	molecular_function	catalytic activity	1	599	9	18088	0.261517442894742	0.518334743393551	3.35522166573919	ENSBGRG00000019318
GO:0016791	phosphatase activity	molecular_function	catalytic activity	1	599	30	18088	0.636189913962424	0.724680477423635	1.00656649972176	ENSBGRG00000007731
GO:0016810	hydrolase activity, acting on carbon-nitrogen (but not peptide) bonds	molecular_function	catalytic activity	1	599	5	18088	0.154985974889634	0.514734939507363	6.03939899833055	ENSBGRG00000012850
GO:0016829	lyase activity	molecular_function	catalytic activity	1	599	5	18088	0.154985974889634	0.514734939507363	6.03939899833055	ENSBGRG00000013575
GO:0016887	ATPase activity	molecular_function	catalytic activity	5	599	92	18088	0.189426519535967	0.514734939507363	1.64114103215504	ENSBGRG00000000228;ENSBGRG00000001867;ENSBGRG00000004061;ENSBGRG00000016329;ENSBGRG00000022760
GO:0017017	MAP kinase tyrosine/serine/threonine phosphatase activity	molecular_function	catalytic activity	2	599	13	18088	0.0670924182440102	0.458118528815378	4.64569153717735	ENSBGRG00000007731;ENSBGRG00000026783
GO:0017046	peptide hormone binding	molecular_function	binding	3	599	22	18088	0.0348505461370793	0.328160277679957	4.11777204431628	ENSBGRG00000001603;ENSBGRG00000003550;ENSBGRG00000021139
GO:0017053	transcriptional repressor complex	cellular_component	macromolecular complex	2	599	38	18088	0.359997862523375	0.557932630352063	1.58931552587646	ENSBGRG00000001536;ENSBGRG00000016073
GO:0017056	structural constituent of nuclear pore	molecular_function	structural molecule activity	1	599	12	18088	0.332519100387062	0.540343538128976	2.5164162493044	ENSBGRG00000020773
GO:0017075	syntaxin-1 binding	molecular_function	binding	1	599	11	18088	0.309643424745218	0.528954859191137	2.74518136287752	ENSBGRG00000018414
GO:0017111	nucleoside-triphosphatase activity	molecular_function	catalytic activity	1	599	8	18088	0.236212766291227	0.514734939507363	3.77462437395659	ENSBGRG00000016329
GO:0017127	cholesterol transporter activity	molecular_function	transporter activity	1	599	11	18088	0.309643424745218	0.528954859191137	2.74518136287752	ENSBGRG00000017210
GO:0017147	Wnt-protein binding	molecular_function	binding	1	599	21	18088	0.507177904743495	0.639341959098108	1.43795214245966	ENSBGRG00000002408
GO:0017148	negative regulation of translation	biological_process	biological regulation|cellular process|metabolic process|negative regulation of biological process|regulation of biological process	1	599	53	18088	0.832617798623361	0.87691668996487	0.569754622484014	ENSBGRG00000016329
GO:0017156	calcium ion regulated exocytosis	biological_process	cellular process|establishment of localization|localization	1	599	13	18088	0.354637990565649	0.550605507634011	2.32284576858867	ENSBGRG00000003224
GO:0017157	regulation of exocytosis	biological_process	biological regulation|cellular process|establishment of localization|localization|regulation of biological process	1	599	13	18088	0.354637990565649	0.550605507634011	2.32284576858867	ENSBGRG00000003995
GO:0018105	peptidyl-serine phosphorylation	biological_process	cellular process|metabolic process	2	599	61	18088	0.604455209854799	0.708587466734226	0.990065409562385	ENSBGRG00000018550;ENSBGRG00000025652
GO:0018107	peptidyl-threonine phosphorylation	biological_process	cellular process|metabolic process	1	599	30	18088	0.636189913962424	0.724680477423635	1.00656649972176	ENSBGRG00000025652
GO:0018149	peptide cross-linking	biological_process	cellular process|metabolic process	1	599	10	18088	0.285985115426744	0.518334743393551	3.01969949916528	ENSBGRG00000015833
GO:0019003	GDP binding	molecular_function	binding	1	599	41	18088	0.748998559364773	0.813438585045782	0.73651207296714	ENSBGRG00000023738
GO:0019087	transformation of host cell by virus	biological_process	multi-organism process	1	599	5	18088	0.154985974889634	0.514734939507363	6.03939899833055	ENSBGRG00000024189
GO:0019216	regulation of lipid metabolic process	biological_process	biological regulation|metabolic process|regulation of biological process	2	599	32	18088	0.286542111301946	0.518334743393551	1.8873121869783	ENSBGRG00000020463;ENSBGRG00000024761
GO:0019221	cytokine-mediated signaling pathway	biological_process	biological regulation|cellular process|regulation of biological process|response to stimulus|signaling	5	599	90	18088	0.178112371803894	0.514734939507363	1.6776108328696	ENSBGRG00000000399;ENSBGRG00000008966;ENSBGRG00000013697;ENSBGRG00000015122;ENSBGRG00000021915
GO:0019226	transmission of nerve impulse	biological_process	cellular process|multicellular organismal process|signaling	1	599	11	18088	0.309643424745218	0.528954859191137	2.74518136287752	ENSBGRG00000012405
GO:0019228	neuronal action potential	biological_process	biological regulation|cellular process|multicellular organismal process|signaling	1	599	23	18088	0.539315475124806	0.657904452148047	1.31291282572403	ENSBGRG00000003278
GO:0019229	regulation of vasoconstriction	biological_process	biological regulation|multicellular organismal process|regulation of biological process	1	599	8	18088	0.236212766291227	0.514734939507363	3.77462437395659	ENSBGRG00000003278
GO:0019233	sensory perception of pain	biological_process	multicellular organismal process	3	599	28	18088	0.0641646546261945	0.456223789219718	3.23539232053422	ENSBGRG00000003550;ENSBGRG00000015122;ENSBGRG00000019591
GO:0019262	N-acetylneuraminate catabolic process	biological_process	cellular process|metabolic process	2	599	5	18088	0.0102437955813383	0.237929225369217	12.0787979966611	ENSBGRG00000010902;ENSBGRG00000021852
GO:0019395	fatty acid oxidation	biological_process	cellular process|metabolic process	1	599	8	18088	0.236212766291227	0.514734939507363	3.77462437395659	ENSBGRG00000015156
GO:0019430	removal of superoxide radicals	biological_process	cellular process|metabolic process|response to stimulus	1	599	5	18088	0.154985974889634	0.514734939507363	6.03939899833055	ENSBGRG00000013472
GO:0019432	triglyceride biosynthetic process	biological_process	cellular process|metabolic process	1	599	11	18088	0.309643424745218	0.528954859191137	2.74518136287752	ENSBGRG00000016172
GO:0019433	triglyceride catabolic process	biological_process	cellular process|metabolic process	2	599	12	18088	0.0580109926849333	0.427694051470124	5.03283249860879	ENSBGRG00000003718;ENSBGRG00000016172
GO:0019464	glycine decarboxylation via glycine cleavage system	biological_process	cellular process|metabolic process	1	599	11	18088	0.309643424745218	0.528954859191137	2.74518136287752	ENSBGRG00000023192
GO:0019722	calcium-mediated signaling	biological_process	biological regulation|cellular process|regulation of biological process|response to stimulus|signaling	2	599	48	18088	0.475153158233501	0.614945617862376	1.2582081246522	ENSBGRG00000001827;ENSBGRG00000025320
GO:0019730	antimicrobial humoral response	biological_process	immune system process|multi-organism process|response to stimulus	1	599	7	18088	0.210042502420299	0.514734939507363	4.31385642737896	ENSBGRG00000008966
GO:0019752	carboxylic acid metabolic process	biological_process	cellular process|metabolic process	2	599	9	18088	0.0337753534631051	0.326870365181829	6.71044333147839	ENSBGRG00000001679;ENSBGRG00000015122
GO:0019825	oxygen binding	molecular_function	binding	2	599	11	18088	0.0494020222419989	0.396582132468028	5.49036272575505	ENSBGRG00000011406;ENSBGRG00000014632
GO:0019843	rRNA binding	molecular_function	binding	1	599	56	18088	0.848748763297582	0.891211781593965	0.539232053422371	ENSBGRG00000004172
GO:0019894	kinesin binding	molecular_function	binding	1	599	21	18088	0.507177904743495	0.639341959098108	1.43795214245966	ENSBGRG00000020773
GO:0019899	enzyme binding	molecular_function	binding	6	599	129	18088	0.256165284482206	0.518334743393551	1.40451139496059	ENSBGRG00000009456;ENSBGRG00000009973;ENSBGRG00000012405;ENSBGRG00000015897;ENSBGRG00000021376;ENSBGRG00000021982
GO:0019901	protein kinase binding	molecular_function	binding	8	599	209	18088	0.389235396327365	0.570180996459925	1.15586583700106	ENSBGRG00000000208;ENSBGRG00000000461;ENSBGRG00000006411;ENSBGRG00000011138;ENSBGRG00000011880;ENSBGRG00000016759;ENSBGRG00000020675;ENSBGRG00000020700
GO:0019903	protein phosphatase binding	molecular_function	binding	3	599	37	18088	0.122933069504429	0.514734939507363	2.4484049993232	ENSBGRG00000003303;ENSBGRG00000010498;ENSBGRG00000019417
GO:0019904	protein domain specific binding	molecular_function	binding	5	599	164	18088	0.636487445727991	0.724680477423635	0.920640091208925	ENSBGRG00000005930;ENSBGRG00000011058;ENSBGRG00000019533;ENSBGRG00000020862;ENSBGRG00000026121
GO:0019905	syntaxin binding	molecular_function	binding	1	599	29	18088	0.623708685924823	0.71621656617076	1.04127568936734	ENSBGRG00000018414
GO:0019933	cAMP-mediated signaling	biological_process	biological regulation|cellular process|regulation of biological process|response to stimulus|signaling	1	599	14	18088	0.376025091182589	0.558904188430093	2.15692821368948	ENSBGRG00000020763
GO:0019941	modification-dependent protein catabolic process	biological_process	cellular process|metabolic process	1	599	11	18088	0.309643424745218	0.528954859191137	2.74518136287752	ENSBGRG00000004231
GO:0019955	cytokine binding	molecular_function	binding	2	599	22	18088	0.164054578445184	0.514734939507363	2.74518136287752	ENSBGRG00000000399;ENSBGRG00000009248
GO:0019956	chemokine binding	molecular_function	binding	2	599	21	18088	0.152308757326266	0.514734939507363	2.87590428491931	ENSBGRG00000001827;ENSBGRG00000025320
GO:0019957	C-C chemokine binding	molecular_function	binding	2	599	21	18088	0.152308757326266	0.514734939507363	2.87590428491931	ENSBGRG00000001827;ENSBGRG00000025320
GO:0019985	translesion synthesis	biological_process	cellular process|metabolic process|response to stimulus	1	599	9	18088	0.261517442894742	0.518334743393551	3.35522166573919	ENSBGRG00000023565
GO:0020037	heme binding	molecular_function	binding	6	599	67	18088	0.0233238447807889	0.294846188528259	2.70420850671517	ENSBGRG00000011406;ENSBGRG00000013472;ENSBGRG00000014632;ENSBGRG00000019883;ENSBGRG00000020463;ENSBGRG00000021982
GO:0021520	spinal cord motor neuron cell fate specification	biological_process	cellular process|developmental process|multicellular organismal process	1	599	6	18088	0.182977093677507	0.514734939507363	5.03283249860879	ENSBGRG00000003819
GO:0021522	spinal cord motor neuron differentiation	biological_process	cellular process|developmental process|multicellular organismal process	1	599	7	18088	0.210042502420299	0.514734939507363	4.31385642737896	ENSBGRG00000006543
GO:0021631	optic nerve morphogenesis	biological_process	developmental process|multicellular organismal process	1	599	5	18088	0.154985974889634	0.514734939507363	6.03939899833055	ENSBGRG00000024942
GO:0021675	nerve development	biological_process	developmental process|multicellular organismal process	1	599	7	18088	0.210042502420299	0.514734939507363	4.31385642737896	ENSBGRG00000007446
GO:0021756	striatum development	biological_process	developmental process|multicellular organismal process	1	599	6	18088	0.182977093677507	0.514734939507363	5.03283249860879	ENSBGRG00000012405
GO:0021766	hippocampus development	biological_process	developmental process|multicellular organismal process	1	599	30	18088	0.636189913962424	0.724680477423635	1.00656649972176	ENSBGRG00000000461
GO:0021794	thalamus development	biological_process	developmental process|multicellular organismal process	1	599	7	18088	0.210042502420299	0.514734939507363	4.31385642737896	ENSBGRG00000012405
GO:0021952	central nervous system projection neuron axonogenesis	biological_process	cellular component organization or biogenesis|cellular process|developmental process|multicellular organismal process	1	599	10	18088	0.285985115426744	0.518334743393551	3.01969949916528	ENSBGRG00000007951
GO:0021987	cerebral cortex development	biological_process	developmental process|multicellular organismal process	1	599	31	18088	0.648257819684902	0.730915936499094	0.97409661263396	ENSBGRG00000012405
GO:0022010	central nervous system myelination	biological_process	cellular process|developmental process|multicellular organismal process	1	599	7	18088	0.210042502420299	0.514734939507363	4.31385642737896	ENSBGRG00000014154
GO:0022627	cytosolic small ribosomal subunit	cellular_component	cell|cell part|macromolecular complex|organelle|organelle part	1	599	90	18088	0.952093553083762	0.967082781033186	0.335522166573919	ENSBGRG00000004231
GO:0022900	electron transport chain	biological_process	cellular process|metabolic process	1	599	8	18088	0.236212766291227	0.514734939507363	3.77462437395659	ENSBGRG00000009741
GO:0030007	cellular potassium ion homeostasis	biological_process	biological regulation|cellular process	2	599	10	18088	0.0413083901067314	0.363430381646092	6.03939899833055	ENSBGRG00000007336;ENSBGRG00000025191
GO:0030011	maintenance of cell polarity	biological_process	cellular process	1	599	7	18088	0.210042502420299	0.514734939507363	4.31385642737896	ENSBGRG00000000314
GO:0030016	myofibril	cellular_component	cell|cell part|organelle	3	599	16	18088	0.0146667781447552	0.251758880916993	5.66193656093489	ENSBGRG00000008351;ENSBGRG00000020872;ENSBGRG00000021031
GO:0030017	sarcomere	cellular_component	cell|cell part|organelle|organelle part	3	599	22	18088	0.0348505461370793	0.328160277679957	4.11777204431628	ENSBGRG00000008351;ENSBGRG00000018208;ENSBGRG00000020872
GO:0030018	Z disc	cellular_component	cell|cell part|organelle|organelle part	5	599	70	18088	0.0821203450554535	0.514734939507363	2.15692821368948	ENSBGRG00000005470;ENSBGRG00000006143;ENSBGRG00000017566;ENSBGRG00000018208;ENSBGRG00000020777
GO:0030027	lamellipodium	cellular_component	cell|cell part	8	599	85	18088	0.00709902039385045	0.237929225369217	2.84207011686144	ENSBGRG00000003303;ENSBGRG00000009934;ENSBGRG00000012504;ENSBGRG00000014390;ENSBGRG00000016318;ENSBGRG00000018414;ENSBGRG00000018451;ENSBGRG00000020862
GO:0030031	cell projection assembly	biological_process	cellular component organization or biogenesis|cellular process	1	599	8	18088	0.236212766291227	0.514734939507363	3.77462437395659	ENSBGRG00000000314
GO:0030036	actin cytoskeleton organization	biological_process	cellular component organization or biogenesis|cellular process	2	599	76	18088	0.721951464974726	0.789808380433862	0.79465776293823	ENSBGRG00000005470;ENSBGRG00000009934
GO:0030041	actin filament polymerization	biological_process	cellular component organization or biogenesis|cellular process	1	599	15	18088	0.39670457388601	0.570180996459925	2.01313299944352	ENSBGRG00000020862
GO:0030049	muscle filament sliding	biological_process	cellular process|multicellular organismal process	1	599	6	18088	0.182977093677507	0.514734939507363	5.03283249860879	ENSBGRG00000006143
GO:0030054	cell junction	cellular_component	NA	13	599	331	18088	0.304047007437678	0.528954859191137	1.18598469755736	ENSBGRG00000001510;ENSBGRG00000003224;ENSBGRG00000003303;ENSBGRG00000003972;ENSBGRG00000003993;ENSBGRG00000010476;ENSBGRG00000014390;ENSBGRG00000016318;ENSBGRG00000019591;ENSBGRG00000020893;ENSBGRG00000021420;ENSBGRG00000021653;ENSBGRG00000023742
GO:0030073	insulin secretion	biological_process	biological regulation|cellular process|establishment of localization|localization|signaling	2	599	19	18088	0.129374104269315	0.514734939507363	3.17863105175292	ENSBGRG00000015122;ENSBGRG00000020763
GO:0030097	hemopoiesis	biological_process	developmental process|immune system process|multicellular organismal process	1	599	25	18088	0.569360582694854	0.680731733050402	1.20787979966611	ENSBGRG00000016750
GO:0030099	myeloid cell differentiation	biological_process	cellular process|developmental process|immune system process|multicellular organismal process	2	599	10	18088	0.0413083901067314	0.363430381646092	6.03939899833055	ENSBGRG00000015190;ENSBGRG00000016843
GO:0030131	clathrin adaptor complex	cellular_component	cell|cell part|macromolecular complex|membrane|membrane part	2	599	13	18088	0.0670924182440102	0.458118528815378	4.64569153717735	ENSBGRG00000003553;ENSBGRG00000008906
GO:0030133	transport vesicle	cellular_component	cell|cell part|organelle	1	599	38	18088	0.722253013795144	0.789808380433862	0.79465776293823	ENSBGRG00000003064
GO:0030136	clathrin-coated vesicle	cellular_component	cell|cell part|organelle	1	599	29	18088	0.623708685924823	0.71621656617076	1.04127568936734	ENSBGRG00000008584
GO:0030139	endocytic vesicle	cellular_component	cell|cell part|organelle	2	599	27	18088	0.224635120045211	0.514734939507363	2.23681444382613	ENSBGRG00000016318;ENSBGRG00000024189
GO:0030140	trans-Golgi network transport vesicle	cellular_component	cell|cell part|organelle|organelle part	1	599	9	18088	0.261517442894742	0.518334743393551	3.35522166573919	ENSBGRG00000021445
GO:0030141	secretory granule	cellular_component	cell|cell part|organelle	3	599	43	18088	0.169731123074258	0.514734939507363	2.10676709244089	ENSBGRG00000008639;ENSBGRG00000013472;ENSBGRG00000016463
GO:0030145	manganese ion binding	molecular_function	binding	1	599	35	18088	0.692662847102665	0.764650620819291	0.862771285475793	ENSBGRG00000009353
GO:0030154	cell differentiation	biological_process	cellular process|developmental process	16	599	394	18088	0.235688477341245	0.514734939507363	1.22627390829047	ENSBGRG00000000781;ENSBGRG00000001269;ENSBGRG00000001651;ENSBGRG00000002480;ENSBGRG00000003658;ENSBGRG00000004186;ENSBGRG00000005839;ENSBGRG00000010497;ENSBGRG00000012015;ENSBGRG00000014390;ENSBGRG00000014601;ENSBGRG00000015485;ENSBGRG00000017454;ENSBGRG00000019533;ENSBGRG00000020463;ENSBGRG00000026121
GO:0030159	receptor signaling complex scaffold activity	molecular_function	binding|structural molecule activity	1	599	8	18088	0.236212766291227	0.514734939507363	3.77462437395659	ENSBGRG00000020773
GO:0030165	PDZ domain binding	molecular_function	binding	1	599	57	18088	0.853773136122823	0.89433121053876	0.52977184195882	ENSBGRG00000010476
GO:0030168	platelet activation	biological_process	biological regulation|cellular process|multicellular organismal process|response to stimulus	2	599	36	18088	0.335751341508433	0.542559217910659	1.6776108328696	ENSBGRG00000013793;ENSBGRG00000018357
GO:0030169	low-density lipoprotein particle binding	molecular_function	binding	1	599	8	18088	0.236212766291227	0.514734939507363	3.77462437395659	ENSBGRG00000009456
GO:0030170	pyridoxal phosphate binding	molecular_function	binding	5	599	36	18088	0.0063150659103813	0.230712295575077	4.19402708217399	ENSBGRG00000001562;ENSBGRG00000007653;ENSBGRG00000018375;ENSBGRG00000018828;ENSBGRG00000019898
GO:0030175	filopodium	cellular_component	cell|cell part	3	599	30	18088	0.0758105810286044	0.488817212432807	3.01969949916528	ENSBGRG00000001510;ENSBGRG00000018451;ENSBGRG00000020862
GO:0030176	integral component of endoplasmic reticulum membrane	cellular_component	cell|cell part|membrane|membrane part|organelle|organelle part	2	599	66	18088	0.647344335044193	0.730915936499094	0.915060454292508	ENSBGRG00000021440;ENSBGRG00000026259
GO:0030178	negative regulation of Wnt signaling pathway	biological_process	biological regulation|cellular process|negative regulation of biological process|regulation of biological process|response to stimulus|signaling	1	599	23	18088	0.539315475124806	0.657904452148047	1.31291282572403	ENSBGRG00000002408
GO:0030182	neuron differentiation	biological_process	cellular process|developmental process|multicellular organismal process	3	599	77	18088	0.471560530358132	0.612813830879993	1.17650629837608	ENSBGRG00000004039;ENSBGRG00000012850;ENSBGRG00000024200
GO:0030198	extracellular matrix organization	biological_process	cellular component organization or biogenesis|cellular process	6	599	85	18088	0.0627153943727542	0.447746790972696	2.13155258764608	ENSBGRG00000009568;ENSBGRG00000019507;ENSBGRG00000019802;ENSBGRG00000021915;ENSBGRG00000024001;ENSBGRG00000026643
GO:0030212	hyaluronan metabolic process	biological_process	cellular process|metabolic process	1	599	6	18088	0.182977093677507	0.514734939507363	5.03283249860879	ENSBGRG00000015293
GO:0030213	hyaluronan biosynthetic process	biological_process	cellular process|metabolic process	3	599	6	18088	0.000670624843478322	0.064901582074402	15.0984974958264	ENSBGRG00000018302;ENSBGRG00000018314;ENSBGRG00000018322
GO:0030217	T cell differentiation	biological_process	cellular process|developmental process|immune system process|multicellular organismal process	1	599	16	18088	0.416699813206669	0.584924314751022	1.8873121869783	ENSBGRG00000012273
GO:0030218	erythrocyte differentiation	biological_process	biological regulation|cellular process|developmental process|immune system process|multicellular organismal process	1	599	31	18088	0.648257819684902	0.730915936499094	0.97409661263396	ENSBGRG00000007653
GO:0030234	enzyme regulator activity	molecular_function	NA	1	599	11	18088	0.309643424745218	0.528954859191137	2.74518136287752	ENSBGRG00000010764
GO:0030240	skeletal muscle thin filament assembly	biological_process	cellular component organization or biogenesis|cellular process|developmental process	2	599	9	18088	0.0337753534631051	0.326870365181829	6.71044333147839	ENSBGRG00000018208;ENSBGRG00000020862
GO:0030241	skeletal muscle myosin thick filament assembly	biological_process	cellular component organization or biogenesis|cellular process|developmental process	1	599	6	18088	0.182977093677507	0.514734939507363	5.03283249860879	ENSBGRG00000018208
GO:0030246	carbohydrate binding	molecular_function	binding	8	599	73	18088	0.00279634732199267	0.152912906607043	3.30925972511263	ENSBGRG00000000123;ENSBGRG00000005186;ENSBGRG00000006153;ENSBGRG00000013726;ENSBGRG00000019356;ENSBGRG00000019417;ENSBGRG00000020167;ENSBGRG00000025672
GO:0030247	polysaccharide binding	molecular_function	binding	2	599	10	18088	0.0413083901067314	0.363430381646092	6.03939899833055	ENSBGRG00000018032;ENSBGRG00000018146
GO:0030252	growth hormone secretion	biological_process	biological regulation|cellular process|establishment of localization|localization|signaling	1	599	5	18088	0.154985974889634	0.514734939507363	6.03939899833055	ENSBGRG00000003884
GO:0030261	chromosome condensation	biological_process	cellular component organization or biogenesis|cellular process	1	599	9	18088	0.261517442894742	0.518334743393551	3.35522166573919	ENSBGRG00000001536
GO:0030279	negative regulation of ossification	biological_process	biological regulation|multicellular organismal process|negative regulation of biological process|regulation of biological process	1	599	12	18088	0.332519100387062	0.540343538128976	2.5164162493044	ENSBGRG00000005142
GO:0030295	protein kinase activator activity	molecular_function	enzyme regulator activity	2	599	17	18088	0.107362219679263	0.514734939507363	3.5525876460768	ENSBGRG00000000314;ENSBGRG00000000877
GO:0030301	cholesterol transport	biological_process	establishment of localization|localization	2	599	8	18088	0.0268506553238066	0.294846188528259	7.54924874791319	ENSBGRG00000009456;ENSBGRG00000017210
GO:0030307	positive regulation of cell growth	biological_process	biological regulation|cellular component organization or biogenesis|cellular process|growth|positive regulation of biological process|regulation of biological process	3	599	43	18088	0.169731123074258	0.514734939507363	2.10676709244089	ENSBGRG00000013793;ENSBGRG00000016329;ENSBGRG00000018550
GO:0030308	negative regulation of cell growth	biological_process	biological regulation|cellular component organization or biogenesis|cellular process|growth|negative regulation of biological process|regulation of biological process	7	599	78	18088	0.0146701598524616	0.251758880916993	2.70998673002012	ENSBGRG00000000172;ENSBGRG00000002408;ENSBGRG00000011138;ENSBGRG00000016329;ENSBGRG00000017454;ENSBGRG00000024189;ENSBGRG00000025740
GO:0030316	osteoclast differentiation	biological_process	cellular process|developmental process|immune system process|multicellular organismal process	2	599	21	18088	0.152308757326266	0.514734939507363	2.87590428491931	ENSBGRG00000023032;ENSBGRG00000023186
GO:0030317	flagellated sperm motility	biological_process	cellular process|localization|locomotion	2	599	33	18088	0.29890828356104	0.528954859191137	1.83012090858502	ENSBGRG00000019536;ENSBGRG00000023754
GO:0030318	melanocyte differentiation	biological_process	cellular process|developmental process	1	599	8	18088	0.236212766291227	0.514734939507363	3.77462437395659	ENSBGRG00000025098
GO:0030324	lung development	biological_process	developmental process|multicellular organismal process	2	599	41	18088	0.395720756593237	0.570180996459925	1.47302414593428	ENSBGRG00000003909;ENSBGRG00000017545
GO:0030325	adrenal gland development	biological_process	developmental process|multicellular organismal process	1	599	15	18088	0.39670457388601	0.570180996459925	2.01313299944352	ENSBGRG00000015190
GO:0030326	embryonic limb morphogenesis	biological_process	developmental process|multicellular organismal process	2	599	19	18088	0.129374104269315	0.514734939507363	3.17863105175292	ENSBGRG00000003819;ENSBGRG00000008025
GO:0030332	cyclin binding	molecular_function	binding	1	599	14	18088	0.376025091182589	0.558904188430093	2.15692821368948	ENSBGRG00000025652
GO:0030335	positive regulation of cell migration	biological_process	biological regulation|cellular process|localization|locomotion|positive regulation of biological process|regulation of biological process	2	599	116	18088	0.90072616999731	0.929540869748408	0.520637844683668	ENSBGRG00000005909;ENSBGRG00000013554
GO:0030336	negative regulation of cell migration	biological_process	biological regulation|cellular process|localization|locomotion|negative regulation of biological process|regulation of biological process	2	599	52	18088	0.517616763660384	0.64869669229956	1.16142288429434	ENSBGRG00000015122;ENSBGRG00000021595
GO:0030374	nuclear receptor transcription coactivator activity	molecular_function	protein binding transcription factor activity	1	599	35	18088	0.692662847102665	0.764650620819291	0.862771285475793	ENSBGRG00000020463
GO:0030414	peptidase inhibitor activity	molecular_function	enzyme regulator activity	1	599	12	18088	0.332519100387062	0.540343538128976	2.5164162493044	ENSBGRG00000021852
GO:0030424	axon	cellular_component	cell|cell part	7	599	194	18088	0.463016676886922	0.610579145448159	1.08958229351324	ENSBGRG00000003550;ENSBGRG00000007446;ENSBGRG00000012405;ENSBGRG00000012504;ENSBGRG00000014300;ENSBGRG00000020893;ENSBGRG00000024761
GO:0030425	dendrite	cellular_component	cell|cell part	10	599	230	18088	0.233261786873785	0.514734939507363	1.31291282572403	ENSBGRG00000001510;ENSBGRG00000003550;ENSBGRG00000004297;ENSBGRG00000007446;ENSBGRG00000010476;ENSBGRG00000012405;ENSBGRG00000019948;ENSBGRG00000020463;ENSBGRG00000020893;ENSBGRG00000021653
GO:0030426	growth cone	cellular_component	cell|cell part	5	599	74	18088	0.0984939624899003	0.514734939507363	2.040337499436	ENSBGRG00000001510;ENSBGRG00000015615;ENSBGRG00000021376;ENSBGRG00000021595;ENSBGRG00000026010
GO:0030496	midbody	cellular_component	cell|cell part	2	599	101	18088	0.852142062157018	0.89315973061223	0.597960296864411	ENSBGRG00000007157;ENSBGRG00000025652
GO:0030500	regulation of bone mineralization	biological_process	biological regulation|developmental process|multicellular organismal process|regulation of biological process	1	599	11	18088	0.309643424745218	0.528954859191137	2.74518136287752	ENSBGRG00000001651
GO:0030502	negative regulation of bone mineralization	biological_process	biological regulation|developmental process|multicellular organismal process|negative regulation of biological process|regulation of biological process	1	599	5	18088	0.154985974889634	0.514734939507363	6.03939899833055	ENSBGRG00000001870
GO:0030509	BMP signaling pathway	biological_process	biological regulation|cellular process|metabolic process|regulation of biological process|response to stimulus|signaling	3	599	48	18088	0.21196706135094	0.514734939507363	1.8873121869783	ENSBGRG00000008025;ENSBGRG00000015615;ENSBGRG00000019828
GO:0030511	positive regulation of transforming growth factor beta receptor signaling pathway	biological_process	biological regulation|cellular process|positive regulation of biological process|regulation of biological process|response to stimulus|signaling	1	599	8	18088	0.236212766291227	0.514734939507363	3.77462437395659	ENSBGRG00000015190
GO:0030517	negative regulation of axon extension	biological_process	biological regulation|cellular component organization or biogenesis|cellular process|developmental process|growth|multicellular organismal process|negative regulation of biological process|regulation of biological process	1	599	11	18088	0.309643424745218	0.528954859191137	2.74518136287752	ENSBGRG00000021595
GO:0030534	adult behavior	biological_process	multicellular organismal process	2	599	16	18088	0.096775984076116	0.514734939507363	3.77462437395659	ENSBGRG00000000461;ENSBGRG00000012405
GO:0030544	Hsp70 protein binding	molecular_function	binding	3	599	29	18088	0.0698772883683025	0.469985468484877	3.12382706810201	ENSBGRG00000009456;ENSBGRG00000020773;ENSBGRG00000025652
GO:0030574	collagen catabolic process	biological_process	metabolic process|multicellular organismal process	1	599	17	18088	0.436033412802132	0.590645571618441	1.7762938230384	ENSBGRG00000020450
GO:0030593	neutrophil chemotaxis	biological_process	cellular process|immune system process|localization|locomotion|response to stimulus	7	599	35	18088	0.000126418463599256	0.0499056125367852	6.03939899833055	ENSBGRG00000000208;ENSBGRG00000000314;ENSBGRG00000001827;ENSBGRG00000015122;ENSBGRG00000015786;ENSBGRG00000015837;ENSBGRG00000023713
GO:0030595	leukocyte chemotaxis	biological_process	cellular process|immune system process|localization|locomotion|response to stimulus	3	599	15	18088	0.0122124524152751	0.251758880916993	6.03939899833055	ENSBGRG00000015786;ENSBGRG00000015837;ENSBGRG00000023186
GO:0030658	transport vesicle membrane	cellular_component	cell|cell part|membrane|organelle|organelle part	1	599	25	18088	0.569360582694854	0.680731733050402	1.20787979966611	ENSBGRG00000000211
GO:0030659	cytoplasmic vesicle membrane	cellular_component	cell|cell part|membrane|organelle|organelle part	4	599	82	18088	0.288076141319998	0.520569126742155	1.47302414593428	ENSBGRG00000000211;ENSBGRG00000000877;ENSBGRG00000008906;ENSBGRG00000021445
GO:0030660	Golgi-associated vesicle membrane	cellular_component	cell|cell part|membrane|organelle|organelle part	1	599	5	18088	0.154985974889634	0.514734939507363	6.03939899833055	ENSBGRG00000020723
GO:0030665	clathrin-coated vesicle membrane	cellular_component	cell|cell part|membrane|organelle|organelle part	1	599	13	18088	0.354637990565649	0.550605507634011	2.32284576858867	ENSBGRG00000003553
GO:0030667	secretory granule membrane	cellular_component	cell|cell part|membrane|organelle|organelle part	4	599	22	18088	0.0054153973914434	0.211581609427875	5.49036272575505	ENSBGRG00000000314;ENSBGRG00000001242;ENSBGRG00000012985;ENSBGRG00000021915
GO:0030672	synaptic vesicle membrane	cellular_component	cell|cell part|membrane|organelle|organelle part|synapse|synapse part	1	599	32	18088	0.659926068342417	0.739286952445332	0.943656093489149	ENSBGRG00000020893
GO:0030674	protein binding, bridging	molecular_function	binding	1	599	37	18088	0.712719983498519	0.782823588432799	0.816134999774399	ENSBGRG00000023843
GO:0030837	negative regulation of actin filament polymerization	biological_process	biological regulation|cellular component organization or biogenesis|cellular process|negative regulation of biological process|regulation of biological process	1	599	20	18088	0.490279373914103	0.626607974584275	1.50984974958264	ENSBGRG00000013554
GO:0030838	positive regulation of actin filament polymerization	biological_process	biological regulation|cellular component organization or biogenesis|cellular process|positive regulation of biological process|regulation of biological process	2	599	27	18088	0.224635120045211	0.514734939507363	2.23681444382613	ENSBGRG00000000314;ENSBGRG00000022744
GO:0030855	epithelial cell differentiation	biological_process	cellular process|developmental process	3	599	40	18088	0.145709521007661	0.514734939507363	2.26477462437396	ENSBGRG00000003550;ENSBGRG00000008025;ENSBGRG00000025652
GO:0030864	cortical actin cytoskeleton	cellular_component	cell|cell part|organelle|organelle part	1	599	30	18088	0.636189913962424	0.724680477423635	1.00656649972176	ENSBGRG00000013554
GO:0030866	cortical actin cytoskeleton organization	biological_process	cellular component organization or biogenesis|cellular process	1	599	14	18088	0.376025091182589	0.558904188430093	2.15692821368948	ENSBGRG00000000314
GO:0030878	thyroid gland development	biological_process	developmental process|multicellular organismal process	1	599	10	18088	0.285985115426744	0.518334743393551	3.01969949916528	ENSBGRG00000015485
GO:0030890	positive regulation of B cell proliferation	biological_process	biological regulation|cellular process|immune system process|positive regulation of biological process|regulation of biological process	2	599	19	18088	0.129374104269315	0.514734939507363	3.17863105175292	ENSBGRG00000000314;ENSBGRG00000023186
GO:0030968	endoplasmic reticulum unfolded protein response	biological_process	biological regulation|cellular process|regulation of biological process|response to stimulus|signaling	2	599	25	18088	0.200117795741257	0.514734939507363	2.41575959933222	ENSBGRG00000017902;ENSBGRG00000021213
GO:0030971	receptor tyrosine kinase binding	molecular_function	binding	1	599	29	18088	0.623708685924823	0.71621656617076	1.04127568936734	ENSBGRG00000024189
GO:0030992	intraciliary transport particle B	cellular_component	macromolecular complex	1	599	13	18088	0.354637990565649	0.550605507634011	2.32284576858867	ENSBGRG00000000228
GO:0031012	extracellular matrix	cellular_component	extracellular region|extracellular region part	7	599	137	18088	0.1697331413123	0.514734939507363	1.54291215285817	ENSBGRG00000009568;ENSBGRG00000013726;ENSBGRG00000018582;ENSBGRG00000018771;ENSBGRG00000020450;ENSBGRG00000024001;ENSBGRG00000026643
GO:0031016	pancreas development	biological_process	developmental process|multicellular organismal process	2	599	15	18088	0.0865123333346958	0.514734939507363	4.02626599888703	ENSBGRG00000010067;ENSBGRG00000024942
GO:0031018	endocrine pancreas development	biological_process	developmental process|multicellular organismal process	1	599	14	18088	0.376025091182589	0.558904188430093	2.15692821368948	ENSBGRG00000021139
GO:0031032	actomyosin structure organization	biological_process	cellular component organization or biogenesis|cellular process	1	599	14	18088	0.376025091182589	0.558904188430093	2.15692821368948	ENSBGRG00000002536
GO:0031072	heat shock protein binding	molecular_function	binding	2	599	35	18088	0.323523723041213	0.540343538128976	1.72554257095159	ENSBGRG00000000208;ENSBGRG00000001867
GO:0031090	organelle membrane	cellular_component	membrane|organelle|organelle part	2	599	52	18088	0.517616763660384	0.64869669229956	1.16142288429434	ENSBGRG00000019883;ENSBGRG00000021982
GO:0031091	platelet alpha granule	cellular_component	cell|cell part|organelle	1	599	5	18088	0.154985974889634	0.514734939507363	6.03939899833055	ENSBGRG00000008670
GO:0031100	animal organ regeneration	biological_process	developmental process|multicellular organismal process	1	599	13	18088	0.354637990565649	0.550605507634011	2.32284576858867	ENSBGRG00000000461
GO:0031115	negative regulation of microtubule polymerization	biological_process	biological regulation|cellular component organization or biogenesis|cellular process|negative regulation of biological process|regulation of biological process	1	599	8	18088	0.236212766291227	0.514734939507363	3.77462437395659	ENSBGRG00000018550
GO:0031145	anaphase-promoting complex-dependent catabolic process	biological_process	cellular process|metabolic process	1	599	14	18088	0.376025091182589	0.558904188430093	2.15692821368948	ENSBGRG00000009973
GO:0031175	neuron projection development	biological_process	cellular component organization or biogenesis|cellular process|developmental process|multicellular organismal process	2	599	76	18088	0.721951464974726	0.789808380433862	0.79465776293823	ENSBGRG00000012405;ENSBGRG00000020763
GO:0031225	anchored component of membrane	cellular_component	membrane|membrane part	6	599	67	18088	0.0233238447807889	0.294846188528259	2.70420850671517	ENSBGRG00000004297;ENSBGRG00000004382;ENSBGRG00000004776;ENSBGRG00000011058;ENSBGRG00000018582;ENSBGRG00000019079
GO:0031226	intrinsic component of plasma membrane	cellular_component	cell|cell part|membrane|membrane part	2	599	24	18088	0.18798136501102	0.514734939507363	2.5164162493044	ENSBGRG00000000673;ENSBGRG00000024761
GO:0031234	extrinsic component of cytoplasmic side of plasma membrane	cellular_component	cell|cell part|membrane|membrane part	3	599	36	18088	0.115654209098448	0.514734939507363	2.5164162493044	ENSBGRG00000010896;ENSBGRG00000012958;ENSBGRG00000019523
GO:0031258	lamellipodium membrane	cellular_component	cell|cell part|membrane|membrane part	1	599	16	18088	0.416699813206669	0.584924314751022	1.8873121869783	ENSBGRG00000016318
GO:0031267	small GTPase binding	molecular_function	binding	1	599	12	18088	0.332519100387062	0.540343538128976	2.5164162493044	ENSBGRG00000009934
GO:0031295	T cell costimulation	biological_process	biological adhesion|biological regulation|cellular process|immune system process|positive regulation of biological process|regulation of biological process	2	599	16	18088	0.096775984076116	0.514734939507363	3.77462437395659	ENSBGRG00000006411;ENSBGRG00000016318
GO:0031333	negative regulation of protein complex assembly	biological_process	biological regulation|cellular component organization or biogenesis|cellular process|negative regulation of biological process|regulation of biological process	1	599	7	18088	0.210042502420299	0.514734939507363	4.31385642737896	ENSBGRG00000016329
GO:0031362	anchored component of external side of plasma membrane	cellular_component	cell|cell part|membrane|membrane part	3	599	10	18088	0.00364320688860017	0.164599223119091	9.05909849749583	ENSBGRG00000006411;ENSBGRG00000008584;ENSBGRG00000024189
GO:0031369	translation initiation factor binding	molecular_function	binding	1	599	19	18088	0.472802404536573	0.612813830879993	1.58931552587646	ENSBGRG00000016329
GO:0031386	protein tag	molecular_function	NA	1	599	13	18088	0.354637990565649	0.550605507634011	2.32284576858867	ENSBGRG00000004231
GO:0031397	negative regulation of protein ubiquitination	biological_process	biological regulation|cellular process|metabolic process|negative regulation of biological process|regulation of biological process	1	599	26	18088	0.583641322935444	0.690695098202135	1.16142288429434	ENSBGRG00000021653
GO:0031410	cytoplasmic vesicle	cellular_component	cell|cell part|organelle	2	599	141	18088	0.950095203872289	0.96617971111823	0.428326170094365	ENSBGRG00000007446;ENSBGRG00000024189
GO:0031418	L-ascorbic acid binding	molecular_function	binding	1	599	10	18088	0.285985115426744	0.518334743393551	3.01969949916528	ENSBGRG00000003823
GO:0031424	keratinization	biological_process	cellular process|developmental process|multicellular organismal process	1	599	31	18088	0.648257819684902	0.730915936499094	0.97409661263396	ENSBGRG00000015833
GO:0031430	M band	cellular_component	cell|cell part|organelle|organelle part	1	599	17	18088	0.436033412802132	0.590645571618441	1.7762938230384	ENSBGRG00000018208
GO:0031432	titin binding	molecular_function	binding	2	599	6	18088	0.0150303809502683	0.251758880916993	10.0656649972176	ENSBGRG00000018070;ENSBGRG00000020862
GO:0031492	nucleosomal DNA binding	molecular_function	binding	1	599	30	18088	0.636189913962424	0.724680477423635	1.00656649972176	ENSBGRG00000001536
GO:0031519	PcG protein complex	cellular_component	cell|cell part|macromolecular complex|organelle|organelle part	1	599	17	18088	0.436033412802132	0.590645571618441	1.7762938230384	ENSBGRG00000009234
GO:0031532	actin cytoskeleton reorganization	biological_process	cellular component organization or biogenesis|cellular process	1	599	24	18088	0.55459087121671	0.668579444747064	1.2582081246522	ENSBGRG00000003303
GO:0031579	membrane raft organization	biological_process	cellular component organization or biogenesis|cellular process	1	599	16	18088	0.416699813206669	0.584924314751022	1.8873121869783	ENSBGRG00000013554
GO:0031584	activation of phospholipase D activity	biological_process	biological regulation	1	599	6	18088	0.182977093677507	0.514734939507363	5.03283249860879	ENSBGRG00000023713
GO:0031588	nucleotide-activated protein kinase complex	cellular_component	cell|cell part|macromolecular complex	1	599	8	18088	0.236212766291227	0.514734939507363	3.77462437395659	ENSBGRG00000020700
GO:0031589	cell-substrate adhesion	biological_process	biological adhesion	1	599	12	18088	0.332519100387062	0.540343538128976	2.5164162493044	ENSBGRG00000018451
GO:0031623	receptor internalization	biological_process	cellular process|establishment of localization|localization|metabolic process	1	599	17	18088	0.436033412802132	0.590645571618441	1.7762938230384	ENSBGRG00000000208
GO:0031624	ubiquitin conjugating enzyme binding	molecular_function	binding	1	599	23	18088	0.539315475124806	0.657904452148047	1.31291282572403	ENSBGRG00000015458
GO:0031625	ubiquitin protein ligase binding	molecular_function	binding	3	599	161	18088	0.905457606774035	0.933081098400254	0.5626769253103	ENSBGRG00000004231;ENSBGRG00000011138;ENSBGRG00000011907
GO:0031638	zymogen activation	biological_process	metabolic process	1	599	7	18088	0.210042502420299	0.514734939507363	4.31385642737896	ENSBGRG00000016463
GO:0031639	plasminogen activation	biological_process	metabolic process	1	599	5	18088	0.154985974889634	0.514734939507363	6.03939899833055	ENSBGRG00000008639
GO:0031641	regulation of myelination	biological_process	biological regulation|cellular process|developmental process|multicellular organismal process|regulation of biological process	1	599	8	18088	0.236212766291227	0.514734939507363	3.77462437395659	ENSBGRG00000020793
GO:0031647	regulation of protein stability	biological_process	biological regulation	1	599	31	18088	0.648257819684902	0.730915936499094	0.97409661263396	ENSBGRG00000022744
GO:0031663	lipopolysaccharide-mediated signaling pathway	biological_process	biological regulation|cellular process|multi-organism process|regulation of biological process|response to stimulus|signaling	3	599	16	18088	0.0146667781447552	0.251758880916993	5.66193656093489	ENSBGRG00000011907;ENSBGRG00000013697;ENSBGRG00000023713
GO:0031668	cellular response to extracellular stimulus	biological_process	cellular process|response to stimulus	1	599	9	18088	0.261517442894742	0.518334743393551	3.35522166573919	ENSBGRG00000007951
GO:0031669	cellular response to nutrient levels	biological_process	cellular process|response to stimulus	1	599	7	18088	0.210042502420299	0.514734939507363	4.31385642737896	ENSBGRG00000008966
GO:0031672	A band	cellular_component	cell|cell part|organelle|organelle part	1	599	17	18088	0.436033412802132	0.590645571618441	1.7762938230384	ENSBGRG00000013402
GO:0031674	I band	cellular_component	cell|cell part|organelle|organelle part	1	599	8	18088	0.236212766291227	0.514734939507363	3.77462437395659	ENSBGRG00000018070
GO:0031901	early endosome membrane	cellular_component	cell|cell part|membrane|organelle|organelle part	3	599	69	18088	0.401371534682488	0.574991129454682	1.31291282572403	ENSBGRG00000000709;ENSBGRG00000003303;ENSBGRG00000009934
GO:0031902	late endosome membrane	cellular_component	cell|cell part|membrane|organelle|organelle part	1	599	77	18088	0.9256265590446	0.94682411383188	0.392168766125361	ENSBGRG00000000709
GO:0031915	positive regulation of synaptic plasticity	biological_process	biological regulation|cellular process|regulation of biological process|signaling	1	599	8	18088	0.236212766291227	0.514734939507363	3.77462437395659	ENSBGRG00000009973
GO:0031936	negative regulation of chromatin silencing	biological_process	biological regulation|cellular component organization or biogenesis|cellular process|metabolic process|negative regulation of biological process|positive regulation of biological process|regulation of biological process	1	599	9	18088	0.261517442894742	0.518334743393551	3.35522166573919	ENSBGRG00000001536
GO:0031941	filamentous actin	cellular_component	cell|cell part|macromolecular complex|organelle|organelle part	1	599	12	18088	0.332519100387062	0.540343538128976	2.5164162493044	ENSBGRG00000020862
GO:0031965	nuclear membrane	cellular_component	cell|cell part|membrane|organelle|organelle part	5	599	125	18088	0.398908391964388	0.571932854981041	1.20787979966611	ENSBGRG00000000523;ENSBGRG00000002269;ENSBGRG00000004186;ENSBGRG00000020773;ENSBGRG00000026783
GO:0031982	vesicle	cellular_component	organelle	3	599	44	18088	0.177978644343436	0.514734939507363	2.05888602215814	ENSBGRG00000000877;ENSBGRG00000010498;ENSBGRG00000015122
GO:0032007	negative regulation of TOR signaling	biological_process	biological regulation|cellular process|negative regulation of biological process|regulation of biological process|response to stimulus|signaling	2	599	19	18088	0.129374104269315	0.514734939507363	3.17863105175292	ENSBGRG00000020700;ENSBGRG00000024200
GO:0032008	positive regulation of TOR signaling	biological_process	biological regulation|cellular process|positive regulation of biological process|regulation of biological process|response to stimulus|signaling	1	599	25	18088	0.569360582694854	0.680731733050402	1.20787979966611	ENSBGRG00000023738
GO:0032024	positive regulation of insulin secretion	biological_process	biological regulation|cellular process|establishment of localization|localization|positive regulation of biological process|regulation of biological process|signaling	4	599	20	18088	0.00377954588103539	0.164599223119091	6.03939899833055	ENSBGRG00000005744;ENSBGRG00000011225;ENSBGRG00000019591;ENSBGRG00000021139
GO:0032036	myosin heavy chain binding	molecular_function	binding	1	599	7	18088	0.210042502420299	0.514734939507363	4.31385642737896	ENSBGRG00000020862
GO:0032040	small-subunit processome	cellular_component	cell|cell part|macromolecular complex	1	599	35	18088	0.692662847102665	0.764650620819291	0.862771285475793	ENSBGRG00000012109
GO:0032088	negative regulation of NF-kappaB transcription factor activity	biological_process	biological regulation|cellular process|metabolic process|negative regulation of biological process|regulation of biological process	1	599	31	18088	0.648257819684902	0.730915936499094	0.97409661263396	ENSBGRG00000013697
GO:0032091	negative regulation of protein binding	biological_process	biological regulation	1	599	34	18088	0.682116014986623	0.757327022375205	0.888146911519199	ENSBGRG00000024887
GO:0032094	response to food	biological_process	response to stimulus	2	599	13	18088	0.0670924182440102	0.458118528815378	4.64569153717735	ENSBGRG00000003884;ENSBGRG00000013472
GO:0032197	transposition, RNA-mediated	biological_process	cellular process	81	599	2397	18088	0.439930884451393	0.594373903954209	1.02042411110716	ENSBGRG00000000197;ENSBGRG00000000343;ENSBGRG00000000475;ENSBGRG00000000543;ENSBGRG00000000616;ENSBGRG00000000763;ENSBGRG00000001489;ENSBGRG00000002059;ENSBGRG00000002713;ENSBGRG00000004252;ENSBGRG00000004265;ENSBGRG00000004354;ENSBGRG00000004479;ENSBGRG00000004490;ENSBGRG00000004500;ENSBGRG00000004954;ENSBGRG00000005804;ENSBGRG00000005901;ENSBGRG00000005944;ENSBGRG00000006106;ENSBGRG00000006433;…
GO:0032199	reverse transcription involved in RNA-mediated transposition	biological_process	cellular process|metabolic process	81	599	2392	18088	0.431912108143667	0.590645571618441	1.02255710465045	ENSBGRG00000000197;ENSBGRG00000000343;ENSBGRG00000000475;ENSBGRG00000000543;ENSBGRG00000000616;ENSBGRG00000000763;ENSBGRG00000001489;ENSBGRG00000002059;ENSBGRG00000002713;ENSBGRG00000004252;ENSBGRG00000004265;ENSBGRG00000004354;ENSBGRG00000004479;ENSBGRG00000004490;ENSBGRG00000004500;ENSBGRG00000004954;ENSBGRG00000005804;ENSBGRG00000005901;ENSBGRG00000005944;ENSBGRG00000006106;ENSBGRG00000006433;…
GO:0032204	regulation of telomere maintenance	biological_process	biological regulation|cellular component organization or biogenesis|cellular process|metabolic process|regulation of biological process	1	599	8	18088	0.236212766291227	0.514734939507363	3.77462437395659	ENSBGRG00000018699
GO:0032230	positive regulation of synaptic transmission, GABAergic	biological_process	biological regulation|cellular process|positive regulation of biological process|regulation of biological process|signaling	1	599	7	18088	0.210042502420299	0.514734939507363	4.31385642737896	ENSBGRG00000019591
GO:0032263	GMP salvage	biological_process	cellular process|metabolic process	2	599	5	18088	0.0102437955813383	0.237929225369217	12.0787979966611	ENSBGRG00000014971;ENSBGRG00000024406
GO:0032264	IMP salvage	biological_process	cellular process|metabolic process	2	599	7	18088	0.0205846412207521	0.277972441911241	8.62771285475793	ENSBGRG00000014971;ENSBGRG00000024406
GO:0032266	phosphatidylinositol-3-phosphate binding	molecular_function	binding	1	599	27	18088	0.597449253815838	0.701318463711044	1.11840722191306	ENSBGRG00000007944
GO:0032270	positive regulation of cellular protein metabolic process	biological_process	biological regulation|cellular process|metabolic process|positive regulation of biological process|regulation of biological process	1	599	6	18088	0.182977093677507	0.514734939507363	5.03283249860879	ENSBGRG00000011907
GO:0032281	AMPA glutamate receptor complex	cellular_component	cell|cell part|macromolecular complex|membrane|membrane part	1	599	21	18088	0.507177904743495	0.639341959098108	1.43795214245966	ENSBGRG00000010476
GO:0032332	positive regulation of chondrocyte differentiation	biological_process	biological regulation|cellular process|developmental process|multicellular organismal process|positive regulation of biological process|regulation of biological process	1	599	7	18088	0.210042502420299	0.514734939507363	4.31385642737896	ENSBGRG00000017887
GO:0032367	intracellular cholesterol transport	biological_process	establishment of localization|localization	1	599	8	18088	0.236212766291227	0.514734939507363	3.77462437395659	ENSBGRG00000017210
GO:0032391	photoreceptor connecting cilium	cellular_component	cell|cell part|organelle|organelle part	1	599	19	18088	0.472802404536573	0.612813830879993	1.58931552587646	ENSBGRG00000000228
GO:0032426	stereocilium tip	cellular_component	cell|cell part|organelle|organelle part	1	599	10	18088	0.285985115426744	0.518334743393551	3.01969949916528	ENSBGRG00000016468
GO:0032432	actin filament bundle	cellular_component	cell|cell part|organelle|organelle part	1	599	7	18088	0.210042502420299	0.514734939507363	4.31385642737896	ENSBGRG00000020862
GO:0032436	positive regulation of proteasomal ubiquitin-dependent protein catabolic process	biological_process	biological regulation|cellular process|metabolic process|positive regulation of biological process|regulation of biological process	1	599	37	18088	0.712719983498519	0.782823588432799	0.816134999774399	ENSBGRG00000015458
GO:0032482	Rab protein signal transduction	biological_process	biological regulation|cellular process|regulation of biological process|response to stimulus|signaling	1	599	42	18088	0.757329576317203	0.820950915958038	0.718976071229828	ENSBGRG00000003995
GO:0032495	response to muramyl dipeptide	biological_process	response to stimulus	1	599	8	18088	0.236212766291227	0.514734939507363	3.77462437395659	ENSBGRG00000011907
GO:0032496	response to lipopolysaccharide	biological_process	multi-organism process|response to stimulus	6	599	55	18088	0.00942242848330778	0.237929225369217	3.29421763545303	ENSBGRG00000004313;ENSBGRG00000009609;ENSBGRG00000011907;ENSBGRG00000013472;ENSBGRG00000013885;ENSBGRG00000025098
GO:0032526	response to retinoic acid	biological_process	response to stimulus	1	599	24	18088	0.55459087121671	0.668579444747064	1.2582081246522	ENSBGRG00000001621
GO:0032543	mitochondrial translation	biological_process	cellular process|metabolic process	1	599	29	18088	0.623708685924823	0.71621656617076	1.04127568936734	ENSBGRG00000004172
GO:0032580	Golgi cisterna membrane	cellular_component	cell|cell part|membrane|organelle|organelle part	1	599	43	18088	0.765384523883755	0.82404192868078	0.702255697480297	ENSBGRG00000018507
GO:0032587	ruffle membrane	cellular_component	cell|cell part|membrane|membrane part	1	599	43	18088	0.765384523883755	0.82404192868078	0.702255697480297	ENSBGRG00000009934
GO:0032592	integral component of mitochondrial membrane	cellular_component	cell|cell part|membrane|membrane part|organelle|organelle part	1	599	6	18088	0.182977093677507	0.514734939507363	5.03283249860879	ENSBGRG00000019340
GO:0032593	insulin-responsive compartment	cellular_component	cell|cell part|organelle	1	599	5	18088	0.154985974889634	0.514734939507363	6.03939899833055	ENSBGRG00000021445
GO:0032689	negative regulation of interferon-gamma production	biological_process	biological regulation|multicellular organismal process|negative regulation of biological process|regulation of biological process	1	599	10	18088	0.285985115426744	0.518334743393551	3.01969949916528	ENSBGRG00000006631
GO:0032695	negative regulation of interleukin-12 production	biological_process	biological regulation|multicellular organismal process|negative regulation of biological process|regulation of biological process	1	599	6	18088	0.182977093677507	0.514734939507363	5.03283249860879	ENSBGRG00000013885
GO:0032700	negative regulation of interleukin-17 production	biological_process	biological regulation|multicellular organismal process|negative regulation of biological process|regulation of biological process	1	599	6	18088	0.182977093677507	0.514734939507363	5.03283249860879	ENSBGRG00000000314
GO:0032715	negative regulation of interleukin-6 production	biological_process	biological regulation|multicellular organismal process|negative regulation of biological process|regulation of biological process	1	599	5	18088	0.154985974889634	0.514734939507363	6.03939899833055	ENSBGRG00000000314
GO:0032720	negative regulation of tumor necrosis factor production	biological_process	biological regulation|multicellular organismal process|negative regulation of biological process|regulation of biological process	1	599	15	18088	0.39670457388601	0.570180996459925	2.01313299944352	ENSBGRG00000013885
GO:0032722	positive regulation of chemokine production	biological_process	biological regulation|multicellular organismal process|positive regulation of biological process|regulation of biological process	1	599	7	18088	0.210042502420299	0.514734939507363	4.31385642737896	ENSBGRG00000015316
GO:0032728	positive regulation of interferon-beta production	biological_process	biological regulation|multicellular organismal process|positive regulation of biological process|regulation of biological process	1	599	14	18088	0.376025091182589	0.558904188430093	2.15692821368948	ENSBGRG00000016329
GO:0032729	positive regulation of interferon-gamma production	biological_process	biological regulation|multicellular organismal process|positive regulation of biological process|regulation of biological process	1	599	23	18088	0.539315475124806	0.657904452148047	1.31291282572403	ENSBGRG00000022744
GO:0032755	positive regulation of interleukin-6 production	biological_process	biological regulation|multicellular organismal process|positive regulation of biological process|regulation of biological process	4	599	28	18088	0.0129655345325872	0.251758880916993	4.31385642737896	ENSBGRG00000003550;ENSBGRG00000004988;ENSBGRG00000015122;ENSBGRG00000022744
GO:0032781	positive regulation of ATPase activity	biological_process	biological regulation	1	599	15	18088	0.39670457388601	0.570180996459925	2.01313299944352	ENSBGRG00000010764
GO:0032792	negative regulation of CREB transcription factor activity	biological_process	biological regulation|cellular process|metabolic process|negative regulation of biological process|regulation of biological process	1	599	5	18088	0.154985974889634	0.514734939507363	6.03939899833055	ENSBGRG00000020700
GO:0032801	receptor catabolic process	biological_process	cellular process|metabolic process	1	599	8	18088	0.236212766291227	0.514734939507363	3.77462437395659	ENSBGRG00000020111
GO:0032839	dendrite cytoplasm	cellular_component	cell|cell part	2	599	17	18088	0.107362219679263	0.514734939507363	3.5525876460768	ENSBGRG00000000228;ENSBGRG00000011295
GO:0032868	response to insulin	biological_process	response to stimulus	1	599	25	18088	0.569360582694854	0.680731733050402	1.20787979966611	ENSBGRG00000025098
GO:0032869	cellular response to insulin stimulus	biological_process	cellular process|response to stimulus	4	599	45	18088	0.0610104730472863	0.439174562183359	2.68417733259136	ENSBGRG00000003884;ENSBGRG00000009353;ENSBGRG00000018550;ENSBGRG00000021445
GO:0032873	negative regulation of stress-activated MAPK cascade	biological_process	biological regulation|cellular process|metabolic process|negative regulation of biological process|regulation of biological process|response to stimulus|signaling	1	599	6	18088	0.182977093677507	0.514734939507363	5.03283249860879	ENSBGRG00000018699
GO:0032874	positive regulation of stress-activated MAPK cascade	biological_process	biological regulation|cellular process|metabolic process|positive regulation of biological process|regulation of biological process|response to stimulus|signaling	1	599	10	18088	0.285985115426744	0.518334743393551	3.01969949916528	ENSBGRG00000003550
GO:0032880	regulation of protein localization	biological_process	biological regulation|localization|regulation of biological process	3	599	30	18088	0.0758105810286044	0.488817212432807	3.01969949916528	ENSBGRG00000002249;ENSBGRG00000018550;ENSBGRG00000020763
GO:0032922	circadian regulation of gene expression	biological_process	biological regulation|metabolic process|multicellular organismal process|regulation of biological process|rhythmic process	3	599	32	18088	0.0883122070801615	0.514734939507363	2.83096828046745	ENSBGRG00000004313;ENSBGRG00000020463;ENSBGRG00000026121
GO:0032933	SREBP signaling pathway	biological_process	biological regulation|cellular process|metabolic process|positive regulation of biological process|regulation of biological process|response to stimulus|signaling	1	599	7	18088	0.210042502420299	0.514734939507363	4.31385642737896	ENSBGRG00000010766
GO:0032967	positive regulation of collagen biosynthetic process	biological_process	biological regulation|metabolic process|multicellular organismal process|positive regulation of biological process|regulation of biological process	1	599	18	18088	0.454727230838296	0.601469123857488	1.6776108328696	ENSBGRG00000013793
GO:0032981	mitochondrial respiratory chain complex I assembly	biological_process	cellular component organization or biogenesis|cellular process	1	599	47	18088	0.795021823779941	0.84860785356903	0.642489255141548	ENSBGRG00000010869
GO:0032982	myosin filament	cellular_component	cell|cell part|macromolecular complex|organelle|organelle part	4	599	11	18088	0.000326303930127717	0.0499056125367852	10.9807254515101	ENSBGRG00000008351;ENSBGRG00000018208;ENSBGRG00000020872;ENSBGRG00000021031
GO:0032991	protein-containing complex	cellular_component	NA	10	599	283	18088	0.462622806149553	0.610579145448159	1.06703162514674	ENSBGRG00000001867;ENSBGRG00000010067;ENSBGRG00000010476;ENSBGRG00000012850;ENSBGRG00000015679;ENSBGRG00000018169;ENSBGRG00000018414;ENSBGRG00000019417;ENSBGRG00000023010;ENSBGRG00000024942
GO:0032993	protein-DNA complex	cellular_component	macromolecular complex	1	599	28	18088	0.610800003883072	0.710763932374289	1.07846410684474	ENSBGRG00000024942
GO:0033010	paranodal junction	cellular_component	cell junction	1	599	6	18088	0.182977093677507	0.514734939507363	5.03283249860879	ENSBGRG00000012405
GO:0033017	sarcoplasmic reticulum membrane	cellular_component	cell|cell part|membrane|membrane part|organelle|organelle part	1	599	22	18088	0.5235171107577	0.650475611226757	1.37259068143876	ENSBGRG00000009846
GO:0033130	acetylcholine receptor binding	molecular_function	binding	1	599	6	18088	0.182977093677507	0.514734939507363	5.03283249860879	ENSBGRG00000004297
GO:0033137	negative regulation of peptidyl-serine phosphorylation	biological_process	biological regulation|cellular process|metabolic process|negative regulation of biological process|regulation of biological process	2	599	12	18088	0.0580109926849333	0.427694051470124	5.03283249860879	ENSBGRG00000011880;ENSBGRG00000024200
GO:0033179	proton-transporting V-type ATPase, V0 domain	cellular_component	macromolecular complex|membrane|membrane part	1	599	7	18088	0.210042502420299	0.514734939507363	4.31385642737896	ENSBGRG00000015726
GO:0033209	tumor necrosis factor-mediated signaling pathway	biological_process	biological regulation|cellular process|regulation of biological process|response to stimulus|signaling	3	599	19	18088	0.0235859224905612	0.294846188528259	4.76794657762938	ENSBGRG00000011907;ENSBGRG00000024619;ENSBGRG00000025077
GO:0033344	cholesterol efflux	biological_process	establishment of localization|localization	2	599	11	18088	0.0494020222419989	0.396582132468028	5.49036272575505	ENSBGRG00000003718;ENSBGRG00000017210
GO:0033592	RNA strand annealing activity	molecular_function	binding	1	599	9	18088	0.261517442894742	0.518334743393551	3.35522166573919	ENSBGRG00000016329
GO:0033619	membrane protein proteolysis	biological_process	metabolic process	1	599	7	18088	0.210042502420299	0.514734939507363	4.31385642737896	ENSBGRG00000020723
GO:0033627	cell adhesion mediated by integrin	biological_process	biological adhesion	1	599	6	18088	0.182977093677507	0.514734939507363	5.03283249860879	ENSBGRG00000000208
GO:0033630	positive regulation of cell adhesion mediated by integrin	biological_process	biological adhesion|biological regulation|positive regulation of biological process|regulation of biological process	1	599	6	18088	0.182977093677507	0.514734939507363	5.03283249860879	ENSBGRG00000000314
GO:0033673	negative regulation of kinase activity	biological_process	biological regulation|cellular process|metabolic process|negative regulation of biological process|regulation of biological process	1	599	6	18088	0.182977093677507	0.514734939507363	5.03283249860879	ENSBGRG00000015190
GO:0033700	phospholipid efflux	biological_process	establishment of localization|localization	2	599	12	18088	0.0580109926849333	0.427694051470124	5.03283249860879	ENSBGRG00000003718;ENSBGRG00000017210
GO:0033962	cytoplasmic mRNA processing body assembly	biological_process	cellular component organization or biogenesis|cellular process	1	599	9	18088	0.261517442894742	0.518334743393551	3.35522166573919	ENSBGRG00000004313
GO:0033993	response to lipid	biological_process	response to stimulus	3	599	10	18088	0.00364320688860017	0.164599223119091	9.05909849749583	ENSBGRG00000009353;ENSBGRG00000017210;ENSBGRG00000020463
GO:0034046	poly(G) binding	molecular_function	binding	1	599	11	18088	0.309643424745218	0.528954859191137	2.74518136287752	ENSBGRG00000022064
GO:0034063	stress granule assembly	biological_process	cellular component organization or biogenesis|cellular process	1	599	14	18088	0.376025091182589	0.558904188430093	2.15692821368948	ENSBGRG00000016329
GO:0034097	response to cytokine	biological_process	response to stimulus	1	599	16	18088	0.416699813206669	0.584924314751022	1.8873121869783	ENSBGRG00000013885
GO:0034101	erythrocyte homeostasis	biological_process	biological regulation|immune system process	1	599	7	18088	0.210042502420299	0.514734939507363	4.31385642737896	ENSBGRG00000000314
GO:0034113	heterotypic cell-cell adhesion	biological_process	biological adhesion	3	599	11	18088	0.00488704549802733	0.197982168780549	8.23554408863257	ENSBGRG00000000208;ENSBGRG00000019507;ENSBGRG00000021915
GO:0034115	negative regulation of heterotypic cell-cell adhesion	biological_process	biological adhesion|biological regulation|cellular process|developmental process|multicellular organismal process|negative regulation of biological process|regulation of biological process	2	599	18	18088	0.118238506187341	0.514734939507363	3.35522166573919	ENSBGRG00000013554;ENSBGRG00000015122
GO:0034142	toll-like receptor 4 signaling pathway	biological_process	biological regulation|cellular process|immune system process|positive regulation of biological process|regulation of biological process|response to stimulus|signaling	1	599	7	18088	0.210042502420299	0.514734939507363	4.31385642737896	ENSBGRG00000011907
GO:0034144	negative regulation of toll-like receptor 4 signaling pathway	biological_process	biological regulation|cellular process|immune system process|negative regulation of biological process|positive regulation of biological process|regulation of biological process|response to stimulus|signaling	1	599	5	18088	0.154985974889634	0.514734939507363	6.03939899833055	ENSBGRG00000020463
GO:0034198	cellular response to amino acid starvation	biological_process	cellular process|response to stimulus	2	599	35	18088	0.323523723041213	0.540343538128976	1.72554257095159	ENSBGRG00000011138;ENSBGRG00000021213
GO:0034214	protein hexamerization	biological_process	cellular component organization or biogenesis|cellular process	1	599	6	18088	0.182977093677507	0.514734939507363	5.03283249860879	ENSBGRG00000002485
GO:0034332	adherens junction organization	biological_process	cellular component organization or biogenesis|cellular process	2	599	17	18088	0.107362219679263	0.514734939507363	3.5525876460768	ENSBGRG00000016472;ENSBGRG00000024093
GO:0034341	response to interferon-gamma	biological_process	immune system process|response to stimulus	1	599	19	18088	0.472802404536573	0.612813830879993	1.58931552587646	ENSBGRG00000025098
GO:0034361	very-low-density lipoprotein particle	cellular_component	extracellular region|extracellular region part|macromolecular complex	1	599	11	18088	0.309643424745218	0.528954859191137	2.74518136287752	ENSBGRG00000003718
GO:0034362	low-density lipoprotein particle	cellular_component	extracellular region|extracellular region part|macromolecular complex	1	599	8	18088	0.236212766291227	0.514734939507363	3.77462437395659	ENSBGRG00000009456
GO:0034366	spherical high-density lipoprotein particle	cellular_component	extracellular region|extracellular region part|macromolecular complex	1	599	6	18088	0.182977093677507	0.514734939507363	5.03283249860879	ENSBGRG00000003718
GO:0034374	low-density lipoprotein particle remodeling	biological_process	biological regulation|cellular component organization or biogenesis|cellular process|multicellular organismal process|regulation of biological process	2	599	5	18088	0.0102437955813383	0.237929225369217	12.0787979966611	ENSBGRG00000013472;ENSBGRG00000017210
GO:0034375	high-density lipoprotein particle remodeling	biological_process	biological regulation|cellular component organization or biogenesis|cellular process|multicellular organismal process|regulation of biological process	2	599	6	18088	0.0150303809502683	0.251758880916993	10.0656649972176	ENSBGRG00000003718;ENSBGRG00000017210
GO:0034383	low-density lipoprotein particle clearance	biological_process	biological regulation|multicellular organismal process|regulation of biological process	1	599	7	18088	0.210042502420299	0.514734939507363	4.31385642737896	ENSBGRG00000017545
GO:0034389	lipid droplet organization	biological_process	cellular component organization or biogenesis|cellular process	1	599	10	18088	0.285985115426744	0.518334743393551	3.01969949916528	ENSBGRG00000016172
GO:0034448	EGO complex	cellular_component	cell|cell part|macromolecular complex|membrane|membrane part|organelle|organelle part	1	599	6	18088	0.182977093677507	0.514734939507363	5.03283249860879	ENSBGRG00000023738
GO:0034451	centriolar satellite	cellular_component	cell|cell part|organelle|organelle part	1	599	15	18088	0.39670457388601	0.570180996459925	2.01313299944352	ENSBGRG00000024942
GO:0034459	ATP-dependent 3'-5' RNA helicase activity	molecular_function	catalytic activity	1	599	13	18088	0.354637990565649	0.550605507634011	2.32284576858867	ENSBGRG00000014586
GO:0034501	protein localization to kinetochore	biological_process	localization	1	599	8	18088	0.236212766291227	0.514734939507363	3.77462437395659	ENSBGRG00000025652
GO:0034551	mitochondrial respiratory chain complex III assembly	biological_process	cellular component organization or biogenesis|cellular process	1	599	9	18088	0.261517442894742	0.518334743393551	3.35522166573919	ENSBGRG00000005916
GO:0034599	cellular response to oxidative stress	biological_process	cellular process|response to stimulus	1	599	38	18088	0.722253013795144	0.789808380433862	0.79465776293823	ENSBGRG00000007951
GO:0034605	cellular response to heat	biological_process	cellular process|response to stimulus	2	599	42	18088	0.407426864315151	0.58270738722249	1.43795214245966	ENSBGRG00000001867;ENSBGRG00000011938
GO:0034613	cellular protein localization	biological_process	localization	1	599	20	18088	0.490279373914103	0.626607974584275	1.50984974958264	ENSBGRG00000023738
GO:0034620	cellular response to unfolded protein	biological_process	cellular process|response to stimulus	1	599	13	18088	0.354637990565649	0.550605507634011	2.32284576858867	ENSBGRG00000001867
GO:0034707	chloride channel complex	cellular_component	macromolecular complex|membrane|membrane part	1	599	26	18088	0.583641322935444	0.690695098202135	1.16142288429434	ENSBGRG00000011751
GO:0034709	methylosome	cellular_component	cell|cell part|macromolecular complex	1	599	26	18088	0.583641322935444	0.690695098202135	1.16142288429434	ENSBGRG00000025827
GO:0034715	pICln-Sm protein complex	cellular_component	cell|cell part|macromolecular complex	1	599	17	18088	0.436033412802132	0.590645571618441	1.7762938230384	ENSBGRG00000025827
GO:0034719	SMN-Sm protein complex	cellular_component	cell|cell part|macromolecular complex	1	599	27	18088	0.597449253815838	0.701318463711044	1.11840722191306	ENSBGRG00000025827
GO:0034765	regulation of ion transmembrane transport	biological_process	biological regulation|establishment of localization|localization|regulation of biological process	2	599	88	18088	0.793463426148087	0.84860785356903	0.686295340719381	ENSBGRG00000012985;ENSBGRG00000014154
GO:0034774	secretory granule lumen	cellular_component	cell|cell part|membrane-enclosed lumen|organelle|organelle part	2	599	14	18088	0.0766056825454399	0.488817212432807	4.31385642737896	ENSBGRG00000015203;ENSBGRG00000016329
GO:0034987	immunoglobulin receptor binding	molecular_function	binding	1	599	18	18088	0.454727230838296	0.601469123857488	1.6776108328696	ENSBGRG00000020665
GO:0035023	regulation of Rho protein signal transduction	biological_process	biological regulation|cellular process|regulation of biological process|response to stimulus|signaling	2	599	44	18088	0.430500023006719	0.590645571618441	1.37259068143876	ENSBGRG00000009934;ENSBGRG00000010896
GO:0035025	positive regulation of Rho protein signal transduction	biological_process	biological regulation|cellular process|positive regulation of biological process|regulation of biological process|response to stimulus|signaling	1	599	22	18088	0.5235171107577	0.650475611226757	1.37259068143876	ENSBGRG00000010896
GO:0035035	histone acetyltransferase binding	molecular_function	binding	1	599	12	18088	0.332519100387062	0.540343538128976	2.5164162493044	ENSBGRG00000000461
GO:0035091	phosphatidylinositol binding	molecular_function	binding	2	599	53	18088	0.527870264809967	0.654483986689653	1.13950924496803	ENSBGRG00000007944;ENSBGRG00000010896
GO:0035176	social behavior	biological_process	multi-organism process	3	599	32	18088	0.0883122070801615	0.514734939507363	2.83096828046745	ENSBGRG00000012405;ENSBGRG00000015203;ENSBGRG00000019591
GO:0035259	glucocorticoid receptor binding	molecular_function	binding	3	599	6	18088	0.000670624843478322	0.064901582074402	15.0984974958264	ENSBGRG00000000461;ENSBGRG00000000523;ENSBGRG00000007951
GO:0035264	multicellular organism growth	biological_process	developmental process|growth|multicellular organismal process	1	599	37	18088	0.712719983498519	0.782823588432799	0.816134999774399	ENSBGRG00000015190
GO:0035326	enhancer binding	molecular_function	binding	1	599	7	18088	0.210042502420299	0.514734939507363	4.31385642737896	ENSBGRG00000016750
GO:0035371	microtubule plus-end	cellular_component	cell|cell part|organelle|organelle part	1	599	12	18088	0.332519100387062	0.540343538128976	2.5164162493044	ENSBGRG00000004061
GO:0035418	protein localization to synapse	biological_process	localization	2	599	7	18088	0.0205846412207521	0.277972441911241	8.62771285475793	ENSBGRG00000019591;ENSBGRG00000020893
GO:0035435	phosphate ion transmembrane transport	biological_process	establishment of localization|localization	1	599	6	18088	0.182977093677507	0.514734939507363	5.03283249860879	ENSBGRG00000021440
GO:0035497	cAMP response element binding	molecular_function	binding	2	599	8	18088	0.0268506553238066	0.294846188528259	7.54924874791319	ENSBGRG00000000461;ENSBGRG00000017902
GO:0035556	intracellular signal transduction	biological_process	biological regulation|cellular process|regulation of biological process|response to stimulus|signaling	11	599	196	18088	0.0620124141804133	0.444549899186338	1.69472931075602	ENSBGRG00000006572;ENSBGRG00000010896;ENSBGRG00000011295;ENSBGRG00000012958;ENSBGRG00000013697;ENSBGRG00000016329;ENSBGRG00000016843;ENSBGRG00000018550;ENSBGRG00000020700;ENSBGRG00000020809;ENSBGRG00000021653
GO:0035567	non-canonical Wnt signaling pathway	biological_process	biological regulation|cellular process|regulation of biological process|response to stimulus|signaling	1	599	19	18088	0.472802404536573	0.612813830879993	1.58931552587646	ENSBGRG00000002408
GO:0035579	specific granule membrane	cellular_component	cell|cell part|membrane|organelle|organelle part	2	599	17	18088	0.107362219679263	0.514734939507363	3.5525876460768	ENSBGRG00000012985;ENSBGRG00000019356
GO:0035580	specific granule lumen	cellular_component	cell|cell part|membrane-enclosed lumen|organelle|organelle part	1	599	11	18088	0.309643424745218	0.528954859191137	2.74518136287752	ENSBGRG00000008966
GO:0035584	calcium-mediated signaling using intracellular calcium source	biological_process	biological regulation|cellular process|regulation of biological process|response to stimulus|signaling	1	599	11	18088	0.309643424745218	0.528954859191137	2.74518136287752	ENSBGRG00000001510
GO:0035613	RNA stem-loop binding	molecular_function	binding	1	599	10	18088	0.285985115426744	0.518334743393551	3.01969949916528	ENSBGRG00000016329
GO:0035641	locomotory exploration behavior	biological_process	NA	1	599	6	18088	0.182977093677507	0.514734939507363	5.03283249860879	ENSBGRG00000019591
GO:0035690	cellular response to drug	biological_process	cellular process|response to stimulus	1	599	24	18088	0.55459087121671	0.668579444747064	1.2582081246522	ENSBGRG00000012927
GO:0035722	interleukin-12-mediated signaling pathway	biological_process	biological regulation|cellular process|regulation of biological process|response to stimulus|signaling	1	599	9	18088	0.261517442894742	0.518334743393551	3.35522166573919	ENSBGRG00000022064
GO:0035810	positive regulation of urine volume	biological_process	biological regulation|multicellular organismal process	3	599	7	18088	0.00114473027405865	0.0906418244277351	12.9415692821369	ENSBGRG00000018302;ENSBGRG00000018322;ENSBGRG00000024189
GO:0035909	aorta morphogenesis	biological_process	developmental process|multicellular organismal process	1	599	6	18088	0.182977093677507	0.514734939507363	5.03283249860879	ENSBGRG00000026643
GO:0035914	skeletal muscle cell differentiation	biological_process	cellular process|developmental process|multicellular organismal process	5	599	32	18088	0.00375942455332635	0.164599223119091	4.71828046744574	ENSBGRG00000000523;ENSBGRG00000002378;ENSBGRG00000007158;ENSBGRG00000018070;ENSBGRG00000021213
GO:0035987	endodermal cell differentiation	biological_process	cellular process|developmental process|multicellular organismal process	1	599	11	18088	0.309643424745218	0.528954859191137	2.74518136287752	ENSBGRG00000000208
GO:0035988	chondrocyte proliferation	biological_process	NA	2	599	5	18088	0.0102437955813383	0.237929225369217	12.0787979966611	ENSBGRG00000014320;ENSBGRG00000017887
GO:0036064	ciliary basal body	cellular_component	cell|cell part|organelle|organelle part	2	599	67	18088	0.655466374406827	0.738088186306847	0.901402835571724	ENSBGRG00000000228;ENSBGRG00000002249
GO:0036094	small molecule binding	molecular_function	binding	1	599	17	18088	0.436033412802132	0.590645571618441	1.7762938230384	ENSBGRG00000008966
GO:0036120	cellular response to platelet-derived growth factor stimulus	biological_process	cellular process|response to stimulus	1	599	7	18088	0.210042502420299	0.514734939507363	4.31385642737896	ENSBGRG00000018314
GO:0036297	interstrand cross-link repair	biological_process	cellular process|metabolic process|response to stimulus	2	599	13	18088	0.0670924182440102	0.458118528815378	4.64569153717735	ENSBGRG00000004194;ENSBGRG00000025378
GO:0036302	atrioventricular canal development	biological_process	developmental process|multicellular organismal process	2	599	7	18088	0.0205846412207521	0.277972441911241	8.62771285475793	ENSBGRG00000018302;ENSBGRG00000018322
GO:0036376	sodium ion export across plasma membrane	biological_process	establishment of localization|localization	2	599	11	18088	0.0494020222419989	0.396582132468028	5.49036272575505	ENSBGRG00000007336;ENSBGRG00000025191
GO:0036459	thiol-dependent ubiquitinyl hydrolase activity	molecular_function	catalytic activity	2	599	40	18088	0.383909441976849	0.568682183608563	1.50984974958264	ENSBGRG00000015615;ENSBGRG00000025603
GO:0038023	signaling receptor activity	molecular_function	molecular transducer activity|receptor activity	7	599	88	18088	0.0266693009193987	0.294846188528259	2.40203369251783	ENSBGRG00000008584;ENSBGRG00000012927;ENSBGRG00000019591;ENSBGRG00000020463;ENSBGRG00000021915;ENSBGRG00000023032;ENSBGRG00000025320
GO:0038096	Fc-gamma receptor signaling pathway involved in phagocytosis	biological_process	biological regulation|cellular process|establishment of localization|immune system process|localization|positive regulation of biological process|regulation of biological process|response to stimulus|signaling	2	599	25	18088	0.200117795741257	0.514734939507363	2.41575959933222	ENSBGRG00000000314;ENSBGRG00000018451
GO:0038180	nerve growth factor signaling pathway	biological_process	biological regulation|cellular process|regulation of biological process|response to stimulus|signaling	1	599	8	18088	0.236212766291227	0.514734939507363	3.77462437395659	ENSBGRG00000007446
GO:0039536	negative regulation of RIG-I signaling pathway	biological_process	biological regulation|cellular process|immune system process|multicellular organismal process|multi-organism process|negative regulation of biological process|positive regulation of biological process|regulation of biological process|response to stimulus|signaling	1	599	7	18088	0.210042502420299	0.514734939507363	4.31385642737896	ENSBGRG00000012852
GO:0039706	co-receptor binding	molecular_function	binding	1	599	6	18088	0.182977093677507	0.514734939507363	5.03283249860879	ENSBGRG00000015226
GO:0040008	regulation of growth	biological_process	biological regulation|growth|regulation of biological process	2	599	45	18088	0.441856604833927	0.594373903954209	1.34208866629568	ENSBGRG00000017084;ENSBGRG00000018409
GO:0040018	positive regulation of multicellular organism growth	biological_process	biological regulation|developmental process|growth|multicellular organismal process|positive regulation of biological process|regulation of biological process	1	599	15	18088	0.39670457388601	0.570180996459925	2.01313299944352	ENSBGRG00000003884
GO:0042026	protein refolding	biological_process	cellular process	1	599	19	18088	0.472802404536573	0.612813830879993	1.58931552587646	ENSBGRG00000001867
GO:0042043	neurexin family protein binding	molecular_function	binding	1	599	9	18088	0.261517442894742	0.518334743393551	3.35522166573919	ENSBGRG00000019591
GO:0042056	chemoattractant activity	molecular_function	binding|receptor regulator activity	1	599	21	18088	0.507177904743495	0.639341959098108	1.43795214245966	ENSBGRG00000023713
GO:0042059	negative regulation of epidermal growth factor receptor signaling pathway	biological_process	biological regulation|cellular process|negative regulation of biological process|regulation of biological process|response to stimulus|signaling	1	599	11	18088	0.309643424745218	0.528954859191137	2.74518136287752	ENSBGRG00000020773
GO:0042060	wound healing	biological_process	response to stimulus	2	599	31	18088	0.274152742288084	0.518334743393551	1.94819322526792	ENSBGRG00000002536;ENSBGRG00000018771
GO:0042073	intraciliary transport	biological_process	cellular component organization or biogenesis|cellular process|establishment of localization|localization	1	599	11	18088	0.309643424745218	0.528954859191137	2.74518136287752	ENSBGRG00000000228
GO:0042088	T-helper 1 type immune response	biological_process	immune system process|response to stimulus	1	599	5	18088	0.154985974889634	0.514734939507363	6.03939899833055	ENSBGRG00000009609
GO:0042102	positive regulation of T cell proliferation	biological_process	biological adhesion|biological regulation|cellular process|immune system process|positive regulation of biological process|regulation of biological process	2	599	29	18088	0.249356906714017	0.518334743393551	2.08255137873467	ENSBGRG00000000314;ENSBGRG00000023713
GO:0042104	positive regulation of activated T cell proliferation	biological_process	biological adhesion|biological regulation|cellular process|immune system process|positive regulation of biological process|regulation of biological process	2	599	15	18088	0.0865123333346958	0.514734939507363	4.02626599888703	ENSBGRG00000006411;ENSBGRG00000022744
GO:0042118	endothelial cell activation	biological_process	cellular process	2	599	5	18088	0.0102437955813383	0.237929225369217	12.0787979966611	ENSBGRG00000000781;ENSBGRG00000015786
GO:0042119	neutrophil activation	biological_process	cellular process|immune system process	1	599	8	18088	0.236212766291227	0.514734939507363	3.77462437395659	ENSBGRG00000023713
GO:0042127	regulation of cell proliferation	biological_process	biological regulation|cellular process|regulation of biological process	5	599	71	18088	0.0860681459095359	0.514734939507363	2.12654894307414	ENSBGRG00000011907;ENSBGRG00000015786;ENSBGRG00000015837;ENSBGRG00000018032;ENSBGRG00000019523
GO:0042130	negative regulation of T cell proliferation	biological_process	biological adhesion|biological regulation|cellular process|immune system process|negative regulation of biological process|regulation of biological process	1	599	13	18088	0.354637990565649	0.550605507634011	2.32284576858867	ENSBGRG00000024761
GO:0042149	cellular response to glucose starvation	biological_process	cellular process|response to stimulus	1	599	33	18088	0.671207874116835	0.749094840651804	0.915060454292508	ENSBGRG00000020700
GO:0042157	lipoprotein metabolic process	biological_process	metabolic process	2	599	16	18088	0.096775984076116	0.514734939507363	3.77462437395659	ENSBGRG00000000781;ENSBGRG00000003718
GO:0042169	SH2 domain binding	molecular_function	binding	3	599	18	18088	0.0203519276146397	0.277972441911241	5.03283249860879	ENSBGRG00000012273;ENSBGRG00000016293;ENSBGRG00000020773
GO:0042246	tissue regeneration	biological_process	developmental process|growth|response to stimulus	1	599	9	18088	0.261517442894742	0.518334743393551	3.35522166573919	ENSBGRG00000017887
GO:0042256	mature ribosome assembly	biological_process	cellular component organization or biogenesis|cellular process	1	599	8	18088	0.236212766291227	0.514734939507363	3.77462437395659	ENSBGRG00000016329
GO:0042277	peptide binding	molecular_function	binding	2	599	14	18088	0.0766056825454399	0.488817212432807	4.31385642737896	ENSBGRG00000002076;ENSBGRG00000006820
GO:0042306	regulation of protein import into nucleus	biological_process	biological regulation|establishment of localization|localization|regulation of biological process	1	599	7	18088	0.210042502420299	0.514734939507363	4.31385642737896	ENSBGRG00000020773
GO:0042307	positive regulation of protein import into nucleus	biological_process	biological regulation|establishment of localization|localization|positive regulation of biological process|regulation of biological process	1	599	17	18088	0.436033412802132	0.590645571618441	1.7762938230384	ENSBGRG00000024189
GO:0042325	regulation of phosphorylation	biological_process	biological regulation|cellular process|metabolic process|regulation of biological process	1	599	8	18088	0.236212766291227	0.514734939507363	3.77462437395659	ENSBGRG00000006411
GO:0042326	negative regulation of phosphorylation	biological_process	biological regulation|cellular process|metabolic process|negative regulation of biological process|regulation of biological process	1	599	9	18088	0.261517442894742	0.518334743393551	3.35522166573919	ENSBGRG00000015190
GO:0042327	positive regulation of phosphorylation	biological_process	biological regulation|cellular process|metabolic process|positive regulation of biological process|regulation of biological process	1	599	10	18088	0.285985115426744	0.518334743393551	3.01969949916528	ENSBGRG00000000314
GO:0042383	sarcolemma	cellular_component	cell|cell part|membrane	2	599	48	18088	0.475153158233501	0.614945617862376	1.2582081246522	ENSBGRG00000012958;ENSBGRG00000021445
GO:0042416	dopamine biosynthetic process	biological_process	cellular process|metabolic process	1	599	5	18088	0.154985974889634	0.514734939507363	6.03939899833055	ENSBGRG00000007951
GO:0042438	melanin biosynthetic process	biological_process	cellular process|metabolic process	1	599	7	18088	0.210042502420299	0.514734939507363	4.31385642737896	ENSBGRG00000025098
GO:0042470	melanosome	cellular_component	cell|cell part|organelle	3	599	79	18088	0.488537129031183	0.626607974584275	1.14672132879694	ENSBGRG00000005349;ENSBGRG00000005930;ENSBGRG00000012504
GO:0042472	inner ear morphogenesis	biological_process	developmental process|multicellular organismal process	3	599	40	18088	0.145709521007661	0.514734939507363	2.26477462437396	ENSBGRG00000008025;ENSBGRG00000010766;ENSBGRG00000024942
GO:0042474	middle ear morphogenesis	biological_process	developmental process|multicellular organismal process	1	599	14	18088	0.376025091182589	0.558904188430093	2.15692821368948	ENSBGRG00000010766
GO:0042476	odontogenesis	biological_process	developmental process|multicellular organismal process	1	599	13	18088	0.354637990565649	0.550605507634011	2.32284576858867	ENSBGRG00000001621
GO:0042491	inner ear auditory receptor cell differentiation	biological_process	cellular process|developmental process|multicellular organismal process	1	599	6	18088	0.182977093677507	0.514734939507363	5.03283249860879	ENSBGRG00000000709
GO:0042493	response to drug	biological_process	response to stimulus	5	599	69	18088	0.0782712392227234	0.49762225812403	2.18818804287339	ENSBGRG00000000314;ENSBGRG00000011225;ENSBGRG00000012273;ENSBGRG00000015122;ENSBGRG00000018699
GO:0042531	positive regulation of tyrosine phosphorylation of STAT protein	biological_process	biological regulation|cellular process|metabolic process|positive regulation of biological process|regulation of biological process|response to stimulus|signaling	2	599	25	18088	0.200117795741257	0.514734939507363	2.41575959933222	ENSBGRG00000000399;ENSBGRG00000023713
GO:0042532	negative regulation of tyrosine phosphorylation of STAT protein	biological_process	biological regulation|cellular process|metabolic process|negative regulation of biological process|regulation of biological process|response to stimulus|signaling	1	599	7	18088	0.210042502420299	0.514734939507363	4.31385642737896	ENSBGRG00000017084
GO:0042542	response to hydrogen peroxide	biological_process	response to stimulus	1	599	20	18088	0.490279373914103	0.626607974584275	1.50984974958264	ENSBGRG00000000461
GO:0042551	neuron maturation	biological_process	cellular process|developmental process|multicellular organismal process	2	599	6	18088	0.0150303809502683	0.251758880916993	10.0656649972176	ENSBGRG00000007951;ENSBGRG00000015190
GO:0042552	myelination	biological_process	cellular process|developmental process|multicellular organismal process	1	599	30	18088	0.636189913962424	0.724680477423635	1.00656649972176	ENSBGRG00000024761
GO:0042581	specific granule	cellular_component	cell|cell part|organelle	1	599	11	18088	0.309643424745218	0.528954859191137	2.74518136287752	ENSBGRG00000018414
GO:0042589	zymogen granule membrane	cellular_component	cell|cell part|membrane|organelle|organelle part	1	599	5	18088	0.154985974889634	0.514734939507363	6.03939899833055	ENSBGRG00000018414
GO:0042593	glucose homeostasis	biological_process	biological regulation	4	599	71	18088	0.20857059000656	0.514734939507363	1.70123915445931	ENSBGRG00000008799;ENSBGRG00000011880;ENSBGRG00000013608;ENSBGRG00000021445
GO:0042594	response to starvation	biological_process	response to stimulus	4	599	12	18088	0.00047667191012817	0.0638740359571747	10.0656649972176	ENSBGRG00000008799;ENSBGRG00000009353;ENSBGRG00000011225;ENSBGRG00000015122
GO:0042605	peptide antigen binding	molecular_function	binding	2	599	24	18088	0.18798136501102	0.514734939507363	2.5164162493044	ENSBGRG00000011902;ENSBGRG00000012015
GO:0042612	MHC class I protein complex	cellular_component	cell|cell part|macromolecular complex|membrane|membrane part	1	599	11	18088	0.309643424745218	0.528954859191137	2.74518136287752	ENSBGRG00000011902
GO:0042623	ATPase activity, coupled	molecular_function	catalytic activity	1	599	12	18088	0.332519100387062	0.540343538128976	2.5164162493044	ENSBGRG00000001867
GO:0042626	ATPase activity, coupled to transmembrane movement of substances	molecular_function	catalytic activity|transporter activity	1	599	15	18088	0.39670457388601	0.570180996459925	2.01313299944352	ENSBGRG00000017210
GO:0042627	chylomicron	cellular_component	extracellular region|extracellular region part|macromolecular complex	1	599	11	18088	0.309643424745218	0.528954859191137	2.74518136287752	ENSBGRG00000003718
GO:0042629	mast cell granule	cellular_component	cell|cell part|organelle	2	599	7	18088	0.0205846412207521	0.277972441911241	8.62771285475793	ENSBGRG00000000461;ENSBGRG00000005016
GO:0042632	cholesterol homeostasis	biological_process	biological regulation	5	599	35	18088	0.00558711482989795	0.211581609427875	4.31385642737896	ENSBGRG00000003718;ENSBGRG00000006411;ENSBGRG00000010766;ENSBGRG00000017210;ENSBGRG00000020463
GO:0042692	muscle cell differentiation	biological_process	cellular process|developmental process	1	599	5	18088	0.154985974889634	0.514734939507363	6.03939899833055	ENSBGRG00000003263
GO:0042730	fibrinolysis	biological_process	biological regulation|multicellular organismal process|negative regulation of biological process|regulation of biological process|response to stimulus	1	599	10	18088	0.285985115426744	0.518334743393551	3.01969949916528	ENSBGRG00000013793
GO:0042734	presynaptic membrane	cellular_component	cell|cell part|membrane|membrane part|synapse|synapse part	2	599	47	18088	0.464187070863394	0.611197186276668	1.2849785102831	ENSBGRG00000019591;ENSBGRG00000020517
GO:0042742	defense response to bacterium	biological_process	multi-organism process|response to stimulus	6	599	103	18088	0.126828647675284	0.514734939507363	1.75904825194094	ENSBGRG00000007270;ENSBGRG00000008966;ENSBGRG00000011834;ENSBGRG00000012927;ENSBGRG00000013472;ENSBGRG00000020621
GO:0042744	hydrogen peroxide catabolic process	biological_process	cellular process|metabolic process	2	599	12	18088	0.0580109926849333	0.427694051470124	5.03283249860879	ENSBGRG00000013472;ENSBGRG00000019961
GO:0042752	regulation of circadian rhythm	biological_process	biological regulation|regulation of biological process|rhythmic process	4	599	24	18088	0.00746641633577857	0.237929225369217	5.03283249860879	ENSBGRG00000004313;ENSBGRG00000014601;ENSBGRG00000020463;ENSBGRG00000021653
GO:0042771	intrinsic apoptotic signaling pathway in response to DNA damage by p53 class mediator	biological_process	biological regulation|cellular process|regulation of biological process|response to stimulus|signaling	2	599	14	18088	0.0766056825454399	0.488817212432807	4.31385642737896	ENSBGRG00000012912;ENSBGRG00000024200
GO:0042802	identical protein binding	molecular_function	binding	14	599	553	18088	0.880586052929495	0.912562312357352	0.764480885864627	ENSBGRG00000000172;ENSBGRG00000008323;ENSBGRG00000009456;ENSBGRG00000010902;ENSBGRG00000011907;ENSBGRG00000012504;ENSBGRG00000012927;ENSBGRG00000012985;ENSBGRG00000017474;ENSBGRG00000018314;ENSBGRG00000019591;ENSBGRG00000020862;ENSBGRG00000021050;ENSBGRG00000021595
GO:0042803	protein homodimerization activity	molecular_function	binding	29	599	479	18088	0.00138040690074674	0.0925781278655523	1.82821055273054	ENSBGRG00000000172;ENSBGRG00000000461;ENSBGRG00000000523;ENSBGRG00000001510;ENSBGRG00000002916;ENSBGRG00000003303;ENSBGRG00000003471;ENSBGRG00000008966;ENSBGRG00000009390;ENSBGRG00000013697;ENSBGRG00000014971;ENSBGRG00000016073;ENSBGRG00000016318;ENSBGRG00000016472;ENSBGRG00000017210;ENSBGRG00000017902;ENSBGRG00000019898;ENSBGRG00000020723;ENSBGRG00000020793;ENSBGRG00000021213;ENSBGRG00000021376;…
GO:0042826	histone deacetylase binding	molecular_function	binding	1	599	55	18088	0.843552050507359	0.886824183454326	0.549036272575505	ENSBGRG00000016073
GO:0042834	peptidoglycan binding	molecular_function	binding	1	599	8	18088	0.236212766291227	0.514734939507363	3.77462437395659	ENSBGRG00000023032
GO:0042923	neuropeptide binding	molecular_function	binding	1	599	17	18088	0.436033412802132	0.590645571618441	1.7762938230384	ENSBGRG00000026504
GO:0042953	lipoprotein transport	biological_process	establishment of localization|localization	2	599	8	18088	0.0268506553238066	0.294846188528259	7.54924874791319	ENSBGRG00000009456;ENSBGRG00000024656
GO:0042981	regulation of apoptotic process	biological_process	biological regulation|cellular process|regulation of biological process	6	599	84	18088	0.0598795663606605	0.433430070574923	2.15692821368948	ENSBGRG00000000335;ENSBGRG00000001735;ENSBGRG00000007270;ENSBGRG00000010067;ENSBGRG00000018699;ENSBGRG00000024942
GO:0042987	amyloid precursor protein catabolic process	biological_process	metabolic process	1	599	5	18088	0.154985974889634	0.514734939507363	6.03939899833055	ENSBGRG00000017210
GO:0042994	cytoplasmic sequestering of transcription factor	biological_process	biological regulation|establishment of localization|localization|negative regulation of biological process|regulation of biological process	1	599	6	18088	0.182977093677507	0.514734939507363	5.03283249860879	ENSBGRG00000011907
GO:0042995	cell projection	cellular_component	cell|cell part	1	599	69	18088	0.902523177488345	0.930843916628003	0.437637608574678	ENSBGRG00000003224
GO:0043005	neuron projection	cellular_component	cell|cell part	9	599	188	18088	0.172541934570204	0.514734939507363	1.44560082406848	ENSBGRG00000000228;ENSBGRG00000001510;ENSBGRG00000003884;ENSBGRG00000010498;ENSBGRG00000010533;ENSBGRG00000018550;ENSBGRG00000020517;ENSBGRG00000020793;ENSBGRG00000021376
GO:0043010	camera-type eye development	biological_process	developmental process|multicellular organismal process	3	599	26	18088	0.0534264244751879	0.417349019891378	3.48426865288301	ENSBGRG00000015190;ENSBGRG00000019318;ENSBGRG00000024942
GO:0043020	NADPH oxidase complex	cellular_component	cell|cell part|macromolecular complex|membrane|membrane part	2	599	6	18088	0.0150303809502683	0.251758880916993	10.0656649972176	ENSBGRG00000007944;ENSBGRG00000013127
GO:0043024	ribosomal small subunit binding	molecular_function	binding	2	599	15	18088	0.0865123333346958	0.514734939507363	4.02626599888703	ENSBGRG00000004172;ENSBGRG00000016329
GO:0043025	neuronal cell body	cellular_component	cell|cell part	7	599	205	18088	0.521070168841157	0.650475611226757	1.031116902154	ENSBGRG00000003550;ENSBGRG00000010476;ENSBGRG00000010498;ENSBGRG00000011295;ENSBGRG00000012405;ENSBGRG00000016759;ENSBGRG00000021376
GO:0043029	T cell homeostasis	biological_process	biological regulation|immune system process	1	599	14	18088	0.376025091182589	0.558904188430093	2.15692821368948	ENSBGRG00000000314
GO:0043065	positive regulation of apoptotic process	biological_process	biological regulation|cellular process|positive regulation of biological process|regulation of biological process	13	599	149	18088	0.00138176310247093	0.0925781278655523	2.63463714692272	ENSBGRG00000000523;ENSBGRG00000001269;ENSBGRG00000002408;ENSBGRG00000003224;ENSBGRG00000009390;ENSBGRG00000009934;ENSBGRG00000010896;ENSBGRG00000015226;ENSBGRG00000016073;ENSBGRG00000016329;ENSBGRG00000016759;ENSBGRG00000017454;ENSBGRG00000024619
GO:0043066	negative regulation of apoptotic process	biological_process	biological regulation|cellular process|negative regulation of biological process|regulation of biological process	13	599	292	18088	0.173038380738735	0.514734939507363	1.34438676332701	ENSBGRG00000000314;ENSBGRG00000006576;ENSBGRG00000007158;ENSBGRG00000008872;ENSBGRG00000011938;ENSBGRG00000015122;ENSBGRG00000016329;ENSBGRG00000017084;ENSBGRG00000018550;ENSBGRG00000018699;ENSBGRG00000020773;ENSBGRG00000024942;ENSBGRG00000025652
GO:0043069	negative regulation of programmed cell death	biological_process	biological regulation|cellular process|negative regulation of biological process|regulation of biological process	2	599	10	18088	0.0413083901067314	0.363430381646092	6.03939899833055	ENSBGRG00000020773;ENSBGRG00000024942
GO:0043083	synaptic cleft	cellular_component	extracellular region|synapse|synapse part	1	599	7	18088	0.210042502420299	0.514734939507363	4.31385642737896	ENSBGRG00000010476
GO:0043085	positive regulation of catalytic activity	biological_process	biological regulation	1	599	12	18088	0.332519100387062	0.540343538128976	2.5164162493044	ENSBGRG00000007951
GO:0043086	negative regulation of catalytic activity	biological_process	biological regulation	1	599	13	18088	0.354637990565649	0.550605507634011	2.32284576858867	ENSBGRG00000024887
GO:0043087	regulation of GTPase activity	biological_process	biological regulation	1	599	38	18088	0.722253013795144	0.789808380433862	0.79465776293823	ENSBGRG00000009934
GO:0043103	hypoxanthine salvage	biological_process	cellular process|metabolic process	2	599	5	18088	0.0102437955813383	0.237929225369217	12.0787979966611	ENSBGRG00000014971;ENSBGRG00000024406
GO:0043113	receptor clustering	biological_process	localization	1	599	15	18088	0.39670457388601	0.570180996459925	2.01313299944352	ENSBGRG00000000208
GO:0043123	positive regulation of I-kappaB kinase/NF-kappaB signaling	biological_process	biological regulation|cellular process|positive regulation of biological process|regulation of biological process|response to stimulus|signaling	2	599	102	18088	0.855960315477787	0.895007724827314	0.592097941012799	ENSBGRG00000015122;ENSBGRG00000020773
GO:0043130	ubiquitin binding	molecular_function	binding	1	599	48	18088	0.801827540068163	0.854824709179155	0.629104062326099	ENSBGRG00000020773
GO:0043153	entrainment of circadian clock by photoperiod	biological_process	biological regulation|regulation of biological process|response to stimulus|rhythmic process	2	599	13	18088	0.0670924182440102	0.458118528815378	4.64569153717735	ENSBGRG00000020700;ENSBGRG00000026121
GO:0043154	negative regulation of cysteine-type endopeptidase activity involved in apoptotic process	biological_process	biological regulation|cellular process|metabolic process|negative regulation of biological process|regulation of biological process	3	599	25	18088	0.0484124116132938	0.396582132468028	3.62363939899833	ENSBGRG00000000523;ENSBGRG00000016329;ENSBGRG00000024942
GO:0043171	peptide catabolic process	biological_process	cellular process|metabolic process	1	599	8	18088	0.236212766291227	0.514734939507363	3.77462437395659	ENSBGRG00000002076
GO:0043195	terminal bouton	cellular_component	cell|cell part|synapse|synapse part	1	599	28	18088	0.610800003883072	0.710763932374289	1.07846410684474	ENSBGRG00000010476
GO:0043197	dendritic spine	cellular_component	cell|cell part|synapse|synapse part	7	599	82	18088	0.0188771761095916	0.277972441911241	2.57779225538499	ENSBGRG00000001510;ENSBGRG00000003303;ENSBGRG00000010476;ENSBGRG00000018169;ENSBGRG00000020463;ENSBGRG00000020517;ENSBGRG00000021420
GO:0043198	dendritic shaft	cellular_component	cell|cell part	3	599	23	18088	0.0391201579652614	0.358670079870975	3.9387384771721	ENSBGRG00000010476;ENSBGRG00000019591;ENSBGRG00000020517
GO:0043202	lysosomal lumen	cellular_component	cell|cell part|membrane-enclosed lumen|organelle|organelle part	1	599	23	18088	0.539315475124806	0.657904452148047	1.31291282572403	ENSBGRG00000017545
GO:0043204	perikaryon	cellular_component	cell|cell part	7	599	84	18088	0.0212694582408039	0.282835085919698	2.5164162493044	ENSBGRG00000003550;ENSBGRG00000010476;ENSBGRG00000010533;ENSBGRG00000012405;ENSBGRG00000019828;ENSBGRG00000019948;ENSBGRG00000021376
GO:0043207	response to external biotic stimulus	biological_process	response to stimulus	1	599	5	18088	0.154985974889634	0.514734939507363	6.03939899833055	ENSBGRG00000015203
GO:0043209	myelin sheath	cellular_component	cell|cell part	5	599	97	18088	0.218763484041252	0.514734939507363	1.55654613359035	ENSBGRG00000001679;ENSBGRG00000008323;ENSBGRG00000016759;ENSBGRG00000019340;ENSBGRG00000021376
GO:0043231	intracellular membrane-bounded organelle	cellular_component	cell|cell part|organelle	11	599	258	18088	0.23753727110245	0.515305014022999	1.28746877871388	ENSBGRG00000000877;ENSBGRG00000007528;ENSBGRG00000008633;ENSBGRG00000010067;ENSBGRG00000012015;ENSBGRG00000013472;ENSBGRG00000016293;ENSBGRG00000016522;ENSBGRG00000017545;ENSBGRG00000018070;ENSBGRG00000026643
GO:0043235	receptor complex	cellular_component	macromolecular complex	3	599	97	18088	0.627556973586224	0.72016090117734	0.933927680154209	ENSBGRG00000000399;ENSBGRG00000000877;ENSBGRG00000009248
GO:0043278	response to morphine	biological_process	response to stimulus	2	599	10	18088	0.0413083901067314	0.363430381646092	6.03939899833055	ENSBGRG00000011295;ENSBGRG00000021653
GO:0043280	positive regulation of cysteine-type endopeptidase activity involved in apoptotic process	biological_process	biological regulation|cellular process|metabolic process|positive regulation of biological process|regulation of biological process	4	599	24	18088	0.00746641633577857	0.237929225369217	5.03283249860879	ENSBGRG00000002480;ENSBGRG00000016329;ENSBGRG00000018699;ENSBGRG00000022744
GO:0043303	mast cell degranulation	biological_process	cellular process|establishment of localization|immune system process|localization|response to stimulus	2	599	7	18088	0.0205846412207521	0.277972441911241	8.62771285475793	ENSBGRG00000000461;ENSBGRG00000005016
GO:0043306	positive regulation of mast cell degranulation	biological_process	biological regulation|cellular process|establishment of localization|immune system process|localization|positive regulation of biological process|regulation of biological process|response to stimulus	1	599	6	18088	0.182977093677507	0.514734939507363	5.03283249860879	ENSBGRG00000018414
GO:0043312	neutrophil degranulation	biological_process	cellular process|establishment of localization|immune system process|localization|response to stimulus	9	599	82	18088	0.00153786828551248	0.0992209834578795	3.31430432835213	ENSBGRG00000000314;ENSBGRG00000001242;ENSBGRG00000005909;ENSBGRG00000008966;ENSBGRG00000012985;ENSBGRG00000016329;ENSBGRG00000018414;ENSBGRG00000019356;ENSBGRG00000021915
GO:0043325	phosphatidylinositol-3,4-bisphosphate binding	molecular_function	binding	1	599	12	18088	0.332519100387062	0.540343538128976	2.5164162493044	ENSBGRG00000018451
GO:0043330	response to exogenous dsRNA	biological_process	response to stimulus	1	599	43	18088	0.765384523883755	0.82404192868078	0.702255697480297	ENSBGRG00000011907
GO:0043388	positive regulation of DNA binding	biological_process	biological regulation	1	599	10	18088	0.285985115426744	0.518334743393551	3.01969949916528	ENSBGRG00000011058
GO:0043392	negative regulation of DNA binding	biological_process	biological regulation	1	599	16	18088	0.416699813206669	0.584924314751022	1.8873121869783	ENSBGRG00000016073
GO:0043406	positive regulation of MAP kinase activity	biological_process	biological regulation|cellular process|metabolic process|positive regulation of biological process|regulation of biological process|response to stimulus|signaling	1	599	17	18088	0.436033412802132	0.590645571618441	1.7762938230384	ENSBGRG00000006411
GO:0043407	negative regulation of MAP kinase activity	biological_process	biological regulation|cellular process|metabolic process|negative regulation of biological process|regulation of biological process|response to stimulus|signaling	2	599	21	18088	0.152308757326266	0.514734939507363	2.87590428491931	ENSBGRG00000020773;ENSBGRG00000024189
GO:0043408	regulation of MAPK cascade	biological_process	biological regulation|cellular process|metabolic process|regulation of biological process|response to stimulus|signaling	2	599	32	18088	0.286542111301946	0.518334743393551	1.8873121869783	ENSBGRG00000006411;ENSBGRG00000010067
GO:0043422	protein kinase B binding	molecular_function	binding	1	599	8	18088	0.236212766291227	0.514734939507363	3.77462437395659	ENSBGRG00000018070
GO:0043433	negative regulation of DNA-binding transcription factor activity	biological_process	biological regulation|cellular process|metabolic process|negative regulation of biological process|regulation of biological process	1	599	39	18088	0.731470212949533	0.798384154735643	0.774281922862891	ENSBGRG00000026121
GO:0043434	response to peptide hormone	biological_process	response to stimulus	1	599	17	18088	0.436033412802132	0.590645571618441	1.7762938230384	ENSBGRG00000000461
GO:0043491	protein kinase B signaling	biological_process	biological regulation|cellular process|regulation of biological process|response to stimulus|signaling	3	599	19	18088	0.0235859224905612	0.294846188528259	4.76794657762938	ENSBGRG00000019828;ENSBGRG00000023713;ENSBGRG00000024942
GO:0043507	positive regulation of JUN kinase activity	biological_process	biological regulation|cellular process|metabolic process|positive regulation of biological process|regulation of biological process|response to stimulus|signaling	2	599	25	18088	0.200117795741257	0.514734939507363	2.41575959933222	ENSBGRG00000009934;ENSBGRG00000015122
GO:0043524	negative regulation of neuron apoptotic process	biological_process	biological regulation|cellular process|negative regulation of biological process|regulation of biological process	6	599	79	18088	0.0468670376123517	0.396582132468028	2.29344265759388	ENSBGRG00000000399;ENSBGRG00000000461;ENSBGRG00000007446;ENSBGRG00000007951;ENSBGRG00000021653;ENSBGRG00000025098
GO:0043525	positive regulation of neuron apoptotic process	biological_process	biological regulation|cellular process|positive regulation of biological process|regulation of biological process	1	599	23	18088	0.539315475124806	0.657904452148047	1.31291282572403	ENSBGRG00000025797
GO:0043531	ADP binding	molecular_function	binding	3	599	15	18088	0.0122124524152751	0.251758880916993	6.03939899833055	ENSBGRG00000009741;ENSBGRG00000017210;ENSBGRG00000023754
GO:0043539	protein serine/threonine kinase activator activity	molecular_function	enzyme regulator activity	1	599	10	18088	0.285985115426744	0.518334743393551	3.01969949916528	ENSBGRG00000016329
GO:0043542	endothelial cell migration	biological_process	cellular process|localization|locomotion|multicellular organismal process	1	599	10	18088	0.285985115426744	0.518334743393551	3.01969949916528	ENSBGRG00000016318
GO:0043547	positive regulation of GTPase activity	biological_process	biological regulation	2	599	69	18088	0.67126122058408	0.749094840651804	0.875275217149355	ENSBGRG00000020763;ENSBGRG00000023713
GO:0043548	phosphatidylinositol 3-kinase binding	molecular_function	binding	1	599	11	18088	0.309643424745218	0.528954859191137	2.74518136287752	ENSBGRG00000016293
GO:0043565	sequence-specific DNA binding	molecular_function	binding	15	599	336	18088	0.149635428046695	0.514734939507363	1.34808013355593	ENSBGRG00000000461;ENSBGRG00000000523;ENSBGRG00000002378;ENSBGRG00000002480;ENSBGRG00000006543;ENSBGRG00000007158;ENSBGRG00000007528;ENSBGRG00000007951;ENSBGRG00000008132;ENSBGRG00000009234;ENSBGRG00000011880;ENSBGRG00000016073;ENSBGRG00000019533;ENSBGRG00000022064;ENSBGRG00000026121
GO:0043568	positive regulation of insulin-like growth factor receptor signaling pathway	biological_process	biological regulation|cellular process|positive regulation of biological process|regulation of biological process|response to stimulus|signaling	2	599	7	18088	0.0205846412207521	0.277972441911241	8.62771285475793	ENSBGRG00000002269;ENSBGRG00000003884
GO:0043576	regulation of respiratory gaseous exchange	biological_process	biological regulation|multicellular organismal process|regulation of biological process	1	599	5	18088	0.154985974889634	0.514734939507363	6.03939899833055	ENSBGRG00000007951
GO:0043583	ear development	biological_process	developmental process|multicellular organismal process	1	599	6	18088	0.182977093677507	0.514734939507363	5.03283249860879	ENSBGRG00000008025
GO:0043621	protein self-association	molecular_function	binding	1	599	22	18088	0.5235171107577	0.650475611226757	1.37259068143876	ENSBGRG00000023713
GO:0043627	response to estrogen	biological_process	response to stimulus	2	599	16	18088	0.096775984076116	0.514734939507363	3.77462437395659	ENSBGRG00000006411;ENSBGRG00000025098
GO:0043679	axon terminus	cellular_component	cell|cell part|synapse|synapse part	2	599	34	18088	0.311239225413844	0.528954859191137	1.7762938230384	ENSBGRG00000003064;ENSBGRG00000003550
GO:0043687	post-translational protein modification	biological_process	cellular process|metabolic process	2	599	101	18088	0.852142062157018	0.89315973061223	0.597960296864411	ENSBGRG00000003263;ENSBGRG00000006572
GO:0043691	reverse cholesterol transport	biological_process	establishment of localization|localization	1	599	9	18088	0.261517442894742	0.518334743393551	3.35522166573919	ENSBGRG00000017210
GO:0043922	negative regulation by host of viral transcription	biological_process	biological regulation|cellular process|metabolic process|multi-organism process|negative regulation of biological process|regulation of biological process	2	599	10	18088	0.0413083901067314	0.363430381646092	6.03939899833055	ENSBGRG00000016073;ENSBGRG00000023713
GO:0043923	positive regulation by host of viral transcription	biological_process	biological regulation|cellular process|metabolic process|multi-organism process|positive regulation of biological process|regulation of biological process	1	599	9	18088	0.261517442894742	0.518334743393551	3.35522166573919	ENSBGRG00000016073
GO:0043950	positive regulation of cAMP-mediated signaling	biological_process	biological regulation|cellular process|positive regulation of biological process|regulation of biological process|response to stimulus|signaling	4	599	15	18088	0.00121435251606228	0.0919740036078472	8.05253199777407	ENSBGRG00000003550;ENSBGRG00000015786;ENSBGRG00000015837;ENSBGRG00000021139
GO:0044130	negative regulation of growth of symbiont in host	biological_process	biological regulation|growth|multi-organism process|negative regulation of biological process|regulation of biological process	1	599	9	18088	0.261517442894742	0.518334743393551	3.35522166573919	ENSBGRG00000013472
GO:0044183	protein binding involved in protein folding	molecular_function	binding	2	599	18	18088	0.118238506187341	0.514734939507363	3.35522166573919	ENSBGRG00000001867;ENSBGRG00000012674
GO:0044212	transcription regulatory region DNA binding	molecular_function	binding	8	599	126	18088	0.0582296818434423	0.427694051470124	1.91726952327954	ENSBGRG00000002480;ENSBGRG00000008025;ENSBGRG00000015485;ENSBGRG00000016073;ENSBGRG00000019533;ENSBGRG00000024942;ENSBGRG00000025098;ENSBGRG00000026795
GO:0044224	juxtaparanode region of axon	cellular_component	cell|cell part	1	599	7	18088	0.210042502420299	0.514734939507363	4.31385642737896	ENSBGRG00000012405
GO:0044255	cellular lipid metabolic process	biological_process	cellular process|metabolic process	3	599	19	18088	0.0235859224905612	0.294846188528259	4.76794657762938	ENSBGRG00000013575;ENSBGRG00000016522;ENSBGRG00000017545
GO:0044267	cellular protein metabolic process	biological_process	cellular process|metabolic process	1	599	43	18088	0.765384523883755	0.82404192868078	0.702255697480297	ENSBGRG00000015615
GO:0044295	axonal growth cone	cellular_component	cell|cell part	1	599	14	18088	0.376025091182589	0.558904188430093	2.15692821368948	ENSBGRG00000012504
GO:0044297	cell body	cellular_component	cell|cell part	2	599	34	18088	0.311239225413844	0.528954859191137	1.7762938230384	ENSBGRG00000012504;ENSBGRG00000020862
GO:0044306	neuron projection terminus	cellular_component	cell|cell part	1	599	10	18088	0.285985115426744	0.518334743393551	3.01969949916528	ENSBGRG00000020893
GO:0044331	cell-cell adhesion mediated by cadherin	biological_process	biological adhesion	2	599	15	18088	0.0865123333346958	0.514734939507363	4.02626599888703	ENSBGRG00000016472;ENSBGRG00000024093
GO:0044344	cellular response to fibroblast growth factor stimulus	biological_process	cellular process|response to stimulus	2	599	15	18088	0.0865123333346958	0.514734939507363	4.02626599888703	ENSBGRG00000023713;ENSBGRG00000024189
GO:0044613	nuclear pore central transport channel	cellular_component	cell|cell part|macromolecular complex|organelle|organelle part	1	599	6	18088	0.182977093677507	0.514734939507363	5.03283249860879	ENSBGRG00000020773
GO:0044798	nuclear transcription factor complex	cellular_component	cell|cell part|macromolecular complex|organelle|organelle part	2	599	13	18088	0.0670924182440102	0.458118528815378	4.64569153717735	ENSBGRG00000002480;ENSBGRG00000007158
GO:0044849	estrous cycle	biological_process	multicellular organismal process|reproduction|reproductive process|rhythmic process	1	599	6	18088	0.182977093677507	0.514734939507363	5.03283249860879	ENSBGRG00000018314
GO:0044853	plasma membrane raft	cellular_component	cell|cell part|membrane|membrane part	1	599	10	18088	0.285985115426744	0.518334743393551	3.01969949916528	ENSBGRG00000000208
GO:0044877	protein-containing complex binding	molecular_function	binding	5	599	154	18088	0.580833823120223	0.690695098202135	0.980421915313401	ENSBGRG00000000314;ENSBGRG00000011138;ENSBGRG00000015190;ENSBGRG00000018699;ENSBGRG00000023010
GO:0045010	actin nucleation	biological_process	biological regulation|cellular component organization or biogenesis|cellular process|positive regulation of biological process|regulation of biological process	1	599	6	18088	0.182977093677507	0.514734939507363	5.03283249860879	ENSBGRG00000003224
GO:0045019	negative regulation of nitric oxide biosynthetic process	biological_process	biological regulation|cellular process|metabolic process|negative regulation of biological process|regulation of biological process	1	599	6	18088	0.182977093677507	0.514734939507363	5.03283249860879	ENSBGRG00000013885
GO:0045028	G protein-coupled purinergic nucleotide receptor activity	molecular_function	molecular transducer activity|receptor activity	1	599	14	18088	0.376025091182589	0.558904188430093	2.15692821368948	ENSBGRG00000013703
GO:0045070	positive regulation of viral genome replication	biological_process	biological regulation|multi-organism process|positive regulation of biological process|regulation of biological process	1	599	15	18088	0.39670457388601	0.570180996459925	2.01313299944352	ENSBGRG00000016329
GO:0045071	negative regulation of viral genome replication	biological_process	biological regulation|multi-organism process|negative regulation of biological process|regulation of biological process	1	599	28	18088	0.610800003883072	0.710763932374289	1.07846410684474	ENSBGRG00000023713
GO:0045087	innate immune response	biological_process	immune system process|response to stimulus	14	599	264	18088	0.0570673526219099	0.427694051470124	1.60135579501189	ENSBGRG00000001735;ENSBGRG00000004988;ENSBGRG00000005016;ENSBGRG00000006631;ENSBGRG00000007270;ENSBGRG00000008966;ENSBGRG00000012852;ENSBGRG00000016329;ENSBGRG00000018357;ENSBGRG00000019079;ENSBGRG00000020665;ENSBGRG00000022744;ENSBGRG00000023032;ENSBGRG00000026795
GO:0045095	keratin filament	cellular_component	cell|cell part|organelle|organelle part	1	599	48	18088	0.801827540068163	0.854824709179155	0.629104062326099	ENSBGRG00000012388
GO:0045111	intermediate filament cytoskeleton	cellular_component	cell|cell part|organelle	3	599	31	18088	0.0819578657560417	0.514734939507363	2.92228983790188	ENSBGRG00000012388;ENSBGRG00000024887;ENSBGRG00000025378
GO:0045121	membrane raft	cellular_component	membrane|membrane part	10	599	123	18088	0.00777054366801671	0.237929225369217	2.4550402432238	ENSBGRG00000003884;ENSBGRG00000004382;ENSBGRG00000006411;ENSBGRG00000012273;ENSBGRG00000013554;ENSBGRG00000016318;ENSBGRG00000020167;ENSBGRG00000021376;ENSBGRG00000021445;ENSBGRG00000024189
GO:0045165	cell fate commitment	biological_process	cellular process|developmental process	1	599	35	18088	0.692662847102665	0.764650620819291	0.862771285475793	ENSBGRG00000007158
GO:0045171	intercellular bridge	cellular_component	extracellular region|extracellular region part	2	599	29	18088	0.249356906714017	0.518334743393551	2.08255137873467	ENSBGRG00000014300;ENSBGRG00000024656
GO:0045177	apical part of cell	cellular_component	cell|cell part	3	599	40	18088	0.145709521007661	0.514734939507363	2.26477462437396	ENSBGRG00000002536;ENSBGRG00000008639;ENSBGRG00000011058
GO:0045202	synapse	cellular_component	NA	5	599	195	18088	0.777744899636593	0.835799885975907	0.774281922862891	ENSBGRG00000001510;ENSBGRG00000016759;ENSBGRG00000019591;ENSBGRG00000020517;ENSBGRG00000021653
GO:0045211	postsynaptic membrane	cellular_component	cell|cell part|membrane|membrane part|synapse|synapse part	4	599	128	18088	0.616368065791981	0.714855639553683	0.943656093489149	ENSBGRG00000001510;ENSBGRG00000003303;ENSBGRG00000019591;ENSBGRG00000021420
GO:0045214	sarcomere organization	biological_process	cellular component organization or biogenesis|cellular process|developmental process	1	599	16	18088	0.416699813206669	0.584924314751022	1.8873121869783	ENSBGRG00000018208
GO:0045216	cell-cell junction organization	biological_process	cellular component organization or biogenesis|cellular process	1	599	13	18088	0.354637990565649	0.550605507634011	2.32284576858867	ENSBGRG00000007013
GO:0045294	alpha-catenin binding	molecular_function	binding	1	599	5	18088	0.154985974889634	0.514734939507363	6.03939899833055	ENSBGRG00000024093
GO:0045296	cadherin binding	molecular_function	binding	4	599	89	18088	0.340695307084053	0.550038206617628	1.35716831423158	ENSBGRG00000000877;ENSBGRG00000016329;ENSBGRG00000016472;ENSBGRG00000024093
GO:0045332	phospholipid translocation	biological_process	biological regulation|cellular component organization or biogenesis|cellular process|establishment of localization|localization	1	599	9	18088	0.261517442894742	0.518334743393551	3.35522166573919	ENSBGRG00000010498
GO:0045333	cellular respiration	biological_process	cellular process|metabolic process	1	599	12	18088	0.332519100387062	0.540343538128976	2.5164162493044	ENSBGRG00000000461
GO:0045335	phagocytic vesicle	cellular_component	cell|cell part|organelle	1	599	29	18088	0.623708685924823	0.71621656617076	1.04127568936734	ENSBGRG00000018414
GO:0045429	positive regulation of nitric oxide biosynthetic process	biological_process	biological regulation|cellular process|metabolic process|positive regulation of biological process|regulation of biological process	1	599	14	18088	0.376025091182589	0.558904188430093	2.15692821368948	ENSBGRG00000008323
GO:0045444	fat cell differentiation	biological_process	cellular process|developmental process	4	599	34	18088	0.025149790773953	0.294846188528259	3.5525876460768	ENSBGRG00000000461;ENSBGRG00000000523;ENSBGRG00000007158;ENSBGRG00000007951
GO:0045445	myoblast differentiation	biological_process	cellular process|developmental process	1	599	9	18088	0.261517442894742	0.518334743393551	3.35522166573919	ENSBGRG00000018070
GO:0045453	bone resorption	biological_process	biological regulation|multicellular organismal process	1	599	11	18088	0.309643424745218	0.528954859191137	2.74518136287752	ENSBGRG00000013885
GO:0045471	response to ethanol	biological_process	response to stimulus	1	599	28	18088	0.610800003883072	0.710763932374289	1.07846410684474	ENSBGRG00000011225
GO:0045577	regulation of B cell differentiation	biological_process	biological regulation|cellular process|developmental process|immune system process|multicellular organismal process|regulation of biological process	1	599	8	18088	0.236212766291227	0.514734939507363	3.77462437395659	ENSBGRG00000012927
GO:0045579	positive regulation of B cell differentiation	biological_process	biological regulation|cellular process|developmental process|immune system process|multicellular organismal process|positive regulation of biological process|regulation of biological process	1	599	7	18088	0.210042502420299	0.514734939507363	4.31385642737896	ENSBGRG00000000314
GO:0045582	positive regulation of T cell differentiation	biological_process	biological adhesion|biological regulation|cellular process|developmental process|immune system process|multicellular organismal process|positive regulation of biological process|regulation of biological process	1	599	12	18088	0.332519100387062	0.540343538128976	2.5164162493044	ENSBGRG00000004988
GO:0045591	positive regulation of regulatory T cell differentiation	biological_process	biological adhesion|biological regulation|cellular process|developmental process|immune system process|multicellular organismal process|positive regulation of biological process|regulation of biological process	1	599	5	18088	0.154985974889634	0.514734939507363	6.03939899833055	ENSBGRG00000016758
GO:0045595	regulation of cell differentiation	biological_process	biological regulation|cellular process|developmental process|regulation of biological process	3	599	20	18088	0.0270811654216541	0.294846188528259	4.52954924874791	ENSBGRG00000005205;ENSBGRG00000020700;ENSBGRG00000024001
GO:0045597	positive regulation of cell differentiation	biological_process	biological regulation|cellular process|developmental process|positive regulation of biological process|regulation of biological process	1	599	21	18088	0.507177904743495	0.639341959098108	1.43795214245966	ENSBGRG00000017084
GO:0045598	regulation of fat cell differentiation	biological_process	biological regulation|cellular process|developmental process|regulation of biological process	1	599	9	18088	0.261517442894742	0.518334743393551	3.35522166573919	ENSBGRG00000020463
GO:0045599	negative regulation of fat cell differentiation	biological_process	biological regulation|cellular process|developmental process|negative regulation of biological process|regulation of biological process	1	599	31	18088	0.648257819684902	0.730915936499094	0.97409661263396	ENSBGRG00000010766
GO:0045600	positive regulation of fat cell differentiation	biological_process	biological regulation|cellular process|developmental process|positive regulation of biological process|regulation of biological process	3	599	27	18088	0.0586790346161651	0.427694051470124	3.3552216657392	ENSBGRG00000002408;ENSBGRG00000004313;ENSBGRG00000015226
GO:0045603	positive regulation of endothelial cell differentiation	biological_process	biological regulation|cellular process|developmental process|multicellular organismal process|positive regulation of biological process|regulation of biological process	1	599	8	18088	0.236212766291227	0.514734939507363	3.77462437395659	ENSBGRG00000019828
GO:0045638	negative regulation of myeloid cell differentiation	biological_process	biological regulation|cellular process|developmental process|immune system process|multicellular organismal process|negative regulation of biological process|regulation of biological process	1	599	11	18088	0.309643424745218	0.528954859191137	2.74518136287752	ENSBGRG00000011907
GO:0045648	positive regulation of erythrocyte differentiation	biological_process	biological regulation|cellular process|developmental process|immune system process|multicellular organismal process|positive regulation of biological process|regulation of biological process	1	599	12	18088	0.332519100387062	0.540343538128976	2.5164162493044	ENSBGRG00000000314
GO:0045656	negative regulation of monocyte differentiation	biological_process	biological regulation|cellular process|developmental process|immune system process|multicellular organismal process|negative regulation of biological process|regulation of biological process	1	599	5	18088	0.154985974889634	0.514734939507363	6.03939899833055	ENSBGRG00000018699
GO:0045662	negative regulation of myoblast differentiation	biological_process	biological regulation|cellular process|developmental process|negative regulation of biological process|regulation of biological process	3	599	17	18088	0.0173792170525143	0.277748588123668	5.32888146911519	ENSBGRG00000007158;ENSBGRG00000015786;ENSBGRG00000018070
GO:0045663	positive regulation of myoblast differentiation	biological_process	biological regulation|cellular process|developmental process|positive regulation of biological process|regulation of biological process	1	599	14	18088	0.376025091182589	0.558904188430093	2.15692821368948	ENSBGRG00000015837
GO:0045664	regulation of neuron differentiation	biological_process	biological regulation|cellular process|developmental process|multicellular organismal process|regulation of biological process	1	599	14	18088	0.376025091182589	0.558904188430093	2.15692821368948	ENSBGRG00000007446
GO:0045665	negative regulation of neuron differentiation	biological_process	biological regulation|cellular process|developmental process|multicellular organismal process|negative regulation of biological process|regulation of biological process	1	599	39	18088	0.731470212949533	0.798384154735643	0.774281922862891	ENSBGRG00000010067
GO:0045668	negative regulation of osteoblast differentiation	biological_process	biological regulation|cellular process|developmental process|multicellular organismal process|negative regulation of biological process|regulation of biological process	2	599	24	18088	0.18798136501102	0.514734939507363	2.5164162493044	ENSBGRG00000004313;ENSBGRG00000025098
GO:0045669	positive regulation of osteoblast differentiation	biological_process	biological regulation|cellular process|developmental process|multicellular organismal process|positive regulation of biological process|regulation of biological process	1	599	28	18088	0.610800003883072	0.710763932374289	1.07846410684474	ENSBGRG00000008025
GO:0045717	negative regulation of fatty acid biosynthetic process	biological_process	biological regulation|cellular process|metabolic process|negative regulation of biological process|regulation of biological process	2	599	7	18088	0.0205846412207521	0.277972441911241	8.62771285475793	ENSBGRG00000003718;ENSBGRG00000010766
GO:0045721	negative regulation of gluconeogenesis	biological_process	biological regulation|cellular process|metabolic process|negative regulation of biological process|regulation of biological process	1	599	10	18088	0.285985115426744	0.518334743393551	3.01969949916528	ENSBGRG00000020700
GO:0045723	positive regulation of fatty acid biosynthetic process	biological_process	biological regulation|cellular process|metabolic process|positive regulation of biological process|regulation of biological process	2	599	11	18088	0.0494020222419989	0.396582132468028	5.49036272575505	ENSBGRG00000011880;ENSBGRG00000021050
GO:0045727	positive regulation of translation	biological_process	biological regulation|cellular process|metabolic process|positive regulation of biological process|regulation of biological process	1	599	47	18088	0.795021823779941	0.84860785356903	0.642489255141548	ENSBGRG00000016329
GO:0045730	respiratory burst	biological_process	metabolic process	3	599	5	18088	0.000343781487050185	0.0499056125367852	18.1181969949917	ENSBGRG00000006411;ENSBGRG00000007944;ENSBGRG00000013127
GO:0045732	positive regulation of protein catabolic process	biological_process	biological regulation|metabolic process|positive regulation of biological process|regulation of biological process	1	599	43	18088	0.765384523883755	0.82404192868078	0.702255697480297	ENSBGRG00000016750
GO:0045736	negative regulation of cyclin-dependent protein serine/threonine kinase activity	biological_process	biological regulation|cellular process|metabolic process|negative regulation of biological process|regulation of biological process	1	599	10	18088	0.285985115426744	0.518334743393551	3.01969949916528	ENSBGRG00000016073
GO:0045742	positive regulation of epidermal growth factor receptor signaling pathway	biological_process	biological regulation|cellular process|positive regulation of biological process|regulation of biological process|response to stimulus|signaling	2	599	11	18088	0.0494020222419989	0.396582132468028	5.49036272575505	ENSBGRG00000011058;ENSBGRG00000020773
GO:0045744	negative regulation of G protein-coupled receptor signaling pathway	biological_process	biological regulation|cellular process|negative regulation of biological process|regulation of biological process|response to stimulus|signaling	1	599	5	18088	0.154985974889634	0.514734939507363	6.03939899833055	ENSBGRG00000023713
GO:0045746	negative regulation of Notch signaling pathway	biological_process	biological regulation|cellular process|negative regulation of biological process|regulation of biological process|response to stimulus|signaling	2	599	25	18088	0.200117795741257	0.514734939507363	2.41575959933222	ENSBGRG00000011907;ENSBGRG00000011938
GO:0045765	regulation of angiogenesis	biological_process	biological regulation|developmental process|multicellular organismal process|regulation of biological process	1	599	13	18088	0.354637990565649	0.550605507634011	2.32284576858867	ENSBGRG00000024619
GO:0045766	positive regulation of angiogenesis	biological_process	biological regulation|developmental process|multicellular organismal process|positive regulation of biological process|regulation of biological process	2	599	52	18088	0.517616763660384	0.64869669229956	1.16142288429434	ENSBGRG00000004725;ENSBGRG00000025320
GO:0045773	positive regulation of axon extension	biological_process	biological regulation|cellular component organization or biogenesis|cellular process|developmental process|growth|multicellular organismal process|positive regulation of biological process|regulation of biological process	2	599	17	18088	0.107362219679263	0.514734939507363	3.5525876460768	ENSBGRG00000012504;ENSBGRG00000024619
GO:0045776	negative regulation of blood pressure	biological_process	biological regulation|multicellular organismal process	1	599	12	18088	0.332519100387062	0.540343538128976	2.5164162493044	ENSBGRG00000015316
GO:0045777	positive regulation of blood pressure	biological_process	biological regulation|multicellular organismal process	1	599	11	18088	0.309643424745218	0.528954859191137	2.74518136287752	ENSBGRG00000003550
GO:0045785	positive regulation of cell adhesion	biological_process	biological adhesion|biological regulation|positive regulation of biological process|regulation of biological process	1	599	21	18088	0.507177904743495	0.639341959098108	1.43795214245966	ENSBGRG00000002536
GO:0045786	negative regulation of cell cycle	biological_process	biological regulation|cellular process|negative regulation of biological process|regulation of biological process	1	599	19	18088	0.472802404536573	0.612813830879993	1.58931552587646	ENSBGRG00000000523
GO:0045787	positive regulation of cell cycle	biological_process	biological regulation|cellular process|positive regulation of biological process|regulation of biological process	2	599	37	18088	0.347912385622948	0.550605507634011	1.6322699995488	ENSBGRG00000000461;ENSBGRG00000020675
GO:0045821	positive regulation of glycolytic process	biological_process	biological regulation|cellular process|metabolic process|positive regulation of biological process|regulation of biological process	2	599	8	18088	0.0268506553238066	0.294846188528259	7.54924874791319	ENSBGRG00000002916;ENSBGRG00000011880
GO:0045840	positive regulation of mitotic nuclear division	biological_process	biological regulation|cellular component organization or biogenesis|cellular process|positive regulation of biological process|regulation of biological process	1	599	17	18088	0.436033412802132	0.590645571618441	1.7762938230384	ENSBGRG00000020773
GO:0045859	regulation of protein kinase activity	biological_process	biological regulation|cellular process|metabolic process|regulation of biological process	1	599	7	18088	0.210042502420299	0.514734939507363	4.31385642737896	ENSBGRG00000025740
GO:0045860	positive regulation of protein kinase activity	biological_process	biological regulation|cellular process|metabolic process|positive regulation of biological process|regulation of biological process	2	599	26	18088	0.212342076680096	0.514734939507363	2.32284576858867	ENSBGRG00000020763;ENSBGRG00000020809
GO:0045861	negative regulation of proteolysis	biological_process	biological regulation|cellular process|metabolic process|negative regulation of biological process|regulation of biological process	2	599	13	18088	0.0670924182440102	0.458118528815378	4.64569153717735	ENSBGRG00000008639;ENSBGRG00000013793
GO:0045892	negative regulation of transcription, DNA-templated	biological_process	biological regulation|cellular process|metabolic process|negative regulation of biological process|regulation of biological process	10	599	312	18088	0.586972555932093	0.693224537243191	0.967852403578614	ENSBGRG00000002480;ENSBGRG00000007158;ENSBGRG00000011880;ENSBGRG00000013242;ENSBGRG00000015190;ENSBGRG00000016073;ENSBGRG00000020463;ENSBGRG00000024942;ENSBGRG00000025098;ENSBGRG00000026121
GO:0045893	positive regulation of transcription, DNA-templated	biological_process	biological regulation|cellular process|metabolic process|positive regulation of biological process|regulation of biological process	12	599	307	18088	0.319797847854775	0.540343538128976	1.18033856644897	ENSBGRG00000002480;ENSBGRG00000007158;ENSBGRG00000008025;ENSBGRG00000011880;ENSBGRG00000015190;ENSBGRG00000015485;ENSBGRG00000016073;ENSBGRG00000018699;ENSBGRG00000020463;ENSBGRG00000020773;ENSBGRG00000024942;ENSBGRG00000025098
GO:0045910	negative regulation of DNA recombination	biological_process	biological regulation|cellular process|metabolic process|negative regulation of biological process|regulation of biological process	1	599	8	18088	0.236212766291227	0.514734939507363	3.77462437395659	ENSBGRG00000001536
GO:0045944	positive regulation of transcription by RNA polymerase II	biological_process	biological regulation|cellular process|metabolic process|positive regulation of biological process|regulation of biological process	22	599	589	18088	0.310833080152468	0.528954859191137	1.12790134094459	ENSBGRG00000000461;ENSBGRG00000000523;ENSBGRG00000001603;ENSBGRG00000002378;ENSBGRG00000004039;ENSBGRG00000006787;ENSBGRG00000007158;ENSBGRG00000007528;ENSBGRG00000007951;ENSBGRG00000008025;ENSBGRG00000008132;ENSBGRG00000009234;ENSBGRG00000011880;ENSBGRG00000011907;ENSBGRG00000014601;ENSBGRG00000016329;ENSBGRG00000018699;ENSBGRG00000019533;ENSBGRG00000020463;ENSBGRG00000020763;ENSBGRG00000024189;…
GO:0045948	positive regulation of translational initiation	biological_process	biological regulation|cellular process|metabolic process|positive regulation of biological process|regulation of biological process	1	599	12	18088	0.332519100387062	0.540343538128976	2.5164162493044	ENSBGRG00000016329
GO:0045964	positive regulation of dopamine metabolic process	biological_process	biological regulation|cellular process|metabolic process|positive regulation of biological process|regulation of biological process	2	599	6	18088	0.0150303809502683	0.251758880916993	10.0656649972176	ENSBGRG00000014971;ENSBGRG00000024406
GO:0045995	regulation of embryonic development	biological_process	biological regulation|developmental process|multicellular organismal process|regulation of biological process	1	599	11	18088	0.309643424745218	0.528954859191137	2.74518136287752	ENSBGRG00000004313
GO:0046007	negative regulation of activated T cell proliferation	biological_process	biological adhesion|biological regulation|cellular process|immune system process|negative regulation of biological process|regulation of biological process	1	599	5	18088	0.154985974889634	0.514734939507363	6.03939899833055	ENSBGRG00000016758
GO:0046034	ATP metabolic process	biological_process	cellular process|metabolic process	1	599	22	18088	0.5235171107577	0.650475611226757	1.37259068143876	ENSBGRG00000009741
GO:0046038	GMP catabolic process	biological_process	cellular process|metabolic process	2	599	5	18088	0.0102437955813383	0.237929225369217	12.0787979966611	ENSBGRG00000014971;ENSBGRG00000024406
GO:0046040	IMP metabolic process	biological_process	cellular process|metabolic process	2	599	7	18088	0.0205846412207521	0.277972441911241	8.62771285475793	ENSBGRG00000014971;ENSBGRG00000024406
GO:0046100	hypoxanthine metabolic process	biological_process	cellular process|metabolic process	2	599	5	18088	0.0102437955813383	0.237929225369217	12.0787979966611	ENSBGRG00000014971;ENSBGRG00000024406
GO:0046330	positive regulation of JNK cascade	biological_process	biological regulation|cellular process|metabolic process|positive regulation of biological process|regulation of biological process|response to stimulus|signaling	2	599	41	18088	0.395720756593237	0.570180996459925	1.47302414593428	ENSBGRG00000001269;ENSBGRG00000015122
GO:0046533	negative regulation of photoreceptor cell differentiation	biological_process	biological regulation|cellular process|developmental process|multicellular organismal process|negative regulation of biological process|regulation of biological process	1	599	5	18088	0.154985974889634	0.514734939507363	6.03939899833055	ENSBGRG00000007158
GO:0046580	negative regulation of Ras protein signal transduction	biological_process	biological regulation|cellular process|negative regulation of biological process|regulation of biological process|response to stimulus|signaling	1	599	15	18088	0.39670457388601	0.570180996459925	2.01313299944352	ENSBGRG00000020773
GO:0046627	negative regulation of insulin receptor signaling pathway	biological_process	biological regulation|cellular process|negative regulation of biological process|regulation of biological process|response to stimulus|signaling	1	599	19	18088	0.472802404536573	0.612813830879993	1.58931552587646	ENSBGRG00000017084
GO:0046658	anchored component of plasma membrane	cellular_component	cell|cell part|membrane|membrane part	2	599	25	18088	0.200117795741257	0.514734939507363	2.41575959933222	ENSBGRG00000014300;ENSBGRG00000024189
GO:0046677	response to antibiotic	biological_process	response to stimulus	3	599	12	18088	0.00635717002732704	0.230712295575077	7.54924874791319	ENSBGRG00000006444;ENSBGRG00000006465;ENSBGRG00000024189
GO:0046697	decidualization	biological_process	developmental process|multicellular organismal process|multi-organism process|reproduction|reproductive process	1	599	6	18088	0.182977093677507	0.514734939507363	5.03283249860879	ENSBGRG00000003884
GO:0046716	muscle cell cellular homeostasis	biological_process	biological regulation|cellular process	1	599	7	18088	0.210042502420299	0.514734939507363	4.31385642737896	ENSBGRG00000023754
GO:0046718	viral entry into host cell	biological_process	multi-organism process	1	599	9	18088	0.261517442894742	0.518334743393551	3.35522166573919	ENSBGRG00000024189
GO:0046777	protein autophosphorylation	biological_process	cellular process|metabolic process	2	599	85	18088	0.777282096344682	0.835799885975907	0.710517529215359	ENSBGRG00000009390;ENSBGRG00000020700
GO:0046847	filopodium assembly	biological_process	cellular component organization or biogenesis|cellular process	1	599	9	18088	0.261517442894742	0.518334743393551	3.35522166573919	ENSBGRG00000009934
GO:0046854	phosphatidylinositol phosphorylation	biological_process	cellular process|metabolic process	2	599	27	18088	0.224635120045211	0.514734939507363	2.23681444382613	ENSBGRG00000015799;ENSBGRG00000017084
GO:0046872	metal ion binding	molecular_function	binding	150	599	5025	18088	0.942775140025938	0.959295732432935	0.901402835571724	ENSBGRG00000000015;ENSBGRG00000000197;ENSBGRG00000000208;ENSBGRG00000000211;ENSBGRG00000000343;ENSBGRG00000000475;ENSBGRG00000000543;ENSBGRG00000000616;ENSBGRG00000000658;ENSBGRG00000000673;ENSBGRG00000000763;ENSBGRG00000001099;ENSBGRG00000001210;ENSBGRG00000001489;ENSBGRG00000002007;ENSBGRG00000002059;ENSBGRG00000002249;ENSBGRG00000002713;ENSBGRG00000003303;ENSBGRG00000003831;ENSBGRG00000004039;…
GO:0046889	positive regulation of lipid biosynthetic process	biological_process	biological regulation|metabolic process|positive regulation of biological process|regulation of biological process	1	599	11	18088	0.309643424745218	0.528954859191137	2.74518136287752	ENSBGRG00000011880
GO:0046933	proton-transporting ATP synthase activity, rotational mechanism	molecular_function	catalytic activity|transporter activity	1	599	13	18088	0.354637990565649	0.550605507634011	2.32284576858867	ENSBGRG00000009741
GO:0046935	1-phosphatidylinositol-3-kinase regulator activity	molecular_function	enzyme regulator activity	1	599	10	18088	0.285985115426744	0.518334743393551	3.01969949916528	ENSBGRG00000017084
GO:0046966	thyroid hormone receptor binding	molecular_function	binding	1	599	16	18088	0.416699813206669	0.584924314751022	1.8873121869783	ENSBGRG00000020773
GO:0046982	protein heterodimerization activity	molecular_function	binding	17	599	314	18088	0.0329587973656569	0.326870365181829	1.63486915559903	ENSBGRG00000000399;ENSBGRG00000000523;ENSBGRG00000001510;ENSBGRG00000002485;ENSBGRG00000003658;ENSBGRG00000007158;ENSBGRG00000007951;ENSBGRG00000011880;ENSBGRG00000013697;ENSBGRG00000016347;ENSBGRG00000017210;ENSBGRG00000017902;ENSBGRG00000020793;ENSBGRG00000021213;ENSBGRG00000021376;ENSBGRG00000023738;ENSBGRG00000026121
GO:0046983	protein dimerization activity	molecular_function	binding	4	599	109	18088	0.489381085800433	0.626607974584275	1.10814660519827	ENSBGRG00000007944;ENSBGRG00000018699;ENSBGRG00000022487;ENSBGRG00000025797
GO:0047485	protein N-terminus binding	molecular_function	binding	1	599	49	18088	0.808407656670112	0.860260316383223	0.616265203911281	ENSBGRG00000015679
GO:0048008	platelet-derived growth factor receptor signaling pathway	biological_process	biological regulation|cellular process|regulation of biological process|response to stimulus|signaling	4	599	14	18088	0.000914324250131125	0.0808257197108546	8.62771285475793	ENSBGRG00000000461;ENSBGRG00000008132;ENSBGRG00000008639;ENSBGRG00000016750
GO:0048009	insulin-like growth factor receptor signaling pathway	biological_process	biological regulation|cellular process|regulation of biological process|response to stimulus|signaling	1	599	5	18088	0.154985974889634	0.514734939507363	6.03939899833055	ENSBGRG00000016293
GO:0048010	vascular endothelial growth factor receptor signaling pathway	biological_process	biological regulation|cellular process|regulation of biological process|response to stimulus|signaling	2	599	16	18088	0.096775984076116	0.514734939507363	3.77462437395659	ENSBGRG00000000314;ENSBGRG00000007944
GO:0048011	neurotrophin TRK receptor signaling pathway	biological_process	biological regulation|cellular process|regulation of biological process|response to stimulus|signaling	1	599	10	18088	0.285985115426744	0.518334743393551	3.01969949916528	ENSBGRG00000024200
GO:0048015	phosphatidylinositol-mediated signaling	biological_process	biological regulation|cellular process|regulation of biological process|response to stimulus|signaling	1	599	18	18088	0.454727230838296	0.601469123857488	1.6776108328696	ENSBGRG00000013703
GO:0048019	receptor antagonist activity	molecular_function	binding|receptor regulator activity	1	599	8	18088	0.236212766291227	0.514734939507363	3.77462437395659	ENSBGRG00000015226
GO:0048020	CCR chemokine receptor binding	molecular_function	binding	1	599	15	18088	0.39670457388601	0.570180996459925	2.01313299944352	ENSBGRG00000023713
GO:0048027	mRNA 5'-UTR binding	molecular_function	binding	2	599	24	18088	0.18798136501102	0.514734939507363	2.5164162493044	ENSBGRG00000002494;ENSBGRG00000016329
GO:0048037	cofactor binding	molecular_function	binding	1	599	10	18088	0.285985115426744	0.518334743393551	3.01969949916528	ENSBGRG00000018550
GO:0048038	quinone binding	molecular_function	binding	2	599	9	18088	0.0337753534631051	0.326870365181829	6.71044333147839	ENSBGRG00000006444;ENSBGRG00000006465
GO:0048146	positive regulation of fibroblast proliferation	biological_process	biological regulation|cellular process|positive regulation of biological process|regulation of biological process	3	599	18	18088	0.0203519276146397	0.277972441911241	5.03283249860879	ENSBGRG00000006787;ENSBGRG00000011138;ENSBGRG00000018699
GO:0048156	tau protein binding	molecular_function	binding	1	599	8	18088	0.236212766291227	0.514734939507363	3.77462437395659	ENSBGRG00000018550
GO:0048169	regulation of long-term neuronal synaptic plasticity	biological_process	biological regulation|cellular process|regulation of biological process|signaling	1	599	13	18088	0.354637990565649	0.550605507634011	2.32284576858867	ENSBGRG00000014154
GO:0048245	eosinophil chemotaxis	biological_process	cellular process|immune system process|localization|locomotion|response to stimulus	1	599	10	18088	0.285985115426744	0.518334743393551	3.01969949916528	ENSBGRG00000023713
GO:0048247	lymphocyte chemotaxis	biological_process	cellular process|immune system process|localization|locomotion|response to stimulus	1	599	15	18088	0.39670457388601	0.570180996459925	2.01313299944352	ENSBGRG00000023713
GO:0048255	mRNA stabilization	biological_process	biological regulation|cellular process|metabolic process|negative regulation of biological process|positive regulation of biological process|regulation of biological process	1	599	14	18088	0.376025091182589	0.558904188430093	2.15692821368948	ENSBGRG00000004313
GO:0048265	response to pain	biological_process	multicellular organismal process|response to stimulus	1	599	7	18088	0.210042502420299	0.514734939507363	4.31385642737896	ENSBGRG00000021653
GO:0048306	calcium-dependent protein binding	molecular_function	binding	2	599	33	18088	0.29890828356104	0.528954859191137	1.83012090858502	ENSBGRG00000018732;ENSBGRG00000020862
GO:0048365	Rac GTPase binding	molecular_function	binding	1	599	18	18088	0.454727230838296	0.601469123857488	1.6776108328696	ENSBGRG00000021595
GO:0048384	retinoic acid receptor signaling pathway	biological_process	biological regulation|cellular process|regulation of biological process|response to stimulus|signaling	1	599	7	18088	0.210042502420299	0.514734939507363	4.31385642737896	ENSBGRG00000014601
GO:0048468	cell development	biological_process	cellular process|developmental process	1	599	32	18088	0.659926068342417	0.739286952445332	0.943656093489149	ENSBGRG00000010067
GO:0048469	cell maturation	biological_process	cellular process|developmental process	2	599	19	18088	0.129374104269315	0.514734939507363	3.17863105175292	ENSBGRG00000007158;ENSBGRG00000010067
GO:0048471	perinuclear region of cytoplasm	cellular_component	cell|cell part	12	599	364	18088	0.547814254628206	0.667337364728905	0.995505329395146	ENSBGRG00000003303;ENSBGRG00000004194;ENSBGRG00000004313;ENSBGRG00000013242;ENSBGRG00000018550;ENSBGRG00000019828;ENSBGRG00000021445;ENSBGRG00000021653;ENSBGRG00000023565;ENSBGRG00000024189;ENSBGRG00000025077;ENSBGRG00000025797
GO:0048484	enteric nervous system development	biological_process	developmental process|multicellular organismal process	1	599	8	18088	0.236212766291227	0.514734939507363	3.77462437395659	ENSBGRG00000007158
GO:0048488	synaptic vesicle endocytosis	biological_process	establishment of localization|localization	1	599	16	18088	0.416699813206669	0.584924314751022	1.8873121869783	ENSBGRG00000019591
GO:0048490	anterograde synaptic vesicle transport	biological_process	cellular process|establishment of localization|localization	1	599	15	18088	0.39670457388601	0.570180996459925	2.01313299944352	ENSBGRG00000008906
GO:0048511	rhythmic process	biological_process	NA	3	599	37	18088	0.122933069504429	0.514734939507363	2.4484049993232	ENSBGRG00000014601;ENSBGRG00000020700;ENSBGRG00000021653
GO:0048514	blood vessel morphogenesis	biological_process	developmental process|multicellular organismal process	1	599	11	18088	0.309643424745218	0.528954859191137	2.74518136287752	ENSBGRG00000011693
GO:0048565	digestive tract development	biological_process	developmental process|multicellular organismal process	1	599	9	18088	0.261517442894742	0.518334743393551	3.35522166573919	ENSBGRG00000015203
GO:0048593	camera-type eye morphogenesis	biological_process	developmental process|multicellular organismal process	1	599	12	18088	0.332519100387062	0.540343538128976	2.5164162493044	ENSBGRG00000010067
GO:0048646	anatomical structure formation involved in morphogenesis	biological_process	developmental process	1	599	10	18088	0.285985115426744	0.518334743393551	3.01969949916528	ENSBGRG00000008025
GO:0048661	positive regulation of smooth muscle cell proliferation	biological_process	biological regulation|cellular process|positive regulation of biological process|regulation of biological process	2	599	26	18088	0.212342076680096	0.514734939507363	2.32284576858867	ENSBGRG00000000461;ENSBGRG00000023713
GO:0048663	neuron fate commitment	biological_process	cellular process|developmental process|multicellular organismal process	1	599	11	18088	0.309643424745218	0.528954859191137	2.74518136287752	ENSBGRG00000006543
GO:0048666	neuron development	biological_process	cellular process|developmental process|multicellular organismal process	2	599	33	18088	0.29890828356104	0.528954859191137	1.83012090858502	ENSBGRG00000001510;ENSBGRG00000020793
GO:0048672	positive regulation of collateral sprouting	biological_process	biological regulation|cellular component organization or biogenesis|cellular process|developmental process|growth|multicellular organismal process|positive regulation of biological process|regulation of biological process	1	599	5	18088	0.154985974889634	0.514734939507363	6.03939899833055	ENSBGRG00000007446
GO:0048675	axon extension	biological_process	cellular component organization or biogenesis|cellular process|developmental process|growth|multicellular organismal process	1	599	15	18088	0.39670457388601	0.570180996459925	2.01313299944352	ENSBGRG00000015615
GO:0048678	response to axon injury	biological_process	response to stimulus	1	599	12	18088	0.332519100387062	0.540343538128976	2.5164162493044	ENSBGRG00000021139
GO:0048705	skeletal system morphogenesis	biological_process	developmental process|multicellular organismal process	3	599	22	18088	0.0348505461370793	0.328160277679957	4.11777204431628	ENSBGRG00000008132;ENSBGRG00000016750;ENSBGRG00000024189
GO:0048706	embryonic skeletal system development	biological_process	developmental process|multicellular organismal process	2	599	25	18088	0.200117795741257	0.514734939507363	2.41575959933222	ENSBGRG00000003972;ENSBGRG00000003993
GO:0048709	oligodendrocyte differentiation	biological_process	cellular process|developmental process|multicellular organismal process	1	599	13	18088	0.354637990565649	0.550605507634011	2.32284576858867	ENSBGRG00000007158
GO:0048712	negative regulation of astrocyte differentiation	biological_process	biological regulation|cellular process|developmental process|multicellular organismal process|negative regulation of biological process|regulation of biological process	1	599	7	18088	0.210042502420299	0.514734939507363	4.31385642737896	ENSBGRG00000013793
GO:0048714	positive regulation of oligodendrocyte differentiation	biological_process	biological regulation|cellular process|developmental process|multicellular organismal process|positive regulation of biological process|regulation of biological process	1	599	5	18088	0.154985974889634	0.514734939507363	6.03939899833055	ENSBGRG00000020793
GO:0048739	cardiac muscle fiber development	biological_process	cellular process|developmental process|multicellular organismal process	1	599	8	18088	0.236212766291227	0.514734939507363	3.77462437395659	ENSBGRG00000018208
GO:0048741	skeletal muscle fiber development	biological_process	cellular process|developmental process|multicellular organismal process	2	599	18	18088	0.118238506187341	0.514734939507363	3.35522166573919	ENSBGRG00000002269;ENSBGRG00000020862
GO:0048771	tissue remodeling	biological_process	multicellular organismal process	1	599	5	18088	0.154985974889634	0.514734939507363	6.03939899833055	ENSBGRG00000017545
GO:0048786	presynaptic active zone	cellular_component	cell|cell part|synapse|synapse part	1	599	10	18088	0.285985115426744	0.518334743393551	3.01969949916528	ENSBGRG00000020893
GO:0048788	cytoskeleton of presynaptic active zone	cellular_component	cell|cell part|organelle|synapse|synapse part	1	599	5	18088	0.154985974889634	0.514734939507363	6.03939899833055	ENSBGRG00000020893
GO:0048812	neuron projection morphogenesis	biological_process	cellular component organization or biogenesis|cellular process|developmental process|multicellular organismal process	3	599	38	18088	0.130373801415279	0.514734939507363	2.38397328881469	ENSBGRG00000007446;ENSBGRG00000012405;ENSBGRG00000018550
GO:0048821	erythrocyte development	biological_process	biological regulation|cellular process|developmental process|immune system process|multicellular organismal process	1	599	8	18088	0.236212766291227	0.514734939507363	3.77462437395659	ENSBGRG00000000314
GO:0048863	stem cell differentiation	biological_process	cellular process|developmental process	1	599	24	18088	0.55459087121671	0.668579444747064	1.2582081246522	ENSBGRG00000024942
GO:0048873	homeostasis of number of cells within a tissue	biological_process	biological regulation|multicellular organismal process	1	599	17	18088	0.436033412802132	0.590645571618441	1.7762938230384	ENSBGRG00000017545
GO:0050431	transforming growth factor beta binding	molecular_function	binding	1	599	9	18088	0.261517442894742	0.518334743393551	3.35522166573919	ENSBGRG00000024189
GO:0050501	hyaluronan synthase activity	molecular_function	catalytic activity	3	599	5	18088	0.000343781487050185	0.0499056125367852	18.1181969949917	ENSBGRG00000018302;ENSBGRG00000018314;ENSBGRG00000018322
GO:0050660	flavin adenine dinucleotide binding	molecular_function	binding	1	599	34	18088	0.682116014986623	0.757327022375205	0.888146911519199	ENSBGRG00000026285
GO:0050661	NADP binding	molecular_function	binding	1	599	24	18088	0.55459087121671	0.668579444747064	1.2582081246522	ENSBGRG00000026259
GO:0050678	regulation of epithelial cell proliferation	biological_process	biological regulation|cellular process|regulation of biological process	1	599	6	18088	0.182977093677507	0.514734939507363	5.03283249860879	ENSBGRG00000019802
GO:0050679	positive regulation of epithelial cell proliferation	biological_process	biological regulation|cellular process|positive regulation of biological process|regulation of biological process	5	599	30	18088	0.00280896269312593	0.152912906607043	5.03283249860879	ENSBGRG00000000461;ENSBGRG00000008025;ENSBGRG00000018699;ENSBGRG00000023713;ENSBGRG00000024942
GO:0050680	negative regulation of epithelial cell proliferation	biological_process	biological regulation|cellular process|negative regulation of biological process|regulation of biological process	1	599	25	18088	0.569360582694854	0.680731733050402	1.20787979966611	ENSBGRG00000015190
GO:0050710	negative regulation of cytokine secretion	biological_process	biological regulation|cellular process|establishment of localization|localization|multicellular organismal process|negative regulation of biological process|regulation of biological process	1	599	7	18088	0.210042502420299	0.514734939507363	4.31385642737896	ENSBGRG00000016758
GO:0050714	positive regulation of protein secretion	biological_process	biological regulation|cellular process|establishment of localization|localization|positive regulation of biological process|regulation of biological process	1	599	16	18088	0.416699813206669	0.584924314751022	1.8873121869783	ENSBGRG00000010498
GO:0050715	positive regulation of cytokine secretion	biological_process	biological regulation|cellular process|establishment of localization|localization|multicellular organismal process|positive regulation of biological process|regulation of biological process	1	599	14	18088	0.376025091182589	0.558904188430093	2.15692821368948	ENSBGRG00000012732
GO:0050718	positive regulation of interleukin-1 beta secretion	biological_process	biological regulation|cellular process|establishment of localization|localization|multicellular organismal process|positive regulation of biological process|regulation of biological process	1	599	15	18088	0.39670457388601	0.570180996459925	2.01313299944352	ENSBGRG00000022744
GO:0050727	regulation of inflammatory response	biological_process	biological regulation|regulation of biological process|response to stimulus	2	599	21	18088	0.152308757326266	0.514734939507363	2.87590428491931	ENSBGRG00000001870;ENSBGRG00000004988
GO:0050728	negative regulation of inflammatory response	biological_process	biological regulation|negative regulation of biological process|regulation of biological process|response to stimulus	5	599	40	18088	0.00989432849276045	0.237929225369217	3.77462437395659	ENSBGRG00000001735;ENSBGRG00000003884;ENSBGRG00000005909;ENSBGRG00000013885;ENSBGRG00000017084
GO:0050729	positive regulation of inflammatory response	biological_process	biological regulation|positive regulation of biological process|regulation of biological process|response to stimulus	3	599	33	18088	0.094866441285988	0.514734939507363	2.74518136287752	ENSBGRG00000011907;ENSBGRG00000013608;ENSBGRG00000024189
GO:0050730	regulation of peptidyl-tyrosine phosphorylation	biological_process	biological regulation|cellular process|metabolic process|regulation of biological process	1	599	8	18088	0.236212766291227	0.514734939507363	3.77462437395659	ENSBGRG00000000208
GO:0050731	positive regulation of peptidyl-tyrosine phosphorylation	biological_process	biological regulation|cellular process|metabolic process|positive regulation of biological process|regulation of biological process	1	599	24	18088	0.55459087121671	0.668579444747064	1.2582081246522	ENSBGRG00000023032
GO:0050766	positive regulation of phagocytosis	biological_process	biological regulation|cellular component organization or biogenesis|cellular process|establishment of localization|localization|positive regulation of biological process|regulation of biological process	2	599	17	18088	0.107362219679263	0.514734939507363	3.5525876460768	ENSBGRG00000001870;ENSBGRG00000022744
GO:0050767	regulation of neurogenesis	biological_process	biological regulation|cellular process|developmental process|multicellular organismal process|regulation of biological process	1	599	29	18088	0.623708685924823	0.71621656617076	1.04127568936734	ENSBGRG00000026121
GO:0050770	regulation of axonogenesis	biological_process	biological regulation|cellular component organization or biogenesis|cellular process|developmental process|multicellular organismal process|regulation of biological process	1	599	15	18088	0.39670457388601	0.570180996459925	2.01313299944352	ENSBGRG00000023742
GO:0050775	positive regulation of dendrite morphogenesis	biological_process	biological regulation|cellular component organization or biogenesis|cellular process|developmental process|multicellular organismal process|positive regulation of biological process|regulation of biological process	1	599	19	18088	0.472802404536573	0.612813830879993	1.58931552587646	ENSBGRG00000018550
GO:0050776	regulation of immune response	biological_process	biological regulation|immune system process|regulation of biological process|response to stimulus	3	599	70	18088	0.410313437256618	0.584924314751022	1.29415692821369	ENSBGRG00000013710;ENSBGRG00000016758;ENSBGRG00000023032
GO:0050796	regulation of insulin secretion	biological_process	biological regulation|cellular process|establishment of localization|localization|regulation of biological process|signaling	2	599	22	18088	0.164054578445184	0.514734939507363	2.74518136287752	ENSBGRG00000021139;ENSBGRG00000023713
GO:0050804	modulation of chemical synaptic transmission	biological_process	biological regulation|cellular process|regulation of biological process|signaling	4	599	34	18088	0.025149790773953	0.294846188528259	3.5525876460768	ENSBGRG00000007446;ENSBGRG00000014300;ENSBGRG00000019591;ENSBGRG00000023742
GO:0050808	synapse organization	biological_process	cellular component organization or biogenesis|cellular process	1	599	19	18088	0.472802404536573	0.612813830879993	1.58931552587646	ENSBGRG00000019591
GO:0050821	protein stabilization	biological_process	biological regulation	2	599	96	18088	0.831634735473286	0.87691668996487	0.629104062326099	ENSBGRG00000015615;ENSBGRG00000015679
GO:0050830	defense response to Gram-positive bacterium	biological_process	multi-organism process|response to stimulus	1	599	56	18088	0.848748763297582	0.891211781593965	0.539232053422371	ENSBGRG00000013885
GO:0050832	defense response to fungus	biological_process	multi-organism process|response to stimulus	2	599	22	18088	0.164054578445184	0.514734939507363	2.74518136287752	ENSBGRG00000013472;ENSBGRG00000015897
GO:0050839	cell adhesion molecule binding	molecular_function	binding	4	599	28	18088	0.0129655345325872	0.251758880916993	4.31385642737896	ENSBGRG00000001510;ENSBGRG00000019591;ENSBGRG00000020793;ENSBGRG00000023742
GO:0050840	extracellular matrix binding	molecular_function	binding	1	599	15	18088	0.39670457388601	0.570180996459925	2.01313299944352	ENSBGRG00000024001
GO:0050848	regulation of calcium-mediated signaling	biological_process	biological regulation|cellular process|regulation of biological process|response to stimulus|signaling	2	599	7	18088	0.0205846412207521	0.277972441911241	8.62771285475793	ENSBGRG00000010764;ENSBGRG00000019828
GO:0050850	positive regulation of calcium-mediated signaling	biological_process	biological regulation|cellular process|positive regulation of biological process|regulation of biological process|response to stimulus|signaling	1	599	7	18088	0.210042502420299	0.514734939507363	4.31385642737896	ENSBGRG00000023032
GO:0050852	T cell receptor signaling pathway	biological_process	biological regulation|cellular process|immune system process|positive regulation of biological process|regulation of biological process|response to stimulus|signaling	3	599	59	18088	0.310556677286383	0.528954859191137	1.53544042330438	ENSBGRG00000006631;ENSBGRG00000016758;ENSBGRG00000024761
GO:0050853	B cell receptor signaling pathway	biological_process	biological regulation|cellular process|immune system process|positive regulation of biological process|regulation of biological process|response to stimulus|signaling	1	599	26	18088	0.583641322935444	0.690695098202135	1.16142288429434	ENSBGRG00000000314
GO:0050860	negative regulation of T cell receptor signaling pathway	biological_process	biological regulation|cellular process|immune system process|negative regulation of biological process|positive regulation of biological process|regulation of biological process|response to stimulus|signaling	1	599	11	18088	0.309643424745218	0.528954859191137	2.74518136287752	ENSBGRG00000016758
GO:0050862	positive regulation of T cell receptor signaling pathway	biological_process	biological regulation|cellular process|immune system process|positive regulation of biological process|regulation of biological process|response to stimulus|signaling	1	599	5	18088	0.154985974889634	0.514734939507363	6.03939899833055	ENSBGRG00000010498
GO:0050868	negative regulation of T cell activation	biological_process	biological adhesion|biological regulation|cellular process|immune system process|negative regulation of biological process|regulation of biological process	1	599	9	18088	0.261517442894742	0.518334743393551	3.35522166573919	ENSBGRG00000001735
GO:0050872	white fat cell differentiation	biological_process	cellular process|developmental process	1	599	5	18088	0.154985974889634	0.514734939507363	6.03939899833055	ENSBGRG00000011225
GO:0050873	brown fat cell differentiation	biological_process	cellular process|developmental process	1	599	16	18088	0.416699813206669	0.584924314751022	1.8873121869783	ENSBGRG00000021445
GO:0050880	regulation of blood vessel size	biological_process	biological regulation|multicellular organismal process	1	599	6	18088	0.182977093677507	0.514734939507363	5.03283249860879	ENSBGRG00000003064
GO:0050885	neuromuscular process controlling balance	biological_process	multicellular organismal process	2	599	32	18088	0.286542111301946	0.518334743393551	1.8873121869783	ENSBGRG00000000461;ENSBGRG00000019591
GO:0050896	response to stimulus	biological_process	NA	1	599	50	18088	0.81476963979859	0.865444336908014	0.603939899833055	ENSBGRG00000024656
GO:0050900	leukocyte migration	biological_process	cellular process|immune system process|localization|locomotion	3	599	41	18088	0.153588806957273	0.514734939507363	2.20953621890142	ENSBGRG00000012015;ENSBGRG00000020450;ENSBGRG00000021915
GO:0050905	neuromuscular process	biological_process	multicellular organismal process	1	599	12	18088	0.332519100387062	0.540343538128976	2.5164162493044	ENSBGRG00000003819
GO:0050921	positive regulation of chemotaxis	biological_process	biological regulation|locomotion|positive regulation of biological process|regulation of biological process|response to stimulus	2	599	9	18088	0.0337753534631051	0.326870365181829	6.71044333147839	ENSBGRG00000013608;ENSBGRG00000025320
GO:0051010	microtubule plus-end binding	molecular_function	binding	1	599	6	18088	0.182977093677507	0.514734939507363	5.03283249860879	ENSBGRG00000004061
GO:0051014	actin filament severing	biological_process	cellular process	1	599	5	18088	0.154985974889634	0.514734939507363	6.03939899833055	ENSBGRG00000003224
GO:0051015	actin filament binding	molecular_function	binding	12	599	107	18088	0.000219751606357261	0.0499056125367852	3.38657887756853	ENSBGRG00000003224;ENSBGRG00000005930;ENSBGRG00000006143;ENSBGRG00000008351;ENSBGRG00000016468;ENSBGRG00000018208;ENSBGRG00000018732;ENSBGRG00000020872;ENSBGRG00000021031;ENSBGRG00000021489;ENSBGRG00000023089;ENSBGRG00000023843
GO:0051017	actin filament bundle assembly	biological_process	cellular component organization or biogenesis|cellular process	3	599	22	18088	0.0348505461370793	0.328160277679957	4.11777204431628	ENSBGRG00000016468;ENSBGRG00000020862;ENSBGRG00000023843
GO:0051018	protein kinase A binding	molecular_function	binding	1	599	13	18088	0.354637990565649	0.550605507634011	2.32284576858867	ENSBGRG00000011443
GO:0051019	mitogen-activated protein kinase binding	molecular_function	binding	1	599	10	18088	0.285985115426744	0.518334743393551	3.01969949916528	ENSBGRG00000026783
GO:0051020	GTPase binding	molecular_function	binding	1	599	18	18088	0.454727230838296	0.601469123857488	1.6776108328696	ENSBGRG00000023738
GO:0051028	mRNA transport	biological_process	establishment of localization|localization	1	599	53	18088	0.832617798623361	0.87691668996487	0.569754622484014	ENSBGRG00000002494
GO:0051056	regulation of small GTPase mediated signal transduction	biological_process	biological regulation|cellular process|regulation of biological process|response to stimulus|signaling	3	599	41	18088	0.153588806957273	0.514734939507363	2.20953621890142	ENSBGRG00000009934;ENSBGRG00000010896;ENSBGRG00000021595
GO:0051059	NF-kappaB binding	molecular_function	binding	1	599	9	18088	0.261517442894742	0.518334743393551	3.35522166573919	ENSBGRG00000011907
GO:0051082	unfolded protein binding	molecular_function	binding	2	599	90	18088	0.803666164965696	0.856260831419108	0.671044333147839	ENSBGRG00000001867;ENSBGRG00000012674
GO:0051085	chaperone cofactor-dependent protein refolding	biological_process	cellular process	1	599	23	18088	0.539315475124806	0.657904452148047	1.31291282572403	ENSBGRG00000001867
GO:0051087	chaperone binding	molecular_function	binding	1	599	53	18088	0.832617798623361	0.87691668996487	0.569754622484014	ENSBGRG00000012674
GO:0051092	positive regulation of NF-kappaB transcription factor activity	biological_process	biological regulation|cellular process|metabolic process|positive regulation of biological process|regulation of biological process	2	599	66	18088	0.647344335044193	0.730915936499094	0.915060454292508	ENSBGRG00000003550;ENSBGRG00000013697
GO:0051117	ATPase binding	molecular_function	binding	1	599	34	18088	0.682116014986623	0.757327022375205	0.888146911519199	ENSBGRG00000015679
GO:0051216	cartilage development	biological_process	developmental process|multicellular organismal process	2	599	29	18088	0.249356906714017	0.518334743393551	2.08255137873467	ENSBGRG00000001651;ENSBGRG00000024189
GO:0051219	phosphoprotein binding	molecular_function	binding	1	599	18	18088	0.454727230838296	0.601469123857488	1.6776108328696	ENSBGRG00000008639
GO:0051233	spindle midzone	cellular_component	cell|cell part|organelle|organelle part	2	599	21	18088	0.152308757326266	0.514734939507363	2.87590428491931	ENSBGRG00000007157;ENSBGRG00000024656
GO:0051258	protein polymerization	biological_process	cellular component organization or biogenesis|cellular process	3	599	7	18088	0.00114473027405865	0.0906418244277351	12.9415692821369	ENSBGRG00000013793;ENSBGRG00000018357;ENSBGRG00000021050
GO:0051260	protein homooligomerization	biological_process	cellular component organization or biogenesis|cellular process	2	599	130	18088	0.932240419122703	0.95079789819189	0.464569153717735	ENSBGRG00000007270;ENSBGRG00000017474
GO:0051262	protein tetramerization	biological_process	cellular component organization or biogenesis|cellular process	1	599	19	18088	0.472802404536573	0.612813830879993	1.58931552587646	ENSBGRG00000023713
GO:0051276	chromosome organization	biological_process	cellular component organization or biogenesis|cellular process	1	599	13	18088	0.354637990565649	0.550605507634011	2.32284576858867	ENSBGRG00000018699
GO:0051281	positive regulation of release of sequestered calcium ion into cytosol	biological_process	biological regulation|cellular process|establishment of localization|localization|negative regulation of biological process|positive regulation of biological process|regulation of biological process	5	599	12	18088	2.55679701268137e-05	0.0222697019804547	12.582081246522	ENSBGRG00000004725;ENSBGRG00000013793;ENSBGRG00000015786;ENSBGRG00000015837;ENSBGRG00000025320
GO:0051287	NAD binding	molecular_function	binding	1	599	29	18088	0.623708685924823	0.71621656617076	1.04127568936734	ENSBGRG00000002916
GO:0051289	protein homotetramerization	biological_process	cellular component organization or biogenesis|cellular process	4	599	52	18088	0.0929223332922476	0.514734939507363	2.32284576858867	ENSBGRG00000000172;ENSBGRG00000000709;ENSBGRG00000014971;ENSBGRG00000024406
GO:0051290	protein heterotetramerization	biological_process	cellular component organization or biogenesis|cellular process	1	599	40	18088	0.740382027589858	0.806090932538458	0.754924874791319	ENSBGRG00000016347
GO:0051301	cell division	biological_process	cellular process	6	599	233	18088	0.787755119732735	0.843679172744226	0.777605021244277	ENSBGRG00000004061;ENSBGRG00000009973;ENSBGRG00000015615;ENSBGRG00000019559;ENSBGRG00000020675;ENSBGRG00000025652
GO:0051310	metaphase plate congression	biological_process	cellular process|establishment of localization|localization	1	599	10	18088	0.285985115426744	0.518334743393551	3.01969949916528	ENSBGRG00000004061
GO:0051315	attachment of mitotic spindle microtubules to kinetochore	biological_process	cellular component organization or biogenesis|cellular process|establishment of localization|localization	1	599	7	18088	0.210042502420299	0.514734939507363	4.31385642737896	ENSBGRG00000004061
GO:0051321	meiotic cell cycle	biological_process	cellular process|reproduction|reproductive process	1	599	32	18088	0.659926068342417	0.739286952445332	0.943656093489149	ENSBGRG00000017034
GO:0051371	muscle alpha-actinin binding	molecular_function	binding	1	599	9	18088	0.261517442894742	0.518334743393551	3.35522166573919	ENSBGRG00000018208
GO:0051384	response to glucocorticoid	biological_process	response to stimulus	1	599	16	18088	0.416699813206669	0.584924314751022	1.8873121869783	ENSBGRG00000015122
GO:0051393	alpha-actinin binding	molecular_function	binding	1	599	10	18088	0.285985115426744	0.518334743393551	3.01969949916528	ENSBGRG00000003303
GO:0051402	neuron apoptotic process	biological_process	cellular process	2	599	22	18088	0.164054578445184	0.514734939507363	2.74518136287752	ENSBGRG00000024761;ENSBGRG00000025797
GO:0051428	peptide hormone receptor binding	molecular_function	binding	1	599	5	18088	0.154985974889634	0.514734939507363	6.03939899833055	ENSBGRG00000020763
GO:0051453	regulation of intracellular pH	biological_process	biological regulation|cellular process	1	599	15	18088	0.39670457388601	0.570180996459925	2.01313299944352	ENSBGRG00000018255
GO:0051480	regulation of cytosolic calcium ion concentration	biological_process	biological regulation|cellular process	1	599	19	18088	0.472802404536573	0.612813830879993	1.58931552587646	ENSBGRG00000008440
GO:0051491	positive regulation of filopodium assembly	biological_process	biological regulation|cellular component organization or biogenesis|cellular process|positive regulation of biological process|regulation of biological process	1	599	11	18088	0.309643424745218	0.528954859191137	2.74518136287752	ENSBGRG00000001510
GO:0051539	4 iron, 4 sulfur cluster binding	molecular_function	binding	1	599	24	18088	0.55459087121671	0.668579444747064	1.2582081246522	ENSBGRG00000007814
GO:0051549	positive regulation of keratinocyte migration	biological_process	biological regulation|cellular process|localization|locomotion|multicellular organismal process|positive regulation of biological process|regulation of biological process	1	599	5	18088	0.154985974889634	0.514734939507363	6.03939899833055	ENSBGRG00000002536
GO:0051591	response to cAMP	biological_process	response to stimulus	1	599	17	18088	0.436033412802132	0.590645571618441	1.7762938230384	ENSBGRG00000025098
GO:0051592	response to calcium ion	biological_process	response to stimulus	2	599	22	18088	0.164054578445184	0.514734939507363	2.74518136287752	ENSBGRG00000013608;ENSBGRG00000021139
GO:0051602	response to electrical stimulus	biological_process	response to stimulus	1	599	8	18088	0.236212766291227	0.514734939507363	3.77462437395659	ENSBGRG00000016759
GO:0051603	proteolysis involved in cellular protein catabolic process	biological_process	cellular process|metabolic process	1	599	17	18088	0.436033412802132	0.590645571618441	1.7762938230384	ENSBGRG00000020111
GO:0051607	defense response to virus	biological_process	immune system process|multi-organism process|response to stimulus	5	599	147	18088	0.539310593289038	0.657904452148047	1.02710867318547	ENSBGRG00000015786;ENSBGRG00000015837;ENSBGRG00000022760;ENSBGRG00000024189;ENSBGRG00000024200
GO:0051693	actin filament capping	biological_process	biological regulation|cellular component organization or biogenesis|cellular process|negative regulation of biological process|regulation of biological process	1	599	8	18088	0.236212766291227	0.514734939507363	3.77462437395659	ENSBGRG00000003224
GO:0051726	regulation of cell cycle	biological_process	biological regulation|cellular process|regulation of biological process	3	599	65	18088	0.365264609309714	0.558904188430093	1.3937074611532	ENSBGRG00000001269;ENSBGRG00000018550;ENSBGRG00000023565
GO:0051787	misfolded protein binding	molecular_function	binding	1	599	17	18088	0.436033412802132	0.590645571618441	1.7762938230384	ENSBGRG00000001867
GO:0051879	Hsp90 protein binding	molecular_function	binding	2	599	26	18088	0.212342076680096	0.514734939507363	2.32284576858867	ENSBGRG00000009456;ENSBGRG00000020773
GO:0051881	regulation of mitochondrial membrane potential	biological_process	biological regulation	1	599	18	18088	0.454727230838296	0.601469123857488	1.6776108328696	ENSBGRG00000004623
GO:0051897	positive regulation of protein kinase B signaling	biological_process	biological regulation|cellular process|positive regulation of biological process|regulation of biological process|response to stimulus|signaling	1	599	58	18088	0.858630875098056	0.896186329790781	0.520637844683668	ENSBGRG00000002269
GO:0051898	negative regulation of protein kinase B signaling	biological_process	biological regulation|cellular process|negative regulation of biological process|regulation of biological process|response to stimulus|signaling	2	599	15	18088	0.0865123333346958	0.514734939507363	4.02626599888703	ENSBGRG00000016758;ENSBGRG00000024189
GO:0051926	negative regulation of calcium ion transport	biological_process	biological regulation|establishment of localization|localization|negative regulation of biological process|regulation of biological process	1	599	5	18088	0.154985974889634	0.514734939507363	6.03939899833055	ENSBGRG00000014320
GO:0051928	positive regulation of calcium ion transport	biological_process	biological regulation|establishment of localization|localization|positive regulation of biological process|regulation of biological process	1	599	9	18088	0.261517442894742	0.518334743393551	3.35522166573919	ENSBGRG00000023713
GO:0051930	regulation of sensory perception of pain	biological_process	biological regulation|multicellular organismal process|regulation of biological process	1	599	14	18088	0.376025091182589	0.558904188430093	2.15692821368948	ENSBGRG00000019828
GO:0051963	regulation of synapse assembly	biological_process	biological regulation|cellular component organization or biogenesis|cellular process|developmental process|multicellular organismal process|regulation of biological process	1	599	7	18088	0.210042502420299	0.514734939507363	4.31385642737896	ENSBGRG00000003884
GO:0051965	positive regulation of synapse assembly	biological_process	biological regulation|cellular component organization or biogenesis|cellular process|developmental process|multicellular organismal process|positive regulation of biological process|regulation of biological process	2	599	47	18088	0.464187070863394	0.611197186276668	1.2849785102831	ENSBGRG00000008670;ENSBGRG00000019591
GO:0051968	positive regulation of synaptic transmission, glutamatergic	biological_process	biological regulation|cellular process|positive regulation of biological process|regulation of biological process|signaling	1	599	14	18088	0.376025091182589	0.558904188430093	2.15692821368948	ENSBGRG00000019591
GO:0051983	regulation of chromosome segregation	biological_process	biological regulation|cellular process|regulation of biological process	1	599	5	18088	0.154985974889634	0.514734939507363	6.03939899833055	ENSBGRG00000004061
GO:0052657	guanine phosphoribosyltransferase activity	molecular_function	catalytic activity	2	599	5	18088	0.0102437955813383	0.237929225369217	12.0787979966611	ENSBGRG00000014971;ENSBGRG00000024406
GO:0055003	cardiac myofibril assembly	biological_process	cellular component organization or biogenesis|cellular process|developmental process|multicellular organismal process	1	599	7	18088	0.210042502420299	0.514734939507363	4.31385642737896	ENSBGRG00000018208
GO:0055007	cardiac muscle cell differentiation	biological_process	cellular process|developmental process|multicellular organismal process	1	599	10	18088	0.285985115426744	0.518334743393551	3.01969949916528	ENSBGRG00000020700
GO:0055008	cardiac muscle tissue morphogenesis	biological_process	developmental process|multicellular organismal process	1	599	10	18088	0.285985115426744	0.518334743393551	3.01969949916528	ENSBGRG00000018208
GO:0055037	recycling endosome	cellular_component	cell|cell part|organelle	2	599	62	18088	0.613338906650102	0.711956845181125	0.97409661263396	ENSBGRG00000005431;ENSBGRG00000017210
GO:0055038	recycling endosome membrane	cellular_component	cell|cell part|membrane|organelle|organelle part	1	599	41	18088	0.748998559364773	0.813438585045782	0.73651207296714	ENSBGRG00000003303
GO:0055072	iron ion homeostasis	biological_process	biological regulation	1	599	23	18088	0.539315475124806	0.657904452148047	1.31291282572403	ENSBGRG00000013885
GO:0055075	potassium ion homeostasis	biological_process	biological regulation	1	599	9	18088	0.261517442894742	0.518334743393551	3.35522166573919	ENSBGRG00000014154
GO:0055085	transmembrane transport	biological_process	establishment of localization|localization	2	599	35	18088	0.323523723041213	0.540343538128976	1.72554257095159	ENSBGRG00000002485;ENSBGRG00000017210
GO:0055088	lipid homeostasis	biological_process	biological regulation	1	599	16	18088	0.416699813206669	0.584924314751022	1.8873121869783	ENSBGRG00000016172
GO:0055089	fatty acid homeostasis	biological_process	biological regulation	1	599	6	18088	0.182977093677507	0.514734939507363	5.03283249860879	ENSBGRG00000011880
GO:0055114	oxidation-reduction process	biological_process	metabolic process	4	599	72	18088	0.2155386416867	0.514734939507363	1.6776108328696	ENSBGRG00000002333;ENSBGRG00000007944;ENSBGRG00000013472;ENSBGRG00000021982
GO:0055123	digestive system development	biological_process	developmental process|multicellular organismal process	1	599	6	18088	0.182977093677507	0.514734939507363	5.03283249860879	ENSBGRG00000015190
GO:0060021	roof of mouth development	biological_process	developmental process	5	599	35	18088	0.00558711482989795	0.211581609427875	4.31385642737896	ENSBGRG00000008025;ENSBGRG00000008132;ENSBGRG00000010067;ENSBGRG00000010766;ENSBGRG00000016750
GO:0060038	cardiac muscle cell proliferation	biological_process	developmental process|growth|multicellular organismal process	1	599	9	18088	0.261517442894742	0.518334743393551	3.35522166573919	ENSBGRG00000020793
GO:0060041	retina development in camera-type eye	biological_process	developmental process|multicellular organismal process	2	599	31	18088	0.274152742288084	0.518334743393551	1.94819322526792	ENSBGRG00000007158;ENSBGRG00000009568
GO:0060065	uterus development	biological_process	developmental process|multicellular organismal process|reproduction|reproductive process	1	599	10	18088	0.285985115426744	0.518334743393551	3.01969949916528	ENSBGRG00000015190
GO:0060070	canonical Wnt signaling pathway	biological_process	biological regulation|cellular process|regulation of biological process|response to stimulus|signaling	1	599	46	18088	0.787982786483844	0.843679172744226	0.656456412862016	ENSBGRG00000002408
GO:0060076	excitatory synapse	cellular_component	synapse	2	599	23	18088	0.175953094681367	0.514734939507363	2.62582565144807	ENSBGRG00000019591;ENSBGRG00000020893
GO:0060077	inhibitory synapse	cellular_component	synapse	1	599	10	18088	0.285985115426744	0.518334743393551	3.01969949916528	ENSBGRG00000019591
GO:0060124	positive regulation of growth hormone secretion	biological_process	biological regulation|cellular process|establishment of localization|localization|positive regulation of biological process|regulation of biological process|signaling	1	599	5	18088	0.154985974889634	0.514734939507363	6.03939899833055	ENSBGRG00000020763
GO:0060170	ciliary membrane	cellular_component	cell|cell part|membrane|membrane part|organelle|organelle part	1	599	22	18088	0.5235171107577	0.650475611226757	1.37259068143876	ENSBGRG00000011167
GO:0060231	mesenchymal to epithelial transition	biological_process	cellular process|developmental process	1	599	5	18088	0.154985974889634	0.514734939507363	6.03939899833055	ENSBGRG00000024942
GO:0060236	regulation of mitotic spindle organization	biological_process	biological regulation|cellular component organization or biogenesis|cellular process|regulation of biological process	1	599	11	18088	0.309643424745218	0.528954859191137	2.74518136287752	ENSBGRG00000020773
GO:0060271	cilium assembly	biological_process	cellular component organization or biogenesis|cellular process	2	599	102	18088	0.855960315477787	0.895007724827314	0.592097941012799	ENSBGRG00000002249;ENSBGRG00000005193
GO:0060291	long-term synaptic potentiation	biological_process	biological regulation|cellular process|positive regulation of biological process|regulation of biological process|signaling	1	599	25	18088	0.569360582694854	0.680731733050402	1.20787979966611	ENSBGRG00000003550
GO:0060322	head development	biological_process	developmental process	1	599	9	18088	0.261517442894742	0.518334743393551	3.35522166573919	ENSBGRG00000008025
GO:0060325	face morphogenesis	biological_process	developmental process	3	599	20	18088	0.0270811654216541	0.294846188528259	4.52954924874791	ENSBGRG00000008025;ENSBGRG00000008132;ENSBGRG00000016750
GO:0060326	cell chemotaxis	biological_process	cellular process|localization|locomotion|response to stimulus	2	599	45	18088	0.441856604833927	0.594373903954209	1.34208866629568	ENSBGRG00000001827;ENSBGRG00000025320
GO:0060349	bone morphogenesis	biological_process	developmental process|multicellular organismal process	2	599	19	18088	0.129374104269315	0.514734939507363	3.17863105175292	ENSBGRG00000008025;ENSBGRG00000013885
GO:0060395	SMAD protein signal transduction	biological_process	biological regulation|cellular process|regulation of biological process|response to stimulus|signaling	2	599	40	18088	0.383909441976849	0.568682183608563	1.50984974958264	ENSBGRG00000010067;ENSBGRG00000025098
GO:0060546	negative regulation of necroptotic process	biological_process	biological regulation|cellular process|negative regulation of biological process|regulation of biological process	1	599	9	18088	0.261517442894742	0.518334743393551	3.35522166573919	ENSBGRG00000019340
GO:0060612	adipose tissue development	biological_process	developmental process|multicellular organismal process	2	599	12	18088	0.0580109926849333	0.427694051470124	5.03283249860879	ENSBGRG00000007158;ENSBGRG00000011225
GO:0060669	embryonic placenta morphogenesis	biological_process	developmental process|multicellular organismal process|reproduction|reproductive process	1	599	5	18088	0.154985974889634	0.514734939507363	6.03939899833055	ENSBGRG00000015190
GO:0060670	branching involved in labyrinthine layer morphogenesis	biological_process	developmental process|multicellular organismal process|reproduction|reproductive process	1	599	5	18088	0.154985974889634	0.514734939507363	6.03939899833055	ENSBGRG00000017084
GO:0060674	placenta blood vessel development	biological_process	developmental process|multicellular organismal process|reproduction|reproductive process	1	599	5	18088	0.154985974889634	0.514734939507363	6.03939899833055	ENSBGRG00000017084
GO:0060707	trophoblast giant cell differentiation	biological_process	cellular process|developmental process|multicellular organismal process|reproduction|reproductive process	1	599	10	18088	0.285985115426744	0.518334743393551	3.01969949916528	ENSBGRG00000017084
GO:0060828	regulation of canonical Wnt signaling pathway	biological_process	biological regulation|cellular process|regulation of biological process|response to stimulus|signaling	1	599	10	18088	0.285985115426744	0.518334743393551	3.01969949916528	ENSBGRG00000002480
GO:0060976	coronary vasculature development	biological_process	developmental process|multicellular organismal process	1	599	15	18088	0.39670457388601	0.570180996459925	2.01313299944352	ENSBGRG00000004725
GO:0060992	response to fungicide	biological_process	response to stimulus	1	599	5	18088	0.154985974889634	0.514734939507363	6.03939899833055	ENSBGRG00000010476
GO:0060996	dendritic spine development	biological_process	cellular component organization or biogenesis|cellular process|developmental process|multicellular organismal process	1	599	13	18088	0.354637990565649	0.550605507634011	2.32284576858867	ENSBGRG00000021420
GO:0060999	positive regulation of dendritic spine development	biological_process	biological regulation|cellular component organization or biogenesis|cellular process|developmental process|multicellular organismal process|positive regulation of biological process|regulation of biological process	1	599	13	18088	0.354637990565649	0.550605507634011	2.32284576858867	ENSBGRG00000019591
GO:0061028	establishment of endothelial barrier	biological_process	cellular process|developmental process	1	599	24	18088	0.55459087121671	0.668579444747064	1.2582081246522	ENSBGRG00000013554
GO:0061053	somite development	biological_process	developmental process|multicellular organismal process	1	599	9	18088	0.261517442894742	0.518334743393551	3.35522166573919	ENSBGRG00000002408
GO:0061077	chaperone-mediated protein folding	biological_process	cellular process	2	599	22	18088	0.164054578445184	0.514734939507363	2.74518136287752	ENSBGRG00000012674;ENSBGRG00000015679
GO:0061098	positive regulation of protein tyrosine kinase activity	biological_process	biological regulation|cellular process|metabolic process|positive regulation of biological process|regulation of biological process	1	599	18	18088	0.454727230838296	0.601469123857488	1.6776108328696	ENSBGRG00000024656
GO:0061099	negative regulation of protein tyrosine kinase activity	biological_process	biological regulation|cellular process|metabolic process|negative regulation of biological process|regulation of biological process	1	599	6	18088	0.182977093677507	0.514734939507363	5.03283249860879	ENSBGRG00000024189
GO:0061178	regulation of insulin secretion involved in cellular response to glucose stimulus	biological_process	biological regulation|cellular process|establishment of localization|localization|regulation of biological process|response to stimulus|signaling	1	599	8	18088	0.236212766291227	0.514734939507363	3.77462437395659	ENSBGRG00000020463
GO:0061179	negative regulation of insulin secretion involved in cellular response to glucose stimulus	biological_process	biological regulation|cellular process|establishment of localization|localization|negative regulation of biological process|regulation of biological process|response to stimulus|signaling	1	599	6	18088	0.182977093677507	0.514734939507363	5.03283249860879	ENSBGRG00000003550
GO:0061630	ubiquitin protein ligase activity	molecular_function	catalytic activity	2	599	121	18088	0.913295410984307	0.938619826510126	0.49912388415955	ENSBGRG00000003263;ENSBGRG00000015458
GO:0061844	antimicrobial humoral immune response mediated by antimicrobial peptide	biological_process	immune system process|multi-organism process|response to stimulus	3	599	43	18088	0.169731123074258	0.514734939507363	2.10676709244089	ENSBGRG00000013793;ENSBGRG00000015786;ENSBGRG00000015837
GO:0062023	collagen-containing extracellular matrix	cellular_component	NA	2	599	92	18088	0.813418821297383	0.864536660585748	0.656456412862016	ENSBGRG00000001651;ENSBGRG00000018146
GO:0065003	protein-containing complex assembly	biological_process	cellular component organization or biogenesis|cellular process	2	599	43	18088	0.419021778522024	0.586091925259639	1.40451139496059	ENSBGRG00000000314;ENSBGRG00000016073
GO:0070006	metalloaminopeptidase activity	molecular_function	catalytic activity	1	599	14	18088	0.376025091182589	0.558904188430093	2.15692821368948	ENSBGRG00000002076
GO:0070059	intrinsic apoptotic signaling pathway in response to endoplasmic reticulum stress	biological_process	biological regulation|cellular process|regulation of biological process|response to stimulus|signaling	1	599	12	18088	0.332519100387062	0.540343538128976	2.5164162493044	ENSBGRG00000025797
GO:0070062	extracellular exosome	cellular_component	extracellular region|extracellular region part|organelle	12	599	504	18088	0.910570123149292	0.936371401727312	0.718976071229828	ENSBGRG00000000314;ENSBGRG00000000877;ENSBGRG00000006143;ENSBGRG00000008966;ENSBGRG00000010533;ENSBGRG00000011003;ENSBGRG00000012015;ENSBGRG00000012388;ENSBGRG00000013608;ENSBGRG00000016329;ENSBGRG00000019365;ENSBGRG00000021445
GO:0070063	RNA polymerase binding	molecular_function	binding	1	599	12	18088	0.332519100387062	0.540343538128976	2.5164162493044	ENSBGRG00000001024
GO:0070098	chemokine-mediated signaling pathway	biological_process	biological regulation|cellular process|regulation of biological process|response to stimulus|signaling	3	599	24	18088	0.0436421210551875	0.378231715811625	3.77462437395659	ENSBGRG00000015786;ENSBGRG00000015837;ENSBGRG00000023713
GO:0070207	protein homotrimerization	biological_process	cellular component organization or biogenesis|cellular process	4	599	19	18088	0.00310395494305807	0.154488271737348	6.35726210350584	ENSBGRG00000002333;ENSBGRG00000008966;ENSBGRG00000009456;ENSBGRG00000020517
GO:0070208	protein heterotrimerization	biological_process	cellular component organization or biogenesis|cellular process	1	599	10	18088	0.285985115426744	0.518334743393551	3.01969949916528	ENSBGRG00000020773
GO:0070234	positive regulation of T cell apoptotic process	biological_process	biological regulation|cellular process|positive regulation of biological process|regulation of biological process	1	599	6	18088	0.182977093677507	0.514734939507363	5.03283249860879	ENSBGRG00000023713
GO:0070268	cornification	biological_process	cellular process|developmental process|multicellular organismal process	1	599	24	18088	0.55459087121671	0.668579444747064	1.2582081246522	ENSBGRG00000016522
GO:0070295	renal water absorption	biological_process	biological regulation|establishment of localization|localization|multicellular organismal process	4	599	5	18088	5.7985045895009e-06	0.0101009949949106	24.1575959933222	ENSBGRG00000001621;ENSBGRG00000018302;ENSBGRG00000018322;ENSBGRG00000024189
GO:0070301	cellular response to hydrogen peroxide	biological_process	cellular process|response to stimulus	4	599	34	18088	0.025149790773953	0.294846188528259	3.5525876460768	ENSBGRG00000008966;ENSBGRG00000009609;ENSBGRG00000024942;ENSBGRG00000025797
GO:0070328	triglyceride homeostasis	biological_process	biological regulation	1	599	17	18088	0.436033412802132	0.590645571618441	1.7762938230384	ENSBGRG00000003718
GO:0070365	hepatocyte differentiation	biological_process	cellular process|developmental process|multicellular organismal process	1	599	9	18088	0.261517442894742	0.518334743393551	3.35522166573919	ENSBGRG00000009353
GO:0070372	regulation of ERK1 and ERK2 cascade	biological_process	biological regulation|cellular process|metabolic process|regulation of biological process|response to stimulus|signaling	1	599	10	18088	0.285985115426744	0.518334743393551	3.01969949916528	ENSBGRG00000003550
GO:0070373	negative regulation of ERK1 and ERK2 cascade	biological_process	biological regulation|cellular process|metabolic process|negative regulation of biological process|regulation of biological process|response to stimulus|signaling	2	599	31	18088	0.274152742288084	0.518334743393551	1.94819322526792	ENSBGRG00000016758;ENSBGRG00000021213
GO:0070374	positive regulation of ERK1 and ERK2 cascade	biological_process	biological regulation|cellular process|metabolic process|positive regulation of biological process|regulation of biological process|response to stimulus|signaling	5	599	112	18088	0.313341771939617	0.532009129355567	1.34808013355593	ENSBGRG00000008440;ENSBGRG00000020763;ENSBGRG00000023032;ENSBGRG00000023186;ENSBGRG00000023713
GO:0070410	co-SMAD binding	molecular_function	binding	2	599	11	18088	0.0494020222419989	0.396582132468028	5.49036272575505	ENSBGRG00000015615;ENSBGRG00000025098
GO:0070498	interleukin-1-mediated signaling pathway	biological_process	biological regulation|cellular process|regulation of biological process|response to stimulus|signaling	1	599	17	18088	0.436033412802132	0.590645571618441	1.7762938230384	ENSBGRG00000013697
GO:0070555	response to interleukin-1	biological_process	response to stimulus	2	599	9	18088	0.0337753534631051	0.326870365181829	6.71044333147839	ENSBGRG00000015122;ENSBGRG00000025098
GO:0070588	calcium ion transmembrane transport	biological_process	establishment of localization|localization	1	599	30	18088	0.636189913962424	0.724680477423635	1.00656649972176	ENSBGRG00000009846
GO:0070742	C2H2 zinc finger domain binding	molecular_function	binding	1	599	9	18088	0.261517442894742	0.518334743393551	3.35522166573919	ENSBGRG00000024942
GO:0070821	tertiary granule membrane	cellular_component	cell|cell part|membrane|organelle|organelle part	2	599	16	18088	0.096775984076116	0.514734939507363	3.77462437395659	ENSBGRG00000019356;ENSBGRG00000021915
GO:0070888	E-box binding	molecular_function	binding	4	599	32	18088	0.0205325662895514	0.277972441911241	3.77462437395659	ENSBGRG00000016073;ENSBGRG00000018699;ENSBGRG00000020463;ENSBGRG00000026121
GO:0071157	negative regulation of cell cycle arrest	biological_process	biological regulation|cellular process|negative regulation of biological process|positive regulation of biological process|regulation of biological process	2	599	16	18088	0.096775984076116	0.514734939507363	3.77462437395659	ENSBGRG00000011880;ENSBGRG00000016073
GO:0071222	cellular response to lipopolysaccharide	biological_process	cellular process|multi-organism process|response to stimulus	5	599	66	18088	0.067323962902834	0.458118528815378	2.28765113573127	ENSBGRG00000008966;ENSBGRG00000015122;ENSBGRG00000015786;ENSBGRG00000015837;ENSBGRG00000020463
GO:0071230	cellular response to amino acid stimulus	biological_process	cellular process|response to stimulus	1	599	28	18088	0.610800003883072	0.710763932374289	1.07846410684474	ENSBGRG00000023738
GO:0071243	cellular response to arsenic-containing substance	biological_process	cellular process|response to stimulus	1	599	7	18088	0.210042502420299	0.514734939507363	4.31385642737896	ENSBGRG00000016329
GO:0071260	cellular response to mechanical stimulus	biological_process	cellular process|response to stimulus	1	599	28	18088	0.610800003883072	0.710763932374289	1.07846410684474	ENSBGRG00000024942
GO:0071277	cellular response to calcium ion	biological_process	cellular process|response to stimulus	1	599	43	18088	0.765384523883755	0.82404192868078	0.702255697480297	ENSBGRG00000010533
GO:0071294	cellular response to zinc ion	biological_process	cellular process|response to stimulus	1	599	9	18088	0.261517442894742	0.518334743393551	3.35522166573919	ENSBGRG00000012985
GO:0071300	cellular response to retinoic acid	biological_process	cellular process|response to stimulus	2	599	30	18088	0.261753072834404	0.518334743393551	2.01313299944352	ENSBGRG00000012388;ENSBGRG00000024942
GO:0071310	cellular response to organic substance	biological_process	cellular process|response to stimulus	1	599	15	18088	0.39670457388601	0.570180996459925	2.01313299944352	ENSBGRG00000015552
GO:0071320	cellular response to cAMP	biological_process	cellular process|response to stimulus	1	599	26	18088	0.583641322935444	0.690695098202135	1.16142288429434	ENSBGRG00000002916
GO:0071333	cellular response to glucose stimulus	biological_process	biological regulation|cellular process|response to stimulus	4	599	31	18088	0.0184359235725233	0.277972441911241	3.89638645053584	ENSBGRG00000009353;ENSBGRG00000011225;ENSBGRG00000011880;ENSBGRG00000024942
GO:0071346	cellular response to interferon-gamma	biological_process	cellular process|immune system process|response to stimulus	2	599	45	18088	0.441856604833927	0.594373903954209	1.34208866629568	ENSBGRG00000018414;ENSBGRG00000023713
GO:0071347	cellular response to interleukin-1	biological_process	cellular process|response to stimulus	3	599	37	18088	0.122933069504429	0.514734939507363	2.4484049993232	ENSBGRG00000008966;ENSBGRG00000023713;ENSBGRG00000024189
GO:0071356	cellular response to tumor necrosis factor	biological_process	cellular process|response to stimulus	7	599	56	18088	0.00239432064563355	0.143824364299781	3.77462437395659	ENSBGRG00000002916;ENSBGRG00000008966;ENSBGRG00000009609;ENSBGRG00000021445;ENSBGRG00000023713;ENSBGRG00000024189;ENSBGRG00000024761
GO:0071385	cellular response to glucocorticoid stimulus	biological_process	cellular process|response to stimulus	1	599	12	18088	0.332519100387062	0.540343538128976	2.5164162493044	ENSBGRG00000026504
GO:0071392	cellular response to estradiol stimulus	biological_process	cellular process|response to stimulus	2	599	14	18088	0.0766056825454399	0.488817212432807	4.31385642737896	ENSBGRG00000025797;ENSBGRG00000026504
GO:0071394	cellular response to testosterone stimulus	biological_process	cellular process|response to stimulus	1	599	5	18088	0.154985974889634	0.514734939507363	6.03939899833055	ENSBGRG00000011225
GO:0071397	cellular response to cholesterol	biological_process	cellular process|response to stimulus	1	599	6	18088	0.182977093677507	0.514734939507363	5.03283249860879	ENSBGRG00000011225
GO:0071398	cellular response to fatty acid	biological_process	cellular process|response to stimulus	2	599	11	18088	0.0494020222419989	0.396582132468028	5.49036272575505	ENSBGRG00000008799;ENSBGRG00000015316
GO:0071404	cellular response to low-density lipoprotein particle stimulus	biological_process	cellular process|response to stimulus	1	599	6	18088	0.182977093677507	0.514734939507363	5.03283249860879	ENSBGRG00000000208
GO:0071407	cellular response to organic cyclic compound	biological_process	cellular process|response to stimulus	2	599	22	18088	0.164054578445184	0.514734939507363	2.74518136287752	ENSBGRG00000016750;ENSBGRG00000023713
GO:0071425	hematopoietic stem cell proliferation	biological_process	developmental process|immune system process|multicellular organismal process	1	599	7	18088	0.210042502420299	0.514734939507363	4.31385642737896	ENSBGRG00000018032
GO:0071456	cellular response to hypoxia	biological_process	cellular process|response to stimulus	1	599	47	18088	0.795021823779941	0.84860785356903	0.642489255141548	ENSBGRG00000001621
GO:0071467	cellular response to pH	biological_process	cellular process|response to stimulus	1	599	8	18088	0.236212766291227	0.514734939507363	3.77462437395659	ENSBGRG00000012985
GO:0071470	cellular response to osmotic stress	biological_process	cellular process|response to stimulus	2	599	7	18088	0.0205846412207521	0.277972441911241	8.62771285475793	ENSBGRG00000016329;ENSBGRG00000021445
GO:0071479	cellular response to ionizing radiation	biological_process	cellular process|response to stimulus	1	599	14	18088	0.376025091182589	0.558904188430093	2.15692821368948	ENSBGRG00000011138
GO:0071542	dopaminergic neuron differentiation	biological_process	cellular process|developmental process|multicellular organismal process	3	599	11	18088	0.00488704549802733	0.197982168780549	8.23554408863257	ENSBGRG00000004039;ENSBGRG00000007951;ENSBGRG00000024942
GO:0071549	cellular response to dexamethasone stimulus	biological_process	cellular process|response to stimulus	3	599	17	18088	0.0173792170525143	0.277748588123668	5.32888146911519	ENSBGRG00000009353;ENSBGRG00000016073;ENSBGRG00000024200
GO:0071556	integral component of lumenal side of endoplasmic reticulum membrane	cellular_component	cell|cell part|membrane|membrane part|organelle|organelle part	1	599	10	18088	0.285985115426744	0.518334743393551	3.01969949916528	ENSBGRG00000020723
GO:0071559	response to transforming growth factor beta	biological_process	response to stimulus	1	599	5	18088	0.154985974889634	0.514734939507363	6.03939899833055	ENSBGRG00000025098
GO:0071560	cellular response to transforming growth factor beta stimulus	biological_process	cellular process|response to stimulus	1	599	27	18088	0.597449253815838	0.701318463711044	1.11840722191306	ENSBGRG00000024189
GO:0071625	vocalization behavior	biological_process	NA	1	599	6	18088	0.182977093677507	0.514734939507363	5.03283249860879	ENSBGRG00000012405
GO:0071651	positive regulation of chemokine (C-C motif) ligand 5 production	biological_process	biological regulation|multicellular organismal process|positive regulation of biological process|regulation of biological process	1	599	6	18088	0.182977093677507	0.514734939507363	5.03283249860879	ENSBGRG00000016329
GO:0071732	cellular response to nitric oxide	biological_process	cellular process|response to stimulus	1	599	8	18088	0.236212766291227	0.514734939507363	3.77462437395659	ENSBGRG00000025797
GO:0071773	cellular response to BMP stimulus	biological_process	cellular process|response to stimulus	1	599	15	18088	0.39670457388601	0.570180996459925	2.01313299944352	ENSBGRG00000008025
GO:0071805	potassium ion transmembrane transport	biological_process	cellular process|establishment of localization|localization	1	599	60	18088	0.867868339076162	0.902044538586321	0.503283249860879	ENSBGRG00000010498
GO:0071837	HMG box domain binding	molecular_function	binding	1	599	7	18088	0.210042502420299	0.514734939507363	4.31385642737896	ENSBGRG00000008025
GO:0071889	14-3-3 protein binding	molecular_function	binding	2	599	14	18088	0.0766056825454399	0.488817212432807	4.31385642737896	ENSBGRG00000020700;ENSBGRG00000024200
GO:0071902	positive regulation of protein serine/threonine kinase activity	biological_process	biological regulation|cellular process|metabolic process|positive regulation of biological process|regulation of biological process	2	599	19	18088	0.129374104269315	0.514734939507363	3.17863105175292	ENSBGRG00000015156;ENSBGRG00000016329
GO:0071949	FAD binding	molecular_function	binding	3	599	21	18088	0.0308366622172198	0.319746818942839	4.31385642737897	ENSBGRG00000010232;ENSBGRG00000025797;ENSBGRG00000026285
GO:0072001	renal system development	biological_process	developmental process|multicellular organismal process	1	599	8	18088	0.236212766291227	0.514734939507363	3.77462437395659	ENSBGRG00000024942
GO:0072089	stem cell proliferation	biological_process	NA	1	599	5	18088	0.154985974889634	0.514734939507363	6.03939899833055	ENSBGRG00000024887
GO:0072162	metanephric mesenchymal cell differentiation	biological_process	cellular process|developmental process|multicellular organismal process	1	599	5	18088	0.154985974889634	0.514734939507363	6.03939899833055	ENSBGRG00000024942
GO:0072205	metanephric collecting duct development	biological_process	developmental process|multicellular organismal process	1	599	5	18088	0.154985974889634	0.514734939507363	6.03939899833055	ENSBGRG00000024942
GO:0072321	chaperone-mediated protein transport	biological_process	establishment of localization|localization	1	599	7	18088	0.210042502420299	0.514734939507363	4.31385642737896	ENSBGRG00000015679
GO:0072593	reactive oxygen species metabolic process	biological_process	cellular process|metabolic process	3	599	14	18088	0.0100128324354325	0.237929225369217	6.47078464106845	ENSBGRG00000008799;ENSBGRG00000024200;ENSBGRG00000024942
GO:0072659	protein localization to plasma membrane	biological_process	localization	3	599	77	18088	0.471560530358132	0.612813830879993	1.17650629837608	ENSBGRG00000003995;ENSBGRG00000013554;ENSBGRG00000015799
GO:0072686	mitotic spindle	cellular_component	cell|cell part|organelle|organelle part	3	599	40	18088	0.145709521007661	0.514734939507363	2.26477462437396	ENSBGRG00000005930;ENSBGRG00000020773;ENSBGRG00000025652
GO:0080025	phosphatidylinositol-3,5-bisphosphate binding	molecular_function	binding	1	599	15	18088	0.39670457388601	0.570180996459925	2.01313299944352	ENSBGRG00000000709
GO:0085029	extracellular matrix assembly	biological_process	cellular component organization or biogenesis|cellular process	3	599	6	18088	0.000670624843478322	0.064901582074402	15.0984974958264	ENSBGRG00000018302;ENSBGRG00000018314;ENSBGRG00000018322
GO:0090023	positive regulation of neutrophil chemotaxis	biological_process	biological regulation|cellular process|immune system process|localization|locomotion|positive regulation of biological process|regulation of biological process|response to stimulus	1	599	9	18088	0.261517442894742	0.518334743393551	3.35522166573919	ENSBGRG00000000314
GO:0090026	positive regulation of monocyte chemotaxis	biological_process	biological regulation|cellular process|immune system process|localization|locomotion|positive regulation of biological process|regulation of biological process|response to stimulus	2	599	9	18088	0.0337753534631051	0.326870365181829	6.71044333147839	ENSBGRG00000015786;ENSBGRG00000023713
GO:0090038	negative regulation of protein kinase C signaling	biological_process	biological regulation|cellular process|negative regulation of biological process|regulation of biological process|response to stimulus|signaling	1	599	15	18088	0.39670457388601	0.570180996459925	2.01313299944352	ENSBGRG00000013554
GO:0090084	negative regulation of inclusion body assembly	biological_process	biological regulation|cellular component organization or biogenesis|cellular process|negative regulation of biological process|regulation of biological process	1	599	5	18088	0.154985974889634	0.514734939507363	6.03939899833055	ENSBGRG00000012674
GO:0090090	negative regulation of canonical Wnt signaling pathway	biological_process	biological regulation|cellular process|negative regulation of biological process|regulation of biological process|response to stimulus|signaling	2	599	59	18088	0.586226763209906	0.692813447429889	1.02362694886959	ENSBGRG00000002408;ENSBGRG00000015226
GO:0090102	cochlea development	biological_process	developmental process|multicellular organismal process	1	599	12	18088	0.332519100387062	0.540343538128976	2.5164162493044	ENSBGRG00000024942
GO:0090103	cochlea morphogenesis	biological_process	developmental process|multicellular organismal process	2	599	18	18088	0.118238506187341	0.514734939507363	3.35522166573919	ENSBGRG00000002408;ENSBGRG00000024942
GO:0090129	positive regulation of synapse maturation	biological_process	biological regulation|cellular component organization or biogenesis|cellular process|developmental process|multicellular organismal process|positive regulation of biological process|regulation of biological process	1	599	7	18088	0.210042502420299	0.514734939507363	4.31385642737896	ENSBGRG00000009973
GO:0090190	positive regulation of branching involved in ureteric bud morphogenesis	biological_process	biological regulation|developmental process|multicellular organismal process|positive regulation of biological process|regulation of biological process	2	599	11	18088	0.0494020222419989	0.396582132468028	5.49036272575505	ENSBGRG00000007158;ENSBGRG00000024942
GO:0090200	positive regulation of release of cytochrome c from mitochondria	biological_process	biological regulation|cellular component organization or biogenesis|cellular process|positive regulation of biological process|regulation of biological process|response to stimulus|signaling	1	599	15	18088	0.39670457388601	0.570180996459925	2.01313299944352	ENSBGRG00000011058
GO:0090263	positive regulation of canonical Wnt signaling pathway	biological_process	biological regulation|cellular process|positive regulation of biological process|regulation of biological process|response to stimulus|signaling	2	599	45	18088	0.441856604833927	0.594373903954209	1.34208866629568	ENSBGRG00000008025;ENSBGRG00000016329
GO:0090267	positive regulation of mitotic cell cycle spindle assembly checkpoint	biological_process	biological regulation|cellular component organization or biogenesis|cellular process|negative regulation of biological process|positive regulation of biological process|regulation of biological process	1	599	7	18088	0.210042502420299	0.514734939507363	4.31385642737896	ENSBGRG00000004194
GO:0090280	positive regulation of calcium ion import	biological_process	biological regulation|establishment of localization|localization|positive regulation of biological process|regulation of biological process	2	599	7	18088	0.0205846412207521	0.277972441911241	8.62771285475793	ENSBGRG00000012504;ENSBGRG00000014320
GO:0090281	negative regulation of calcium ion import	biological_process	biological regulation|establishment of localization|localization|negative regulation of biological process|regulation of biological process	1	599	6	18088	0.182977093677507	0.514734939507363	5.03283249860879	ENSBGRG00000003550
GO:0090305	nucleic acid phosphodiester bond hydrolysis	biological_process	cellular process|metabolic process	81	599	2396	18088	0.438325819842377	0.592828865035265	1.020849997631	ENSBGRG00000000197;ENSBGRG00000000343;ENSBGRG00000000475;ENSBGRG00000000543;ENSBGRG00000000616;ENSBGRG00000000763;ENSBGRG00000001489;ENSBGRG00000002059;ENSBGRG00000002713;ENSBGRG00000004252;ENSBGRG00000004265;ENSBGRG00000004354;ENSBGRG00000004479;ENSBGRG00000004490;ENSBGRG00000004500;ENSBGRG00000004954;ENSBGRG00000005804;ENSBGRG00000005901;ENSBGRG00000005944;ENSBGRG00000006106;ENSBGRG00000006433;…
GO:0090307	mitotic spindle assembly	biological_process	cellular component organization or biogenesis|cellular process	1	599	17	18088	0.436033412802132	0.590645571618441	1.7762938230384	ENSBGRG00000009973
GO:0090398	cellular senescence	biological_process	cellular process|developmental process|response to stimulus	1	599	8	18088	0.236212766291227	0.514734939507363	3.77462437395659	ENSBGRG00000011138
GO:0090543	Flemming body	cellular_component	cell|cell part	3	599	16	18088	0.0146667781447552	0.251758880916993	5.66193656093489	ENSBGRG00000005930;ENSBGRG00000014300;ENSBGRG00000020773
GO:0090575	RNA polymerase II transcription factor complex	cellular_component	cell|cell part|macromolecular complex|organelle|organelle part	2	599	38	18088	0.359997862523375	0.557932630352063	1.58931552587646	ENSBGRG00000020463;ENSBGRG00000024189
GO:0090734	site of DNA damage	cellular_component	cell|cell part|organelle|organelle part	1	599	10	18088	0.285985115426744	0.518334743393551	3.01969949916528	ENSBGRG00000022760
GO:0097001	ceramide binding	molecular_function	binding	1	599	5	18088	0.154985974889634	0.514734939507363	6.03939899833055	ENSBGRG00000013710
GO:0097009	energy homeostasis	biological_process	biological regulation|multicellular organismal process	4	599	20	18088	0.00377954588103539	0.164599223119091	6.03939899833055	ENSBGRG00000000461;ENSBGRG00000011880;ENSBGRG00000013575;ENSBGRG00000015156
GO:0097027	ubiquitin-protein transferase activator activity	molecular_function	enzyme regulator activity	1	599	6	18088	0.182977093677507	0.514734939507363	5.03283249860879	ENSBGRG00000009973
GO:0097028	dendritic cell differentiation	biological_process	cellular process|developmental process|immune system process|multicellular organismal process	1	599	5	18088	0.154985974889634	0.514734939507363	6.03939899833055	ENSBGRG00000023032
GO:0097060	synaptic membrane	cellular_component	cell|cell part|membrane|membrane part|synapse|synapse part	1	599	18	18088	0.454727230838296	0.601469123857488	1.6776108328696	ENSBGRG00000021376
GO:0097104	postsynaptic membrane assembly	biological_process	cellular component organization or biogenesis|cellular process|developmental process|multicellular organismal process	1	599	8	18088	0.236212766291227	0.514734939507363	3.77462437395659	ENSBGRG00000019591
GO:0097105	presynaptic membrane assembly	biological_process	cellular component organization or biogenesis|cellular process|developmental process|multicellular organismal process	1	599	6	18088	0.182977093677507	0.514734939507363	5.03283249860879	ENSBGRG00000019591
GO:0097110	scaffold protein binding	molecular_function	binding	1	599	32	18088	0.659926068342417	0.739286952445332	0.943656093489149	ENSBGRG00000023032
GO:0097119	postsynaptic density protein 95 clustering	biological_process	cellular component organization or biogenesis|cellular process|localization	1	599	5	18088	0.154985974889634	0.514734939507363	6.03939899833055	ENSBGRG00000019591
GO:0097191	extrinsic apoptotic signaling pathway	biological_process	biological regulation|cellular process|regulation of biological process|response to stimulus|signaling	1	599	18	18088	0.454727230838296	0.601469123857488	1.6776108328696	ENSBGRG00000024619
GO:0097192	extrinsic apoptotic signaling pathway in absence of ligand	biological_process	biological regulation|cellular process|regulation of biological process|response to stimulus|signaling	1	599	19	18088	0.472802404536573	0.612813830879993	1.58931552587646	ENSBGRG00000008966
GO:0097193	intrinsic apoptotic signaling pathway	biological_process	biological regulation|cellular process|regulation of biological process|response to stimulus|signaling	3	599	16	18088	0.0146667781447552	0.251758880916993	5.66193656093489	ENSBGRG00000006411;ENSBGRG00000016329;ENSBGRG00000018699
GO:0097718	disordered domain specific binding	molecular_function	binding	1	599	14	18088	0.376025091182589	0.558904188430093	2.15692821368948	ENSBGRG00000002811
GO:0097730	non-motile cilium	cellular_component	cell|cell part|organelle	1	599	10	18088	0.285985115426744	0.518334743393551	3.01969949916528	ENSBGRG00000001603
GO:0098609	cell-cell adhesion	biological_process	biological adhesion	4	599	55	18088	0.108596865751472	0.514734939507363	2.19614509030202	ENSBGRG00000001510;ENSBGRG00000006411;ENSBGRG00000016472;ENSBGRG00000024093
GO:0098632	cell-cell adhesion mediator activity	molecular_function	binding	1	599	13	18088	0.354637990565649	0.550605507634011	2.32284576858867	ENSBGRG00000023742
GO:0098685	Schaffer collateral - CA1 synapse	cellular_component	synapse	4	599	52	18088	0.0929223332922476	0.514734939507363	2.32284576858867	ENSBGRG00000008639;ENSBGRG00000014300;ENSBGRG00000020893;ENSBGRG00000023742
GO:0098690	glycinergic synapse	cellular_component	synapse	1	599	7	18088	0.210042502420299	0.514734939507363	4.31385642737896	ENSBGRG00000019591
GO:0098691	dopaminergic synapse	cellular_component	synapse	1	599	6	18088	0.182977093677507	0.514734939507363	5.03283249860879	ENSBGRG00000019591
GO:0098712	L-glutamate import across plasma membrane	biological_process	establishment of localization|localization	1	599	5	18088	0.154985974889634	0.514734939507363	6.03939899833055	ENSBGRG00000020517
GO:0098793	presynapse	cellular_component	cell|cell part|synapse|synapse part	1	599	52	18088	0.826867845155184	0.874562104590365	0.580711442147168	ENSBGRG00000014154
GO:0098974	postsynaptic actin cytoskeleton organization	biological_process	cellular component organization or biogenesis|cellular process	1	599	5	18088	0.154985974889634	0.514734939507363	6.03939899833055	ENSBGRG00000018169
GO:0098976	excitatory chemical synaptic transmission	biological_process	cellular process|signaling	1	599	5	18088	0.154985974889634	0.514734939507363	6.03939899833055	ENSBGRG00000003303
GO:0098978	glutamatergic synapse	cellular_component	synapse	7	599	209	18088	0.541617395394931	0.660250176891512	1.01138260737593	ENSBGRG00000001510;ENSBGRG00000008639;ENSBGRG00000010476;ENSBGRG00000014300;ENSBGRG00000018169;ENSBGRG00000020893;ENSBGRG00000023742
GO:0098982	GABA-ergic synapse	cellular_component	synapse	2	599	34	18088	0.311239225413844	0.528954859191137	1.7762938230384	ENSBGRG00000019591;ENSBGRG00000020893
GO:0099055	integral component of postsynaptic membrane	cellular_component	cell|cell part|membrane|membrane part|synapse|synapse part	2	599	35	18088	0.323523723041213	0.540343538128976	1.72554257095159	ENSBGRG00000010476;ENSBGRG00000019591
GO:0099056	integral component of presynaptic membrane	cellular_component	cell|cell part|membrane|membrane part|synapse|synapse part	1	599	38	18088	0.722253013795144	0.789808380433862	0.79465776293823	ENSBGRG00000010476
GO:0099060	integral component of postsynaptic specialization membrane	cellular_component	cell|cell part|membrane|membrane part|organelle|organelle part|synapse|synapse part	1	599	21	18088	0.507177904743495	0.639341959098108	1.43795214245966	ENSBGRG00000019591
GO:0099061	integral component of postsynaptic density membrane	cellular_component	cell|cell part|membrane|membrane part|organelle|organelle part|synapse|synapse part	2	599	36	18088	0.335751341508433	0.542559217910659	1.6776108328696	ENSBGRG00000010476;ENSBGRG00000023742
GO:0099560	synaptic membrane adhesion	biological_process	biological adhesion|cellular component organization or biogenesis|cellular process	2	599	22	18088	0.164054578445184	0.514734939507363	2.74518136287752	ENSBGRG00000014300;ENSBGRG00000023742
GO:0101003	ficolin-1-rich granule membrane	cellular_component	cell|cell part|membrane|organelle|organelle part	3	599	16	18088	0.0146667781447552	0.251758880916993	5.66193656093489	ENSBGRG00000000314;ENSBGRG00000001242;ENSBGRG00000021915
GO:0120162	positive regulation of cold-induced thermogenesis	biological_process	NA	3	599	49	18088	0.220676712118062	0.514734939507363	1.84879561173384	ENSBGRG00000004623;ENSBGRG00000008966;ENSBGRG00000012504
GO:0120163	negative regulation of cold-induced thermogenesis	biological_process	NA	2	599	29	18088	0.249356906714017	0.518334743393551	2.08255137873467	ENSBGRG00000003819;ENSBGRG00000020463
GO:1900016	negative regulation of cytokine production involved in inflammatory response	biological_process	biological regulation|multicellular organismal process|negative regulation of biological process|regulation of biological process|response to stimulus	1	599	10	18088	0.285985115426744	0.518334743393551	3.01969949916528	ENSBGRG00000013793
GO:1900017	positive regulation of cytokine production involved in inflammatory response	biological_process	biological regulation|multicellular organismal process|positive regulation of biological process|regulation of biological process|response to stimulus	1	599	10	18088	0.285985115426744	0.518334743393551	3.01969949916528	ENSBGRG00000020665
GO:1900026	positive regulation of substrate adhesion-dependent cell spreading	biological_process	biological adhesion|biological regulation|cellular component organization or biogenesis|cellular process|developmental process|positive regulation of biological process|regulation of biological process	1	599	35	18088	0.692662847102665	0.764650620819291	0.862771285475793	ENSBGRG00000013554
GO:1900087	positive regulation of G1/S transition of mitotic cell cycle	biological_process	biological regulation|cellular process|positive regulation of biological process|regulation of biological process	1	599	26	18088	0.583641322935444	0.690695098202135	1.16142288429434	ENSBGRG00000016329
GO:1900118	negative regulation of execution phase of apoptosis	biological_process	biological regulation|cellular process|negative regulation of biological process|regulation of biological process	1	599	7	18088	0.210042502420299	0.514734939507363	4.31385642737896	ENSBGRG00000025320
GO:1900182	positive regulation of protein localization to nucleus	biological_process	biological regulation|localization|positive regulation of biological process|regulation of biological process	2	599	16	18088	0.096775984076116	0.514734939507363	3.77462437395659	ENSBGRG00000013793;ENSBGRG00000025652
GO:1900745	positive regulation of p38MAPK cascade	biological_process	biological regulation|cellular process|metabolic process|positive regulation of biological process|regulation of biological process|response to stimulus|signaling	1	599	18	18088	0.454727230838296	0.601469123857488	1.6776108328696	ENSBGRG00000001269
GO:1901214	regulation of neuron death	biological_process	biological regulation|cellular process|regulation of biological process	1	599	6	18088	0.182977093677507	0.514734939507363	5.03283249860879	ENSBGRG00000023713
GO:1901216	positive regulation of neuron death	biological_process	biological regulation|cellular process|positive regulation of biological process|regulation of biological process	1	599	14	18088	0.376025091182589	0.558904188430093	2.15692821368948	ENSBGRG00000024200
GO:1901224	positive regulation of NIK/NF-kappaB signaling	biological_process	biological regulation|cellular process|positive regulation of biological process|regulation of biological process|response to stimulus|signaling	1	599	32	18088	0.659926068342417	0.739286952445332	0.943656093489149	ENSBGRG00000011938
GO:1901387	positive regulation of voltage-gated calcium channel activity	biological_process	biological regulation|establishment of localization|localization|positive regulation of biological process|regulation of biological process	1	599	6	18088	0.182977093677507	0.514734939507363	5.03283249860879	ENSBGRG00000012958
GO:1901741	positive regulation of myoblast fusion	biological_process	biological regulation|cellular component organization or biogenesis|cellular process|developmental process|positive regulation of biological process|regulation of biological process	1	599	10	18088	0.285985115426744	0.518334743393551	3.01969949916528	ENSBGRG00000015837
GO:1901799	negative regulation of proteasomal protein catabolic process	biological_process	biological regulation|cellular process|metabolic process|negative regulation of biological process|regulation of biological process	1	599	6	18088	0.182977093677507	0.514734939507363	5.03283249860879	ENSBGRG00000021653
[truncated: 48 more rows]
