# Supplementary material for: Correlation of Coding and Non-Coding RNAs on the Fat Deposition of Yaks Under Different Feeding Systems
Source: Int J Mol Sci. 2025 Jun 3;26(11):5359. doi: 10.3390/ijms26115359 (PMC12154009; doi:10.3390/ijms26115359)
Supplement: Supplementary file 1 [file ijms-26-05359-s001.zip › Table S5 The information of GO terms for the target genes of DE miRNAs in the yak adipose tissue under different feeding system..xls]

GO:0061000	negative regulation of dendritic spine development	biological_process	13	2427	13	29333	8.27E-15	1.14E-11	12.08611454	ENSBGRT00000001673(ENSBGRG00000000909);ENSBGRT00000001702(ENSBGRG00000000909);ENSBGRT00000001748(ENSBGRG00000000909);ENSBGRT00000014010(ENSBGRG00000003245);ENSBGRT00000014689(ENSBGRG00000003245);ENSBGRT00000015394(ENSBGRG00000003245);ENSBGRT00000016017(ENSBGRG00000003245);ENSBGRT00000016617(ENSBGRG00000003245);ENSBGRT00000017360(ENSBGRG00000003245);ENSBGRT00000018191(ENSBGRG00000003245);ENSBGRT00…
GO:1903393	positive regulation of adherens junction organization	biological_process	14	2427	15	29333	9.43E-15	1.14E-11	11.28037358	ENSBGRT00000008522(ENSBGRG00000004440);ENSBGRT00000008652(ENSBGRG00000004440);ENSBGRT00000008696(ENSBGRG00000004440);ENSBGRT00000008737(ENSBGRG00000004440);ENSBGRT00000008767(ENSBGRG00000004440);ENSBGRT00000029573(ENSBGRG00000015000);ENSBGRT00000029705(ENSBGRG00000015000);ENSBGRT00000029787(ENSBGRG00000015000);ENSBGRT00000029939(ENSBGRG00000015000);ENSBGRT00000030315(ENSBGRG00000016529);ENSBGRT00…
GO:0006470	protein dephosphorylation	biological_process	35	2427	115	29333	5.63E-12	4.56E-09	3.678382688	ENSBGRT00000002519(ENSBGRG00000001379);ENSBGRT00000002544(ENSBGRG00000001379);ENSBGRT00000007073(ENSBGRG00000003789);ENSBGRT00000014010(ENSBGRG00000003245);ENSBGRT00000014189(ENSBGRG00000007731);ENSBGRT00000014689(ENSBGRG00000003245);ENSBGRT00000015394(ENSBGRG00000003245);ENSBGRT00000016017(ENSBGRG00000003245);ENSBGRT00000016617(ENSBGRG00000003245);ENSBGRT00000017360(ENSBGRG00000003245);ENSBGRT00…
GO:0010909	positive regulation of heparan sulfate proteoglycan biosynthetic process	biological_process	12	2427	14	29333	7.80E-12	4.73E-09	10.35952675	ENSBGRT00000002301(ENSBGRG00000001263);ENSBGRT00000002318(ENSBGRG00000001263);ENSBGRT00000043393(ENSBGRG00000020041);ENSBGRT00000043662(ENSBGRG00000020041);ENSBGRT00000043722(ENSBGRG00000020041);ENSBGRT00000043772(ENSBGRG00000020041);ENSBGRT00000043869(ENSBGRG00000020041);ENSBGRT00000043954(ENSBGRG00000020041);ENSBGRT00000044059(ENSBGRG00000020041);ENSBGRT00000044111(ENSBGRG00000020041);ENSBGRT00…
GO:0048671	negative regulation of collateral sprouting	biological_process	13	2427	17	29333	1.43E-11	5.98E-09	9.242322887	ENSBGRT00000001673(ENSBGRG00000000909);ENSBGRT00000001702(ENSBGRG00000000909);ENSBGRT00000001748(ENSBGRG00000000909);ENSBGRT00000014010(ENSBGRG00000003245);ENSBGRT00000014689(ENSBGRG00000003245);ENSBGRT00000015394(ENSBGRG00000003245);ENSBGRT00000016017(ENSBGRG00000003245);ENSBGRT00000016617(ENSBGRG00000003245);ENSBGRT00000017360(ENSBGRG00000003245);ENSBGRT00000018191(ENSBGRG00000003245);ENSBGRT00…
GO:0043570	maintenance of DNA repeat elements	biological_process	10	2427	10	29333	1.48E-11	5.98E-09	12.08611454	ENSBGRT00000043393(ENSBGRG00000020041);ENSBGRT00000043662(ENSBGRG00000020041);ENSBGRT00000043722(ENSBGRG00000020041);ENSBGRT00000043772(ENSBGRG00000020041);ENSBGRT00000043869(ENSBGRG00000020041);ENSBGRT00000043954(ENSBGRG00000020041);ENSBGRT00000044059(ENSBGRG00000020041);ENSBGRT00000044111(ENSBGRG00000020041);ENSBGRT00000044154(ENSBGRG00000020041);ENSBGRT00000044210(ENSBGRG00000020041);
GO:0007205	protein kinase C-activating G protein-coupled receptor signaling pathway	biological_process	18	2427	35	29333	3.57E-11	1.09E-08	6.215716052	ENSBGRT00000006639(ENSBGRG00000003550);ENSBGRT00000006677(ENSBGRG00000003550);ENSBGRT00000006715(ENSBGRG00000003550);ENSBGRT00000013228(ENSBGRG00000007214);ENSBGRT00000013294(ENSBGRG00000007214);ENSBGRT00000022326(ENSBGRG00000011771);ENSBGRT00000022367(ENSBGRG00000011064);ENSBGRT00000022536(ENSBGRG00000011771);ENSBGRT00000022682(ENSBGRG00000011064);ENSBGRT00000022795(ENSBGRG00000011771);ENSBGRT00…
GO:0046339	diacylglycerol metabolic process	biological_process	12	2427	15	29333	3.60E-11	1.09E-08	9.668891636	ENSBGRT00000022326(ENSBGRG00000011771);ENSBGRT00000022367(ENSBGRG00000011064);ENSBGRT00000022536(ENSBGRG00000011771);ENSBGRT00000022682(ENSBGRG00000011064);ENSBGRT00000022795(ENSBGRG00000011771);ENSBGRT00000022850(ENSBGRG00000011064);ENSBGRT00000022941(ENSBGRG00000011771);ENSBGRT00000022989(ENSBGRG00000011064);ENSBGRT00000023123(ENSBGRG00000011064);ENSBGRT00000023141(ENSBGRG00000011771);ENSBGRT00…
GO:0045956	positive regulation of calcium ion-dependent exocytosis	biological_process	16	2427	28	29333	5.34E-11	1.44E-08	6.906351168	ENSBGRT00000001183(ENSBGRG00000000662);ENSBGRT00000009672(ENSBGRG00000003629);ENSBGRT00000010547(ENSBGRG00000005332);ENSBGRT00000010554(ENSBGRG00000003629);ENSBGRT00000010621(ENSBGRG00000005332);ENSBGRT00000010646(ENSBGRG00000003629);ENSBGRT00000010758(ENSBGRG00000005332);ENSBGRT00000010820(ENSBGRG00000005332);ENSBGRT00000010911(ENSBGRG00000003629);ENSBGRT00000011820(ENSBGRG00000003629);ENSBGRT00…
GO:0090527	actin filament reorganization	biological_process	14	2427	22	29333	1.15E-10	2.79E-08	7.691163801	ENSBGRT00000013714(ENSBGRG00000007431);ENSBGRT00000013755(ENSBGRG00000007431);ENSBGRT00000013906(ENSBGRG00000007431);ENSBGRT00000014873(ENSBGRG00000007906);ENSBGRT00000014959(ENSBGRG00000007906);ENSBGRT00000015002(ENSBGRG00000007906);ENSBGRT00000015094(ENSBGRG00000007906);ENSBGRT00000015201(ENSBGRG00000007906);ENSBGRT00000024361(ENSBGRG00000013247);ENSBGRT00000024529(ENSBGRG00000013247);ENSBGRT00…
GO:0030175	filopodium	cellular_component	31	2567	97	29205	1.02E-10	5.40E-08	3.635978458	ENSBGRT00000003153(ENSBGRG00000001510);ENSBGRT00000003188(ENSBGRG00000001510);ENSBGRT00000003198(ENSBGRG00000001510);ENSBGRT00000005520(ENSBGRG00000002934);ENSBGRT00000015343(ENSBGRG00000008434);ENSBGRT00000015406(ENSBGRG00000008434);ENSBGRT00000024513(ENSBGRG00000013386);ENSBGRT00000024669(ENSBGRG00000013386);ENSBGRT00000024854(ENSBGRG00000013386);ENSBGRT00000025042(ENSBGRG00000013386);ENSBGRT00…
GO:0014731	spectrin-associated cytoskeleton	cellular_component	10	2567	11	29205	2.74E-10	5.47E-08	10.34281262	ENSBGRT00000014873(ENSBGRG00000007906);ENSBGRT00000014959(ENSBGRG00000007906);ENSBGRT00000015002(ENSBGRG00000007906);ENSBGRT00000015094(ENSBGRG00000007906);ENSBGRT00000015201(ENSBGRG00000007906);ENSBGRT00000028780(ENSBGRG00000015284);ENSBGRT00000028974(ENSBGRG00000015284);ENSBGRT00000029191(ENSBGRG00000015284);ENSBGRT00000044777(ENSBGRG00000024238);ENSBGRT00000044823(ENSBGRG00000024238);
GO:0033093	Weibel-Palade body	cellular_component	9	2567	9	29205	3.09E-10	5.47E-08	11.37709388	ENSBGRT00000014456(ENSBGRG00000002102);ENSBGRT00000015418(ENSBGRG00000002102);ENSBGRT00000015802(ENSBGRG00000002102);ENSBGRT00000016647(ENSBGRG00000002102);ENSBGRT00000017157(ENSBGRG00000002102);ENSBGRT00000017432(ENSBGRG00000002102);ENSBGRT00000017739(ENSBGRG00000002102);ENSBGRT00000017976(ENSBGRG00000002102);ENSBGRT00000018177(ENSBGRG00000002102);
GO:0030027	lamellipodium	cellular_component	53	2567	245	29205	6.35E-10	8.43E-08	2.461167248	ENSBGRT00000008484(ENSBGRG00000004578);ENSBGRT00000008528(ENSBGRG00000004578);ENSBGRT00000008585(ENSBGRG00000004578);ENSBGRT00000015871(ENSBGRG00000008680);ENSBGRT00000015955(ENSBGRG00000008680);ENSBGRT00000016049(ENSBGRG00000008680);ENSBGRT00000016112(ENSBGRG00000008680);ENSBGRT00000017806(ENSBGRG00000008960);ENSBGRT00000017926(ENSBGRG00000008960);ENSBGRT00000018034(ENSBGRG00000008960);ENSBGRT00…
GO:0070369	beta-catenin-TCF7L2 complex	cellular_component	10	2567	12	29205	1.51E-09	1.61E-07	9.48091157	ENSBGRT00000043393(ENSBGRG00000020041);ENSBGRT00000043662(ENSBGRG00000020041);ENSBGRT00000043722(ENSBGRG00000020041);ENSBGRT00000043772(ENSBGRG00000020041);ENSBGRT00000043869(ENSBGRG00000020041);ENSBGRT00000043954(ENSBGRG00000020041);ENSBGRT00000044059(ENSBGRG00000020041);ENSBGRT00000044111(ENSBGRG00000020041);ENSBGRT00000044154(ENSBGRG00000020041);ENSBGRT00000044210(ENSBGRG00000020041);
GO:0005769	early endosome	cellular_component	64	2567	333	29205	1.95E-09	1.72E-07	2.186588614	ENSBGRT00000001889(ENSBGRG00000000964);ENSBGRT00000001915(ENSBGRG00000000964);ENSBGRT00000003090(ENSBGRG00000001668);ENSBGRT00000010160(ENSBGRG00000005490);ENSBGRT00000010302(ENSBGRG00000005490);ENSBGRT00000010668(ENSBGRG00000005769);ENSBGRT00000015182(ENSBGRG00000008267);ENSBGRT00000015871(ENSBGRG00000008680);ENSBGRT00000015955(ENSBGRG00000008680);ENSBGRT00000016049(ENSBGRG00000008680);ENSBGRT00…
GO:0030140	trans-Golgi network transport vesicle	cellular_component	13	2567	23	29205	8.93E-09	6.77E-07	6.430531326	ENSBGRT00000013660(ENSBGRG00000007399);ENSBGRT00000013771(ENSBGRG00000007399);ENSBGRT00000013853(ENSBGRG00000007399);ENSBGRT00000013949(ENSBGRG00000007399);ENSBGRT00000014044(ENSBGRG00000007399);ENSBGRT00000048825(ENSBGRG00000021970);ENSBGRT00000048921(ENSBGRG00000021970);ENSBGRT00000048955(ENSBGRG00000021970);ENSBGRT00000048964(ENSBGRG00000021970);ENSBGRT00000048972(ENSBGRG00000021970);ENSBGRT00…
GO:0043025	neuronal cell body	cellular_component	82	2567	490	29205	1.08E-08	7.14E-07	1.903921834	ENSBGRT00000000186(ENSBGRG00000000117);ENSBGRT00000001056(ENSBGRG00000000508);ENSBGRT00000001110(ENSBGRG00000000508);ENSBGRT00000001142(ENSBGRG00000000508);ENSBGRT00000001162(ENSBGRG00000000508);ENSBGRT00000001190(ENSBGRG00000000508);ENSBGRT00000001889(ENSBGRG00000000964);ENSBGRT00000001915(ENSBGRG00000000964);ENSBGRT00000005113(ENSBGRG00000002593);ENSBGRT00000005520(ENSBGRG00000002934);ENSBGRT00…
GO:0019898	extrinsic component of membrane	cellular_component	25	2567	83	29205	2.46E-08	1.45E-06	3.426835507	ENSBGRT00000008102(ENSBGRG00000004411);ENSBGRT00000011087(ENSBGRG00000005986);ENSBGRT00000011120(ENSBGRG00000005986);ENSBGRT00000013228(ENSBGRG00000007214);ENSBGRT00000013294(ENSBGRG00000007214);ENSBGRT00000020338(ENSBGRG00000011063);ENSBGRT00000020548(ENSBGRG00000011063);ENSBGRT00000020599(ENSBGRG00000011063);ENSBGRT00000025156(ENSBGRG00000013434);ENSBGRT00000025262(ENSBGRG00000013434);ENSBGRT00…
GO:0031095	platelet dense tubular network membrane	cellular_component	8	2567	9	29205	2.93E-08	1.55E-06	10.11297234	ENSBGRT00000014873(ENSBGRG00000007906);ENSBGRT00000014959(ENSBGRG00000007906);ENSBGRT00000015002(ENSBGRG00000007906);ENSBGRT00000015094(ENSBGRG00000007906);ENSBGRT00000015201(ENSBGRG00000007906);ENSBGRT00000037266(ENSBGRG00000019027);ENSBGRT00000037465(ENSBGRG00000019027);ENSBGRT00000037807(ENSBGRG00000019027);
GO:0005871	kinesin complex	cellular_component	24	2567	79	29205	3.88E-08	1.87E-06	3.456332319	ENSBGRT00000000296(ENSBGRG00000000185);ENSBGRT00000000301(ENSBGRG00000000185);ENSBGRT00000000365(ENSBGRG00000000228);ENSBGRT00000001056(ENSBGRG00000000508);ENSBGRT00000001110(ENSBGRG00000000508);ENSBGRT00000001142(ENSBGRG00000000508);ENSBGRT00000001162(ENSBGRG00000000508);ENSBGRT00000001190(ENSBGRG00000000508);ENSBGRT00000009261(ENSBGRG00000004995);ENSBGRT00000013102(ENSBGRG00000007137);ENSBGRT00…
GO:0004725	protein tyrosine phosphatase activity	molecular_function	42	2461	128	29555	2.89E-15	2.20E-12	3.940566589	ENSBGRT00000000405(ENSBGRG00000000259);ENSBGRT00000014010(ENSBGRG00000003245);ENSBGRT00000014189(ENSBGRG00000007731);ENSBGRT00000014689(ENSBGRG00000003245);ENSBGRT00000015394(ENSBGRG00000003245);ENSBGRT00000016017(ENSBGRG00000003245);ENSBGRT00000016617(ENSBGRG00000003245);ENSBGRT00000017360(ENSBGRG00000003245);ENSBGRT00000017806(ENSBGRG00000008960);ENSBGRT00000017926(ENSBGRG00000008960);ENSBGRT00…
GO:0008013	beta-catenin binding	molecular_function	30	2461	74	29555	4.27E-14	1.63E-11	4.8686537	ENSBGRT00000001582(ENSBGRG00000000862);ENSBGRT00000001629(ENSBGRG00000000862);ENSBGRT00000020740(ENSBGRG00000011083);ENSBGRT00000023086(ENSBGRG00000012579);ENSBGRT00000023112(ENSBGRG00000012579);ENSBGRT00000028988(ENSBGRG00000015755);ENSBGRT00000029921(ENSBGRG00000016072);ENSBGRT00000030058(ENSBGRG00000016072);ENSBGRT00000030159(ENSBGRG00000016072);ENSBGRT00000030333(ENSBGRG00000016072);ENSBGRT00…
GO:0045295	gamma-catenin binding	molecular_function	14	2461	17	29555	3.98E-13	1.01E-10	9.890049478	ENSBGRT00000029921(ENSBGRG00000016072);ENSBGRT00000030058(ENSBGRG00000016072);ENSBGRT00000030159(ENSBGRG00000016072);ENSBGRT00000030333(ENSBGRG00000016072);ENSBGRT00000043393(ENSBGRG00000020041);ENSBGRT00000043662(ENSBGRG00000020041);ENSBGRT00000043722(ENSBGRG00000020041);ENSBGRT00000043772(ENSBGRG00000020041);ENSBGRT00000043869(ENSBGRG00000020041);ENSBGRT00000043954(ENSBGRG00000020041);ENSBGRT00…
GO:0070016	armadillo repeat domain binding	molecular_function	11	2461	11	29555	1.31E-12	2.49E-10	12.00934579	ENSBGRT00000032200(ENSBGRG00000017163);ENSBGRT00000043393(ENSBGRG00000020041);ENSBGRT00000043662(ENSBGRG00000020041);ENSBGRT00000043722(ENSBGRG00000020041);ENSBGRT00000043772(ENSBGRG00000020041);ENSBGRT00000043869(ENSBGRG00000020041);ENSBGRT00000043954(ENSBGRG00000020041);ENSBGRT00000044059(ENSBGRG00000020041);ENSBGRT00000044111(ENSBGRG00000020041);ENSBGRT00000044154(ENSBGRG00000020041);ENSBGRT00…
GO:0042802	identical protein binding	molecular_function	169	2461	1181	29555	1.86E-12	2.83E-10	1.718526198	ENSBGRT00000001056(ENSBGRG00000000508);ENSBGRT00000001110(ENSBGRG00000000508);ENSBGRT00000001142(ENSBGRG00000000508);ENSBGRT00000001162(ENSBGRG00000000508);ENSBGRT00000001190(ENSBGRG00000000508);ENSBGRT00000004128(ENSBGRG00000001800);ENSBGRT00000004196(ENSBGRG00000001800);ENSBGRT00000004202(ENSBGRG00000002253);ENSBGRT00000004216(ENSBGRG00000002238);ENSBGRT00000004218(ENSBGRG00000001800);ENSBGRT00…
GO:0008332	low voltage-gated calcium channel activity	molecular_function	11	2461	14	29555	3.75E-10	4.76E-08	9.435914553	ENSBGRT00000009672(ENSBGRG00000003629);ENSBGRT00000010554(ENSBGRG00000003629);ENSBGRT00000010646(ENSBGRG00000003629);ENSBGRT00000010911(ENSBGRG00000003629);ENSBGRT00000011820(ENSBGRG00000003629);ENSBGRT00000012038(ENSBGRG00000003629);ENSBGRT00000012407(ENSBGRG00000003629);ENSBGRT00000012567(ENSBGRG00000003629);ENSBGRT00000049258(ENSBGRG00000026596);ENSBGRT00000049269(ENSBGRG00000026596);ENSBGRT00…
GO:0019901	protein kinase binding	molecular_function	84	2461	504	29555	6.96E-10	7.56E-08	2.001557632	ENSBGRT00000000333(ENSBGRG00000000208);ENSBGRT00000000798(ENSBGRG00000000461);ENSBGRT00000000826(ENSBGRG00000000461);ENSBGRT00000003434(ENSBGRG00000001845);ENSBGRT00000003463(ENSBGRG00000001845);ENSBGRT00000003508(ENSBGRG00000001845);ENSBGRT00000003552(ENSBGRG00000001845);ENSBGRT00000003595(ENSBGRG00000001845);ENSBGRT00000003622(ENSBGRG00000001845);ENSBGRT00000003653(ENSBGRG00000001845);ENSBGRT00…
GO:0036143	kringle domain binding	molecular_function	9	2461	10	29555	1.76E-09	1.58E-07	10.80841121	ENSBGRT00000047447(ENSBGRG00000025660);ENSBGRT00000048825(ENSBGRG00000021970);ENSBGRT00000048921(ENSBGRG00000021970);ENSBGRT00000048955(ENSBGRG00000021970);ENSBGRT00000048964(ENSBGRG00000021970);ENSBGRT00000048972(ENSBGRG00000021970);ENSBGRT00000048978(ENSBGRG00000021970);ENSBGRT00000049011(ENSBGRG00000021970);ENSBGRT00000049032(ENSBGRG00000021970);
GO:0030156	benzodiazepine receptor binding	molecular_function	8	2461	8	29555	2.29E-09	1.58E-07	12.00934579	ENSBGRT00000024388(ENSBGRG00000012592);ENSBGRT00000024540(ENSBGRG00000012592);ENSBGRT00000046454(ENSBGRG00000025125);ENSBGRT00000046474(ENSBGRG00000025125);ENSBGRT00000046490(ENSBGRG00000025125);ENSBGRT00000046504(ENSBGRG00000025125);ENSBGRT00000046507(ENSBGRG00000025125);ENSBGRT00000046549(ENSBGRG00000025169);
GO:0033857	diphosphoinositol-pentakisphosphate kinase activity	molecular_function	8	2461	8	29555	2.29E-09	1.58E-07	12.00934579	ENSBGRT00000020298(ENSBGRG00000010551);ENSBGRT00000020382(ENSBGRG00000010551);ENSBGRT00000020602(ENSBGRG00000010551);ENSBGRT00000020667(ENSBGRG00000010551);ENSBGRT00000020887(ENSBGRG00000010551);ENSBGRT00000021046(ENSBGRG00000010551);ENSBGRT00000021229(ENSBGRG00000010551);ENSBGRT00000021326(ENSBGRG00000010551);
GO:0102092	5-diphosphoinositol pentakisphosphate 3-kinase activity	molecular_function	8	2461	8	29555	2.29E-09	1.58E-07	12.00934579	ENSBGRT00000020298(ENSBGRG00000010551);ENSBGRT00000020382(ENSBGRG00000010551);ENSBGRT00000020602(ENSBGRG00000010551);ENSBGRT00000020667(ENSBGRG00000010551);ENSBGRT00000020887(ENSBGRG00000010551);ENSBGRT00000021046(ENSBGRG00000010551);ENSBGRT00000021229(ENSBGRG00000010551);ENSBGRT00000021326(ENSBGRG00000010551);
