# Supplementary material for: Correlation of Coding and Non-Coding RNAs on the Fat Deposition of Yaks Under Different Feeding Systems
Source: Int J Mol Sci. 2025 Jun 3;26(11):5359. doi: 10.3390/ijms26115359 (PMC12154009; doi:10.3390/ijms26115359)
Supplement: Supplementary file 1 [file ijms-26-05359-s001.zip › Table S6 The information of KEGG terms for the DE lncRNAs in the yak adipose tissue under different feeding system..xls]

id	Term	Classification_level1	Classification_level2	ListHits	ListTotal	PopHits	PopTotal	p-value	q-value	Enrichment_score	Gene	hyperlink_only_excel
ko00532	Glycosaminoglycan biosynthesis - chondroitin sulfate / dermatan sulfate	Metabolism	Glycan biosynthesis and metabolism	2	36	8	1400	0.0163362829813672	0.410936647395892	9.72222222222222	TCONS_00030388;TCONS_00030397	=HYPERLINK("../../3.KEGG_map/HF-vs-G-Total/ko00532.html","ko00532")
ko00534	Glycosaminoglycan biosynthesis - heparan sulfate / heparin	Metabolism	Glycan biosynthesis and metabolism	2	36	20	1400	0.0914390389150667	0.525830047524424	3.88888888888889	TCONS_00030388;TCONS_00030397	=HYPERLINK("../../3.KEGG_map/HF-vs-G-Total/ko00534.html","ko00534")
ko00603	Glycosphingolipid biosynthesis - globo and isoglobo series	Metabolism	Glycan biosynthesis and metabolism	1	36	8	1400	0.188552179942685	0.554229134983043	4.86111111111111	TCONS_00015094	=HYPERLINK("../../3.KEGG_map/HF-vs-G-Total/ko00603.html","ko00603")
ko01521	EGFR tyrosine kinase inhibitor resistance	Human Diseases	Drug resistance: antineoplastic	1	36	8	1400	0.188552179942685	0.554229134983043	4.86111111111111	TCONS_00024140	=HYPERLINK("../../3.KEGG_map/HF-vs-G-Total/ko01521.html","ko01521")
ko01522	Endocrine resistance	Human Diseases	Drug resistance: antineoplastic	2	36	24	1400	0.124681351474863	0.525830047524424	3.24074074074074	TCONS_00024140;TCONS_00038960	=HYPERLINK("../../3.KEGG_map/HF-vs-G-Total/ko01522.html","ko01522")
ko01524	Platinum drug resistance	Human Diseases	Drug resistance: antineoplastic	2	36	19	1400	0.0836135207774324	0.525830047524424	4.09356725146199	TCONS_00024140;TCONS_00038960	=HYPERLINK("../../3.KEGG_map/HF-vs-G-Total/ko01524.html","ko01524")
ko03010	Ribosome	Genetic Information Processing	Translation	1	36	45	1400	0.696190589166885	0.718409437757318	0.864197530864198	TCONS_00004590	=HYPERLINK("../../3.KEGG_map/HF-vs-G-Total/ko03010.html","ko03010")
ko04022	cGMP-PKG signaling pathway	Environmental Information Processing	Signal transduction	1	36	29	1400	0.533841931079829	0.638192690808596	1.34099616858238	TCONS_00011092	=HYPERLINK("../../3.KEGG_map/HF-vs-G-Total/ko04022.html","ko04022")
ko04064	NF-kappa B signaling pathway	Environmental Information Processing	Signal transduction	1	36	29	1400	0.533841931079829	0.638192690808596	1.34099616858238	TCONS_00024140	=HYPERLINK("../../3.KEGG_map/HF-vs-G-Total/ko04064.html","ko04064")
ko04066	HIF-1 signaling pathway	Environmental Information Processing	Signal transduction	1	36	15	1400	0.32480489678732	0.633959310633899	2.59259259259259	TCONS_00024140	=HYPERLINK("../../3.KEGG_map/HF-vs-G-Total/ko04066.html","ko04066")
ko04068	FoxO signaling pathway	Environmental Information Processing	Signal transduction	2	36	22	1400	0.107701637431469	0.525830047524424	3.53535353535354	TCONS_00011092;TCONS_00038960	=HYPERLINK("../../3.KEGG_map/HF-vs-G-Total/ko04068.html","ko04068")
ko04071	Sphingolipid signaling pathway	Environmental Information Processing	Signal transduction	1	36	25	1400	0.48159076481808	0.638192690808596	1.55555555555556	TCONS_00024140	=HYPERLINK("../../3.KEGG_map/HF-vs-G-Total/ko04071.html","ko04071")
ko04080	Neuroactive ligand-receptor interaction	Environmental Information Processing	Signaling molecules and interaction	1	36	42	1400	0.670669217801509	0.70711863181246	0.925925925925926	TCONS_00008012	=HYPERLINK("../../3.KEGG_map/HF-vs-G-Total/ko04080.html","ko04080")
ko04110	Cell cycle	Cellular Processes	Cell growth and death	1	36	16	1400	0.342355094415953	0.633959310633899	2.43055555555556	TCONS_00038960	=HYPERLINK("../../3.KEGG_map/HF-vs-G-Total/ko04110.html","ko04110")
ko04115	p53 signaling pathway	Cellular Processes	Cell growth and death	2	36	10	1400	0.0254187616945912	0.410936647395892	7.77777777777778	TCONS_00024140;TCONS_00038960	=HYPERLINK("../../3.KEGG_map/HF-vs-G-Total/ko04115.html","ko04115")
ko04120	Ubiquitin mediated proteolysis	Genetic Information Processing	Folding, sorting and degradation	2	36	23	1400	0.116108931242341	0.525830047524424	3.38164251207729	TCONS_00033402;TCONS_00038960	=HYPERLINK("../../3.KEGG_map/HF-vs-G-Total/ko04120.html","ko04120")
ko04140	Autophagy - animal	Cellular Processes	Transport and catabolism	2	36	19	1400	0.0836135207774324	0.525830047524424	4.09356725146199	TCONS_00011092;TCONS_00024140	=HYPERLINK("../../3.KEGG_map/HF-vs-G-Total/ko04140.html","ko04140")
ko04141	Protein processing in endoplasmic reticulum	Genetic Information Processing	Folding, sorting and degradation	3	36	30	1400	0.0393762379715723	0.477436885405314	3.88888888888889	TCONS_00024140;TCONS_00033402;TCONS_00046445	=HYPERLINK("../../3.KEGG_map/HF-vs-G-Total/ko04141.html","ko04141")
ko04142	Lysosome	Cellular Processes	Transport and catabolism	1	36	8	1400	0.188552179942685	0.554229134983043	4.86111111111111	TCONS_00027358	=HYPERLINK("../../3.KEGG_map/HF-vs-G-Total/ko04142.html","ko04142")
ko04144	Endocytosis	Cellular Processes	Transport and catabolism	1	36	42	1400	0.670669217801509	0.70711863181246	0.925925925925926	TCONS_00038960	=HYPERLINK("../../3.KEGG_map/HF-vs-G-Total/ko04144.html","ko04144")
ko04146	Peroxisome	Cellular Processes	Transport and catabolism	1	36	5	1400	0.122292880127387	0.525830047524424	7.77777777777778	TCONS_00035557	=HYPERLINK("../../3.KEGG_map/HF-vs-G-Total/ko04146.html","ko04146")
ko04151	PI3K-Akt signaling pathway	Environmental Information Processing	Signal transduction	2	36	46	1400	0.332964577691132	0.633959310633899	1.69082125603865	TCONS_00024140;TCONS_00038960	=HYPERLINK("../../3.KEGG_map/HF-vs-G-Total/ko04151.html","ko04151")
ko04152	AMPK signaling pathway	Environmental Information Processing	Signal transduction	1	36	30	1400	0.546082405537252	0.638192690808596	1.2962962962963	TCONS_00011092	=HYPERLINK("../../3.KEGG_map/HF-vs-G-Total/ko04152.html","ko04152")
ko04210	Apoptosis	Cellular Processes	Cell growth and death	1	36	23	1400	0.453372435818997	0.638192690808596	1.69082125603865	TCONS_00024140	=HYPERLINK("../../3.KEGG_map/HF-vs-G-Total/ko04210.html","ko04210")
ko04211	Longevity regulating pathway	Organismal Systems	Aging	1	36	18	1400	0.376134919071139	0.638192690808596	2.16049382716049	TCONS_00011092	=HYPERLINK("../../3.KEGG_map/HF-vs-G-Total/ko04211.html","ko04211")
ko04213	Longevity regulating pathway - multiple species	Organismal Systems	Aging	1	36	13	1400	0.28832803525279	0.62150709821157	2.99145299145299	TCONS_00011092	=HYPERLINK("../../3.KEGG_map/HF-vs-G-Total/ko04213.html","ko04213")
ko04215	Apoptosis - multiple species	Cellular Processes	Cell growth and death	1	36	17	1400	0.359461464792417	0.633959310633899	2.28758169934641	TCONS_00024140	=HYPERLINK("../../3.KEGG_map/HF-vs-G-Total/ko04215.html","ko04215")
ko04217	Necroptosis	Cellular Processes	Cell growth and death	1	36	24	1400	0.467663352529611	0.638192690808596	1.62037037037037	TCONS_00024140	=HYPERLINK("../../3.KEGG_map/HF-vs-G-Total/ko04217.html","ko04217")
ko04218	Cellular senescence	Cellular Processes	Cell growth and death	1	36	32	1400	0.569632982324603	0.647735261210829	1.21527777777778	TCONS_00038960	=HYPERLINK("../../3.KEGG_map/HF-vs-G-Total/ko04218.html","ko04218")
ko04261	Adrenergic signaling in cardiomyocytes	Organismal Systems	Circulatory system	1	36	38	1400	0.63337785678388	0.682640578978182	1.0233918128655	TCONS_00024140	=HYPERLINK("../../3.KEGG_map/HF-vs-G-Total/ko04261.html","ko04261")
ko04340	Hedgehog signaling pathway	Environmental Information Processing	Signal transduction	1	36	8	1400	0.188552179942685	0.554229134983043	4.86111111111111	TCONS_00024140	=HYPERLINK("../../3.KEGG_map/HF-vs-G-Total/ko04340.html","ko04340")
ko04350	TGF-beta signaling pathway	Environmental Information Processing	Signal transduction	2	36	31	1400	0.18824955734764	0.554229134983043	2.5089605734767	TCONS_00011557;TCONS_00011558	=HYPERLINK("../../3.KEGG_map/HF-vs-G-Total/ko04350.html","ko04350")
ko04361	Axon regeneration	Organismal Systems	Development and regeneration	1	36	30	1400	0.546082405537252	0.638192690808596	1.2962962962963	TCONS_00010690	=HYPERLINK("../../3.KEGG_map/HF-vs-G-Total/ko04361.html","ko04361")
ko04371	Apelin signaling pathway	Environmental Information Processing	Signal transduction	1	36	28	1400	0.521280785510124	0.638192690808596	1.38888888888889	TCONS_00008012	=HYPERLINK("../../3.KEGG_map/HF-vs-G-Total/ko04371.html","ko04371")
ko04380	Osteoclast differentiation	Organismal Systems	Development and regeneration	4	36	15	1400	0.00041163894913536	0.0399289780661299	10.3703703703704	ENSBGRT00000012515;TCONS_00021571;TCONS_00023054;TCONS_00023056	=HYPERLINK("../../3.KEGG_map/HF-vs-G-Total/ko04380.html","ko04380")
ko04390	Hippo signaling pathway	Environmental Information Processing	Signal transduction	2	36	33	1400	0.207218651650584	0.564588229011437	2.35690235690236	TCONS_00011557;TCONS_00011558	=HYPERLINK("../../3.KEGG_map/HF-vs-G-Total/ko04390.html","ko04390")
ko04391	Hippo signaling pathway - fly	Environmental Information Processing	Signal transduction	3	36	24	1400	0.0218123086845984	0.410936647395892	4.86111111111111	ENSBGRT00000031781;TCONS_00011557;TCONS_00011558	=HYPERLINK("../../3.KEGG_map/HF-vs-G-Total/ko04391.html","ko04391")
ko04510	Focal adhesion	Cellular Processes	Cellular community - eukaryotes	1	36	24	1400	0.467663352529611	0.638192690808596	1.62037037037037	TCONS_00024140	=HYPERLINK("../../3.KEGG_map/HF-vs-G-Total/ko04510.html","ko04510")
ko04514	Cell adhesion molecules (CAMs)	Environmental Information Processing	Signaling molecules and interaction	2	36	8	1400	0.0163362829813672	0.410936647395892	9.72222222222222	TCONS_00023109;TCONS_00029999	=HYPERLINK("../../3.KEGG_map/HF-vs-G-Total/ko04514.html","ko04514")
ko04530	Tight junction	Cellular Processes	Cellular community - eukaryotes	1	36	12	1400	0.269378190037628	0.607667079852323	3.24074074074074	TCONS_00029999	=HYPERLINK("../../3.KEGG_map/HF-vs-G-Total/ko04530.html","ko04530")
ko04550	Signaling pathways regulating pluripotency of stem cells	Cellular Processes	Cellular community - eukaryotes	2	36	26	1400	0.142268356335369	0.552001222581233	2.99145299145299	TCONS_00011557;TCONS_00011558	=HYPERLINK("../../3.KEGG_map/HF-vs-G-Total/ko04550.html","ko04550")
ko04621	NOD-like receptor signaling pathway	Organismal Systems	Immune system	1	36	33	1400	0.580958430158166	0.647735261210829	1.17845117845118	TCONS_00024140	=HYPERLINK("../../3.KEGG_map/HF-vs-G-Total/ko04621.html","ko04621")
ko04625	C-type lectin receptor signaling pathway	Organismal Systems	Immune system	1	36	15	1400	0.32480489678732	0.633959310633899	2.59259259259259	TCONS_00038960	=HYPERLINK("../../3.KEGG_map/HF-vs-G-Total/ko04625.html","ko04625")
ko04630	Jak-STAT signaling pathway	Environmental Information Processing	Signal transduction	1	36	28	1400	0.521280785510124	0.638192690808596	1.38888888888889	TCONS_00024140	=HYPERLINK("../../3.KEGG_map/HF-vs-G-Total/ko04630.html","ko04630")
ko04657	IL-17 signaling pathway	Organismal Systems	Immune system	3	36	28	1400	0.0329069375065999	0.455996134020028	4.16666666666667	TCONS_00023054;TCONS_00023056;TCONS_00032974	=HYPERLINK("../../3.KEGG_map/HF-vs-G-Total/ko04657.html","ko04657")
ko04662	B cell receptor signaling pathway	Organismal Systems	Immune system	1	36	8	1400	0.188552179942685	0.554229134983043	4.86111111111111	TCONS_00021571	=HYPERLINK("../../3.KEGG_map/HF-vs-G-Total/ko04662.html","ko04662")
ko04670	Leukocyte transendothelial migration	Organismal Systems	Immune system	1	36	14	1400	0.306799694034982	0.633959310633899	2.77777777777778	TCONS_00029999	=HYPERLINK("../../3.KEGG_map/HF-vs-G-Total/ko04670.html","ko04670")
ko04722	Neurotrophin signaling pathway	Organismal Systems	Nervous system	2	36	24	1400	0.124681351474863	0.525830047524424	3.24074074074074	ENSBGRT00000047414;TCONS_00024140	=HYPERLINK("../../3.KEGG_map/HF-vs-G-Total/ko04722.html","ko04722")
ko04725	Cholinergic synapse	Organismal Systems	Nervous system	1	36	20	1400	0.408225427283663	0.638192690808596	1.94444444444444	TCONS_00024140	=HYPERLINK("../../3.KEGG_map/HF-vs-G-Total/ko04725.html","ko04725")
ko04740	Olfactory transduction	Organismal Systems	Sensory system	2	36	58	1400	0.444798923234407	0.638192690808596	1.34099616858238	ENSBGRT00000013033;TCONS_00051020	=HYPERLINK("../../3.KEGG_map/HF-vs-G-Total/ko04740.html","ko04740")
ko04742	Taste transduction	Organismal Systems	Sensory system	3	36	72	1400	0.281311458436514	0.620163897007769	1.62037037037037	ENSBGRT00000034910;TCONS_00009088;TCONS_00049764	=HYPERLINK("../../3.KEGG_map/HF-vs-G-Total/ko04742.html","ko04742")
ko04910	Insulin signaling pathway	Organismal Systems	Endocrine system	1	36	25	1400	0.48159076481808	0.638192690808596	1.55555555555556	TCONS_00011092	=HYPERLINK("../../3.KEGG_map/HF-vs-G-Total/ko04910.html","ko04910")
ko04915	Estrogen signaling pathway	Organismal Systems	Endocrine system	1	36	29	1400	0.533841931079829	0.638192690808596	1.34099616858238	TCONS_00024140	=HYPERLINK("../../3.KEGG_map/HF-vs-G-Total/ko04915.html","ko04915")
ko04919	Thyroid hormone signaling pathway	Organismal Systems	Endocrine system	1	36	17	1400	0.359461464792417	0.633959310633899	2.28758169934641	TCONS_00038960	=HYPERLINK("../../3.KEGG_map/HF-vs-G-Total/ko04919.html","ko04919")
ko04920	Adipocytokine signaling pathway	Organismal Systems	Endocrine system	1	36	10	1400	0.229995581397184	0.572040292192997	3.88888888888889	TCONS_00011092	=HYPERLINK("../../3.KEGG_map/HF-vs-G-Total/ko04920.html","ko04920")
ko04923	Regulation of lipolysis in adipocytes	Organismal Systems	Endocrine system	1	36	20	1400	0.408225427283663	0.638192690808596	1.94444444444444	TCONS_00011092	=HYPERLINK("../../3.KEGG_map/HF-vs-G-Total/ko04923.html","ko04923")
ko04928	Parathyroid hormone synthesis, secretion and action	Organismal Systems	Endocrine system	1	36	16	1400	0.342355094415953	0.633959310633899	2.43055555555556	TCONS_00024140	=HYPERLINK("../../3.KEGG_map/HF-vs-G-Total/ko04928.html","ko04928")
ko04931	Insulin resistance	Human Diseases	Endocrine and metabolic disease	1	36	15	1400	0.32480489678732	0.633959310633899	2.59259259259259	TCONS_00011092	=HYPERLINK("../../3.KEGG_map/HF-vs-G-Total/ko04931.html","ko04931")
ko04932	Non-alcoholic fatty liver disease (NAFLD)	Human Diseases	Endocrine and metabolic disease	1	36	10	1400	0.229995581397184	0.572040292192997	3.88888888888889	TCONS_00011092	=HYPERLINK("../../3.KEGG_map/HF-vs-G-Total/ko04932.html","ko04932")
ko04933	AGE-RAGE signaling pathway in diabetic complications	Human Diseases	Endocrine and metabolic disease	1	36	19	1400	0.392386107865234	0.638192690808596	2.04678362573099	TCONS_00024140	=HYPERLINK("../../3.KEGG_map/HF-vs-G-Total/ko04933.html","ko04933")
ko04935	Growth hormone synthesis, secretion and action	Organismal Systems	Endocrine system	1	36	21	1400	0.423663024832785	0.638192690808596	1.85185185185185	TCONS_00011092	=HYPERLINK("../../3.KEGG_map/HF-vs-G-Total/ko04935.html","ko04935")
ko04970	Salivary secretion	Organismal Systems	Digestive system	1	36	23	1400	0.453372435818997	0.638192690808596	1.69082125603865	TCONS_00032974	=HYPERLINK("../../3.KEGG_map/HF-vs-G-Total/ko04970.html","ko04970")
ko05010	Alzheimer disease	Human Diseases	Neurodegenerative disease	2	36	62	1400	0.479955942887708	0.638192690808596	1.25448028673835	TCONS_00011092;TCONS_00033249	=HYPERLINK("../../3.KEGG_map/HF-vs-G-Total/ko05010.html","ko05010")
ko05014	Amyotrophic lateral sclerosis (ALS)	Human Diseases	Neurodegenerative disease	1	36	5	1400	0.122292880127387	0.525830047524424	7.77777777777778	TCONS_00024140	=HYPERLINK("../../3.KEGG_map/HF-vs-G-Total/ko05014.html","ko05014")
ko05016	Huntington disease	Human Diseases	Neurodegenerative disease	1	36	37	1400	0.623431815219615	0.679470630070816	1.05105105105105	TCONS_00033249	=HYPERLINK("../../3.KEGG_map/HF-vs-G-Total/ko05016.html","ko05016")
ko05020	Prion diseases	Human Diseases	Neurodegenerative disease	1	36	5	1400	0.122292880127387	0.525830047524424	7.77777777777778	TCONS_00020336	=HYPERLINK("../../3.KEGG_map/HF-vs-G-Total/ko05020.html","ko05020")
ko05030	Cocaine addiction	Human Diseases	Substance dependence	2	36	20	1400	0.0914390389150667	0.525830047524424	3.88888888888889	TCONS_00023054;TCONS_00023056	=HYPERLINK("../../3.KEGG_map/HF-vs-G-Total/ko05030.html","ko05030")
ko05031	Amphetamine addiction	Human Diseases	Substance dependence	2	36	23	1400	0.116108931242341	0.525830047524424	3.38164251207729	TCONS_00023054;TCONS_00023056	=HYPERLINK("../../3.KEGG_map/HF-vs-G-Total/ko05031.html","ko05031")
ko05034	Alcoholism	Human Diseases	Substance dependence	3	36	46	1400	0.111451744935085	0.525830047524424	2.53623188405797	TCONS_00023054;TCONS_00023056;TCONS_00030910	=HYPERLINK("../../3.KEGG_map/HF-vs-G-Total/ko05034.html","ko05034")
ko05130	Pathogenic Escherichia coli infection	Human Diseases	Infectious disease: bacterial	1	36	27	1400	0.508390814140165	0.638192690808596	1.440329218107	TCONS_00029999	=HYPERLINK("../../3.KEGG_map/HF-vs-G-Total/ko05130.html","ko05130")
ko05131	Shigellosis	Human Diseases	Infectious disease: bacterial	2	36	25	1400	0.133405457606343	0.539180391158971	3.11111111111111	TCONS_00024140;TCONS_00038960	=HYPERLINK("../../3.KEGG_map/HF-vs-G-Total/ko05131.html","ko05131")
ko05132	Salmonella infection	Human Diseases	Infectious disease: bacterial	2	36	48	1400	0.352122393459843	0.633959310633899	1.62037037037037	TCONS_00024140;TCONS_00033249	=HYPERLINK("../../3.KEGG_map/HF-vs-G-Total/ko05132.html","ko05132")
ko05145	Toxoplasmosis	Human Diseases	Infectious disease: parasitic	1	36	10	1400	0.229995581397184	0.572040292192997	3.88888888888889	TCONS_00024140	=HYPERLINK("../../3.KEGG_map/HF-vs-G-Total/ko05145.html","ko05145")
ko05152	Tuberculosis	Human Diseases	Infectious disease: bacterial	1	36	35	1400	0.602746629568382	0.664391171228785	1.11111111111111	TCONS_00024140	=HYPERLINK("../../3.KEGG_map/HF-vs-G-Total/ko05152.html","ko05152")
ko05160	Hepatitis C	Human Diseases	Infectious disease: viral	1	36	25	1400	0.48159076481808	0.638192690808596	1.55555555555556	TCONS_00029999	=HYPERLINK("../../3.KEGG_map/HF-vs-G-Total/ko05160.html","ko05160")
ko05161	Hepatitis B	Human Diseases	Infectious disease: viral	1	36	29	1400	0.533841931079829	0.638192690808596	1.34099616858238	TCONS_00024140	=HYPERLINK("../../3.KEGG_map/HF-vs-G-Total/ko05161.html","ko05161")
ko05162	Measles	Human Diseases	Infectious disease: viral	1	36	20	1400	0.408225427283663	0.638192690808596	1.94444444444444	TCONS_00024140	=HYPERLINK("../../3.KEGG_map/HF-vs-G-Total/ko05162.html","ko05162")
ko05163	Human cytomegalovirus infection	Human Diseases	Infectious disease: viral	1	36	45	1400	0.696190589166885	0.718409437757318	0.864197530864198	TCONS_00038960	=HYPERLINK("../../3.KEGG_map/HF-vs-G-Total/ko05163.html","ko05163")
ko05164	Influenza A	Human Diseases	Infectious disease: viral	1	36	29	1400	0.533841931079829	0.638192690808596	1.34099616858238	TCONS_00046445	=HYPERLINK("../../3.KEGG_map/HF-vs-G-Total/ko05164.html","ko05164")
ko05165	Human papillomavirus infection	Human Diseases	Infectious disease: viral	1	36	71	1400	0.850147328564905	0.859003029904122	0.54773082942097	TCONS_00038960	=HYPERLINK("../../3.KEGG_map/HF-vs-G-Total/ko05165.html","ko05165")
ko05168	Herpes simplex virus 1 infection	Human Diseases	Infectious disease: viral	4	36	334	1400	0.984893678863029	0.984893678863029	0.465735196274118	TCONS_00017888;TCONS_00024140;TCONS_00027934;TCONS_00028501	=HYPERLINK("../../3.KEGG_map/HF-vs-G-Total/ko05168.html","ko05168")
ko05169	Epstein-Barr virus infection	Human Diseases	Infectious disease: viral	2	36	32	1400	0.197702896531612	0.564034734222539	2.43055555555556	TCONS_00024140;TCONS_00038960	=HYPERLINK("../../3.KEGG_map/HF-vs-G-Total/ko05169.html","ko05169")
ko05170	Human immunodeficiency virus 1 infection	Human Diseases	Infectious disease: viral	1	36	33	1400	0.580958430158166	0.647735261210829	1.17845117845118	TCONS_00024140	=HYPERLINK("../../3.KEGG_map/HF-vs-G-Total/ko05170.html","ko05170")
ko05200	Pathways in cancer	Human Diseases	Cancer: overview	2	36	111	1400	0.794304205062905	0.811026398853703	0.700700700700701	TCONS_00024140;TCONS_00038960	=HYPERLINK("../../3.KEGG_map/HF-vs-G-Total/ko05200.html","ko05200")
ko05202	Transcriptional misregulation in cancer	Human Diseases	Cancer: overview	3	36	44	1400	0.100657178014277	0.525830047524424	2.65151515151515	TCONS_00011557;TCONS_00011558;TCONS_00038960	=HYPERLINK("../../3.KEGG_map/HF-vs-G-Total/ko05202.html","ko05202")
ko05203	Viral carcinogenesis	Human Diseases	Cancer: overview	1	36	23	1400	0.453372435818997	0.638192690808596	1.69082125603865	TCONS_00038960	=HYPERLINK("../../3.KEGG_map/HF-vs-G-Total/ko05203.html","ko05203")
ko05205	Proteoglycans in cancer	Human Diseases	Cancer: overview	1	36	31	1400	0.558010167143572	0.64436888348722	1.25448028673835	TCONS_00038960	=HYPERLINK("../../3.KEGG_map/HF-vs-G-Total/ko05205.html","ko05205")
ko05206	MicroRNAs in cancer	Human Diseases	Cancer: overview	4	36	44	1400	0.0240161188278534	0.410936647395892	3.53535353535354	ENSBGRT00000012585;TCONS_00011092;TCONS_00024140;TCONS_00038960	=HYPERLINK("../../3.KEGG_map/HF-vs-G-Total/ko05206.html","ko05206")
ko05210	Colorectal cancer	Human Diseases	Cancer: specific types	1	36	8	1400	0.188552179942685	0.554229134983043	4.86111111111111	TCONS_00024140	=HYPERLINK("../../3.KEGG_map/HF-vs-G-Total/ko05210.html","ko05210")
ko05214	Glioma	Human Diseases	Cancer: specific types	1	36	12	1400	0.269378190037628	0.607667079852323	3.24074074074074	TCONS_00038960	=HYPERLINK("../../3.KEGG_map/HF-vs-G-Total/ko05214.html","ko05214")
ko05215	Prostate cancer	Human Diseases	Cancer: specific types	2	36	17	1400	0.0686531683925342	0.525830047524424	4.57516339869281	TCONS_00024140;TCONS_00038960	=HYPERLINK("../../3.KEGG_map/HF-vs-G-Total/ko05215.html","ko05215")
ko05218	Melanoma	Human Diseases	Cancer: specific types	1	36	8	1400	0.188552179942685	0.554229134983043	4.86111111111111	TCONS_00038960	=HYPERLINK("../../3.KEGG_map/HF-vs-G-Total/ko05218.html","ko05218")
ko05219	Bladder cancer	Human Diseases	Cancer: specific types	1	36	12	1400	0.269378190037628	0.607667079852323	3.24074074074074	TCONS_00038960	=HYPERLINK("../../3.KEGG_map/HF-vs-G-Total/ko05219.html","ko05219")
ko05220	Chronic myeloid leukemia	Human Diseases	Cancer: specific types	1	36	11	1400	0.249938141878984	0.606099994056537	3.53535353535354	TCONS_00038960	=HYPERLINK("../../3.KEGG_map/HF-vs-G-Total/ko05220.html","ko05220")
ko05222	Small cell lung cancer	Human Diseases	Cancer: specific types	1	36	9	1400	0.209537899426925	0.564588229011437	4.32098765432099	TCONS_00024140	=HYPERLINK("../../3.KEGG_map/HF-vs-G-Total/ko05222.html","ko05222")
ko05226	Gastric cancer	Human Diseases	Cancer: specific types	1	36	19	1400	0.392386107865234	0.638192690808596	2.04678362573099	TCONS_00024140	=HYPERLINK("../../3.KEGG_map/HF-vs-G-Total/ko05226.html","ko05226")
ko05418	Fluid shear stress and atherosclerosis	Human Diseases	Cardiovascular disease	1	36	22	1400	0.438708805185229	0.638192690808596	1.76767676767677	TCONS_00024140	=HYPERLINK("../../3.KEGG_map/HF-vs-G-Total/ko05418.html","ko05418")
