# Supplementary material for: Correlation of Coding and Non-Coding RNAs on the Fat Deposition of Yaks Under Different Feeding Systems
Source: Int J Mol Sci. 2025 Jun 3;26(11):5359. doi: 10.3390/ijms26115359 (PMC12154009; doi:10.3390/ijms26115359)
Supplement: Supplementary file 1 [file ijms-26-05359-s001.zip › Table S7 The information of KEGG terms for the DE circRNAs in the yak adipose tissue under different feeding system..xls]

id	Term	Classification_level1	Classification_level2	ListHits	ListTotal	PopHits	PopTotal	p-value	q-value	Enrichment_score	Gene	hyperlink_only_excel
ko00020	Citrate cycle (TCA cycle)	Metabolism	Carbohydrate metabolism	3	421	6	2327	0.0765978242237718	0.978193965506129	2.76365795724466	circRNA_03079|15:65776634_65793905_+(SUCLA2);circRNA_03526|17:22120809_22121278_-(IDH2);circRNA_08055|4:47330046_47332313_+(OGDH);	=HYPERLINK("../../3.KEGG_map/HF-vs-G-Total/ko00020.html","ko00020")
ko00061	Fatty acid biosynthesis	Metabolism	Lipid metabolism	1	421	6	2327	0.698463674470135	0.978193965506129	0.921219319081552	circRNA_04167|19:14378854_14379105_+(FASN);	=HYPERLINK("../../3.KEGG_map/HF-vs-G-Total/ko00061.html","ko00061")
ko00071	Fatty acid degradation	Metabolism	Lipid metabolism	1	421	9	2327	0.834632356360159	0.978193965506129	0.614146212721035	circRNA_07657|3:101241509_101244153_-(CPT2);	=HYPERLINK("../../3.KEGG_map/HF-vs-G-Total/ko00071.html","ko00071")
ko00100	Steroid biosynthesis	Metabolism	Lipid metabolism	1	421	6	2327	0.698463674470135	0.978193965506129	0.921219319081552	circRNA_03243|16:15032952_15041676_-(MSMO1);	=HYPERLINK("../../3.KEGG_map/HF-vs-G-Total/ko00100.html","ko00100")
ko00190	Oxidative phosphorylation	Metabolism	Energy metabolism	2	421	10	2327	0.564322605820315	0.978193965506129	1.10546318289786	circRNA_03339|16:57300454_57304839_-(ATP6V0A2);circRNA_06774|27:17885682_17885862_+(EGR2);	=HYPERLINK("../../3.KEGG_map/HF-vs-G-Total/ko00190.html","ko00190")
ko00230	Purine metabolism	Metabolism	Nucleotide metabolism	2	421	14	2327	0.750527203587351	0.978193965506129	0.789616559212759	circRNA_06675|26:44220213_44232021_+(ADCY9);circRNA_07645|3:100040382_100044838_+(SSBP3);	=HYPERLINK("../../3.KEGG_map/HF-vs-G-Total/ko00230.html","ko00230")
ko00270	Cysteine and methionine metabolism	Metabolism	Amino acid metabolism	2	421	9	2327	0.504506960284628	0.978193965506129	1.22829242544207	circRNA_05445|21:40189199_40209366_-(SPIRE1);circRNA_11019|9:98693123_98734666_+(DNMT3A);	=HYPERLINK("../../3.KEGG_map/HF-vs-G-Total/ko00270.html","ko00270")
ko00310	Lysine degradation	Metabolism	Amino acid metabolism	20	421	93	2327	0.22732979510881	0.978193965506129	1.18867008913749	circRNA_03071|15:64443792_64453858_-(SETDB2);circRNA_03504|17:13809850_13824678_-(RGMA);circRNA_03507|17:13835984_13842846_-(RGMA);circRNA_07219|3:2004964_2014338_-(ASH1L);circRNA_07225|3:2013594_2086609_-(ASH1L);circRNA_07230|3:2086089_2102684_-(ASH1L);circRNA_07894|4:10019127_10025720_-(KMT2C);circRNA_07898|4:10080532_10094290_-(KMT2C);circRNA_07939|4:17212759_17238425_+(BRAF);circRNA_07942|4:1…	=HYPERLINK("../../3.KEGG_map/HF-vs-G-Total/ko00310.html","ko00310")
ko00512	Mucin type O-glycan biosynthesis	Metabolism	Glycan biosynthesis and metabolism	2	421	8	2327	0.439606057422666	0.978193965506129	1.38182897862233	circRNA_01473|11:37609461_37616722_+(BNIP2);circRNA_09908|7:118042024_118047124_-(GALNT7);	=HYPERLINK("../../3.KEGG_map/HF-vs-G-Total/ko00512.html","ko00512")
ko00514	Other types of O-glycan biosynthesis	Metabolism	Glycan biosynthesis and metabolism	1	421	6	2327	0.698463674470135	0.978193965506129	0.921219319081552	circRNA_09908|7:118042024_118047124_-(GALNT7);	=HYPERLINK("../../3.KEGG_map/HF-vs-G-Total/ko00514.html","ko00514")
ko00532	Glycosaminoglycan biosynthesis - chondroitin sulfate / dermatan sulfate	Metabolism	Glycan biosynthesis and metabolism	2	421	10	2327	0.564322605820315	0.978193965506129	1.10546318289786	circRNA_06601|26:29842633_29849648_-(XYLT1);circRNA_06812|27:28078033_28079649_+(CHST3);	=HYPERLINK("../../3.KEGG_map/HF-vs-G-Total/ko00532.html","ko00532")
ko00534	Glycosaminoglycan biosynthesis - heparan sulfate / heparin	Metabolism	Glycan biosynthesis and metabolism	1	421	12	2327	0.909387649586904	0.978193965506129	0.460609659540776	circRNA_06601|26:29842633_29849648_-(XYLT1);	=HYPERLINK("../../3.KEGG_map/HF-vs-G-Total/ko00534.html","ko00534")
ko00562	Inositol phosphate metabolism	Metabolism	Carbohydrate metabolism	8	421	20	2327	0.0177913758645824	0.677946614375333	2.21092636579572	circRNA_00062|1:36187237_36189565_-(SYNJ1);circRNA_03436|16:76636840_76664304_+(MTMR3);circRNA_04674|2:44049785_44050855_-(PIKFYVE);circRNA_04675|2:44049785_44055905_-(PIKFYVE);circRNA_06258|25:721954_736354_+(IPMK);circRNA_06298|25:16698256_16709233_+(PLCE1);circRNA_06299|25:16707676_16709233_+(PLCE1);circRNA_06302|25:16957007_16967865_+(PLCE1);	=HYPERLINK("../../3.KEGG_map/HF-vs-G-Total/ko00562.html","ko00562")
ko00630	Glyoxylate and dicarboxylate metabolism	Metabolism	Carbohydrate metabolism	1	421	5	2327	0.631684719684194	0.978193965506129	1.10546318289786	circRNA_02194|13:16509081_16522228_+(CAT);	=HYPERLINK("../../3.KEGG_map/HF-vs-G-Total/ko00630.html","ko00630")
ko00970	Aminoacyl-tRNA biosynthesis	Genetic Information Processing	Translation	2	421	11	2327	0.618765657288562	0.978193965506129	1.00496652990715	circRNA_06065|24:6922506_6922991_+(VARS2);circRNA_09962|8:11632678_11633185_-(FARSA);	=HYPERLINK("../../3.KEGG_map/HF-vs-G-Total/ko00970.html","ko00970")
ko01521	EGFR tyrosine kinase inhibitor resistance	Human Diseases	Drug resistance: antineoplastic	2	421	16	2327	0.814893741746417	0.978193965506129	0.690914489311164	circRNA_03250|16:15890353_15911334_-(GAB1);circRNA_09104|6:51805985_51810181_+(KDR);	=HYPERLINK("../../3.KEGG_map/HF-vs-G-Total/ko01521.html","ko01521")
ko01522	Endocrine resistance	Human Diseases	Drug resistance: antineoplastic	1	421	15	2327	0.950392295226349	0.978193965506129	0.368487727632621	circRNA_06675|26:44220213_44232021_+(ADCY9);	=HYPERLINK("../../3.KEGG_map/HF-vs-G-Total/ko01522.html","ko01522")
ko01524	Platinum drug resistance	Human Diseases	Drug resistance: antineoplastic	5	421	26	2327	0.519744827426468	0.978193965506129	1.06294536817102	circRNA_00956|10:52408613_52482491_-(REV3L);circRNA_00963|10:52445497_52446829_-(REV3L);circRNA_10798|9:50434591_50436704_-(FBXO11);circRNA_10799|9:50442124_50443007_-(FBXO11);circRNA_11260|X:80738517_80745291_-(ATP7A);	=HYPERLINK("../../3.KEGG_map/HF-vs-G-Total/ko01524.html","ko01524")
ko02010	ABC transporters	Environmental Information Processing	Membrane transport	5	421	21	2327	0.326875106994274	0.978193965506129	1.31602759868793	circRNA_04119|19:2273805_2275471_-(ABCA9);circRNA_04120|19:2287556_2303142_-(ABCA9);circRNA_04121|19:2288345_2300205_-(ABCA9);circRNA_04126|19:2306030_2316969_-(ABCA9);circRNA_06170|24:29615876_29617382_+(TAP1);	=HYPERLINK("../../3.KEGG_map/HF-vs-G-Total/ko02010.html","ko02010")
ko03010	Ribosome	Genetic Information Processing	Translation	10	421	33	2327	0.0602288398229233	0.978193965506129	1.67494421651191	circRNA_00501|1:142264220_142300768_+(CEP70);circRNA_00502|1:142264220_142302117_+(CEP70);circRNA_00504|1:142277257_142288730_+(CEP70);circRNA_00505|1:142277257_142302117_+(CEP70);circRNA_00507|1:142277257_142305006_+(CEP70);circRNA_01907|12:29925059_29929482_+(SMIM26);circRNA_03356|16:58648970_58650022_+(CLIP1);circRNA_08749|5:83151004_83163802_+(NR2C1);circRNA_09555|7:26684211_26703816_-(NXNL2)…	=HYPERLINK("../../3.KEGG_map/HF-vs-G-Total/ko03010.html","ko03010")
ko03013	RNA transport	Genetic Information Processing	Translation	4	421	22	2327	0.582858840584714	0.978193965506129	1.00496652990715	circRNA_05573|22:2616527_2632855_-(NUP210);circRNA_06422|25:42650206_42654131_-(EIF3A);circRNA_09939|8:5817556_5820702_+(UPF1);circRNA_10488|9:10425142_10430372_+(NUP214);	=HYPERLINK("../../3.KEGG_map/HF-vs-G-Total/ko03013.html","ko03013")
ko03015	mRNA surveillance pathway	Genetic Information Processing	Translation	3	421	24	2327	0.837050300263688	0.978193965506129	0.690914489311164	circRNA_04337|19:45345578_45346873_+(SMG6);circRNA_07135|29:32251272_32275512_+(PCF11);circRNA_09939|8:5817556_5820702_+(UPF1);	=HYPERLINK("../../3.KEGG_map/HF-vs-G-Total/ko03015.html","ko03015")
ko03018	RNA degradation	Genetic Information Processing	Folding, sorting and degradation	1	421	12	2327	0.909387649586904	0.978193965506129	0.460609659540776	circRNA_08875|5:116047849_116050239_-(DCP1B);	=HYPERLINK("../../3.KEGG_map/HF-vs-G-Total/ko03018.html","ko03018")
ko03022	Basal transcription factors	Genetic Information Processing	Transcription	1	421	9	2327	0.834632356360159	0.978193965506129	0.614146212721035	circRNA_01772|12:5157229_5168479_-(TAF3);	=HYPERLINK("../../3.KEGG_map/HF-vs-G-Total/ko03022.html","ko03022")
ko03040	Spliceosome	Genetic Information Processing	Transcription	6	421	18	2327	0.0899179027327697	0.978193965506129	1.8424386381631	circRNA_02162|13:6945839_6990086_+(ACER3);circRNA_02163|13:6967712_6973395_+(ACER3);circRNA_02164|13:7010112_7018032_+(ACER3);circRNA_02165|13:7013159_7018032_+(ACER3);circRNA_08244|4:95152107_95155412_+(DMTF1);circRNA_08245|4:95152107_95165899_+(DMTF1);	=HYPERLINK("../../3.KEGG_map/HF-vs-G-Total/ko03040.html","ko03040")
ko03320	PPAR signaling pathway	Organismal Systems	Endocrine system	1	421	12	2327	0.909387649586904	0.978193965506129	0.460609659540776	circRNA_07657|3:101241509_101244153_-(CPT2);	=HYPERLINK("../../3.KEGG_map/HF-vs-G-Total/ko03320.html","ko03320")
ko03410	Base excision repair	Genetic Information Processing	Replication and repair	3	421	7	2327	0.116528672531127	0.978193965506129	2.36884967763828	circRNA_02945|15:44938128_44939657_+(PARP4);circRNA_04396|19:54629300_54630330_+(LIG3);circRNA_07750|3:109746338_109749041_+(TOE1);	=HYPERLINK("../../3.KEGG_map/HF-vs-G-Total/ko03410.html","ko03410")
ko03440	Homologous recombination	Genetic Information Processing	Replication and repair	3	421	10	2327	0.265244378141878	0.978193965506129	1.65819477434679	circRNA_03791|17:73995540_74027633_+(COA8);circRNA_03792|17:73995540_74037412_+(COA8);circRNA_03794|17:73995540_74052175_+(COA8);	=HYPERLINK("../../3.KEGG_map/HF-vs-G-Total/ko03440.html","ko03440")
ko03460	Fanconi anemia pathway	Genetic Information Processing	Replication and repair	6	421	34	2327	0.597736764094229	0.978193965506129	0.975408690792231	circRNA_00471|1:137744107_137789792_+(ATR);circRNA_00956|10:52408613_52482491_-(REV3L);circRNA_00963|10:52445497_52446829_-(REV3L);circRNA_03710|17:58983555_58996708_+(FANCM);circRNA_06633|26:33281973_33294420_-(ERCC4);circRNA_10567|9:22199200_22206798_-(REV1);	=HYPERLINK("../../3.KEGG_map/HF-vs-G-Total/ko03460.html","ko03460")
ko04010	MAPK signaling pathway	Environmental Information Processing	Signal transduction	13	421	71	2327	0.530536425394143	0.978193965506129	1.012043758991	circRNA_02469|14:16460910_16461277_+(TGFB2);circRNA_03307|16:43609705_43681074_-(RAPGEF2);circRNA_03310|16:43673603_43681074_-(RAPGEF2);circRNA_05058|2:144478009_144498338_-(MAP3K2);circRNA_05833|22:62279679_62282448_-(TGFBR2);circRNA_06817|27:29621515_29640137_-(PPP3CB);circRNA_06944|28:20621733_20622622_+(FGFR1);circRNA_08375|5:4683820_4772139_-(DUSP16);circRNA_08378|5:4735429_4772139_-(DUSP16)…	=HYPERLINK("../../3.KEGG_map/HF-vs-G-Total/ko04010.html","ko04010")
ko04012	ErbB signaling pathway	Environmental Information Processing	Signal transduction	2	421	9	2327	0.504506960284628	0.978193965506129	1.22829242544207	circRNA_03250|16:15890353_15911334_-(GAB1);circRNA_10486|9:10160166_10161186_+(ABL1);	=HYPERLINK("../../3.KEGG_map/HF-vs-G-Total/ko04012.html","ko04012")
ko04013	MAPK signaling pathway - fly	Environmental Information Processing	Signal transduction	3	421	30	2327	0.928839725154038	0.978193965506129	0.552731591448931	circRNA_00993|10:57192163_57236012_-(FRK);circRNA_00996|10:57204190_57236012_-(FRK);circRNA_06238|24:52689530_52700837_-(RIOK1);	=HYPERLINK("../../3.KEGG_map/HF-vs-G-Total/ko04013.html","ko04013")
ko04014	Ras signaling pathway	Environmental Information Processing	Signal transduction	10	421	40	2327	0.172395343993128	0.978193965506129	1.38182897862233	circRNA_01101|10:97362440_97363989_-(AFDN);circRNA_01103|10:97362440_97372573_-(AFDN);circRNA_03250|16:15890353_15911334_-(GAB1);circRNA_05436|21:38603620_38616969_+(TWSG1);circRNA_06298|25:16698256_16709233_+(PLCE1);circRNA_06299|25:16707676_16709233_+(PLCE1);circRNA_06302|25:16957007_16967865_+(PLCE1);circRNA_06944|28:20621733_20622622_+(FGFR1);circRNA_09104|6:51805985_51810181_+(KDR);circRNA_1…	=HYPERLINK("../../3.KEGG_map/HF-vs-G-Total/ko04014.html","ko04014")
ko04015	Rap1 signaling pathway	Environmental Information Processing	Signal transduction	13	421	56	2327	0.199383919992507	0.978193965506129	1.28312690872073	circRNA_01101|10:97362440_97363989_-(AFDN);circRNA_01103|10:97362440_97372573_-(AFDN);circRNA_03307|16:43609705_43681074_-(RAPGEF2);circRNA_03310|16:43673603_43681074_-(RAPGEF2);circRNA_05289|20:68359254_68362287_-(SIPA1L3);circRNA_05713|22:28005170_28024886_-(MAGI1);circRNA_05714|22:28033706_28057933_-(MAGI1);circRNA_06298|25:16698256_16709233_+(PLCE1);circRNA_06299|25:16707676_16709233_+(PLCE1)…	=HYPERLINK("../../3.KEGG_map/HF-vs-G-Total/ko04015.html","ko04015")
ko04020	Calcium signaling pathway	Environmental Information Processing	Signal transduction	11	421	38	2327	0.067408070177443	0.978193965506129	1.6000125015627	circRNA_03367|16:59893084_59908360_-(ATP2A2);circRNA_06298|25:16698256_16709233_+(PLCE1);circRNA_06299|25:16707676_16709233_+(PLCE1);circRNA_06302|25:16957007_16967865_+(PLCE1);circRNA_06675|26:44220213_44232021_+(ADCY9);circRNA_06817|27:29621515_29640137_-(PPP3CB);circRNA_07564|3:80301917_80305767_+(PTGER3);circRNA_09972|8:12028831_12032063_-(CACNA1A);circRNA_09973|8:12052730_12055315_-(CACNA1A)…	=HYPERLINK("../../3.KEGG_map/HF-vs-G-Total/ko04020.html","ko04020")
ko04022	cGMP-PKG signaling pathway	Environmental Information Processing	Signal transduction	8	421	48	2327	0.661301015559045	0.978193965506129	0.921219319081552	circRNA_02094|12:75619600_75620836_-(NFATC2);circRNA_02425|13:82424764_82429728_-(TRPC6);circRNA_02426|13:82433754_82441288_-(TRPC6);circRNA_02427|13:82433754_82456177_-(TRPC6);circRNA_03367|16:59893084_59908360_-(ATP2A2);circRNA_06675|26:44220213_44232021_+(ADCY9);circRNA_06817|27:29621515_29640137_-(PPP3CB);circRNA_10752|9:42415718_42418995_-(SLC8A1);	=HYPERLINK("../../3.KEGG_map/HF-vs-G-Total/ko04022.html","ko04022")
ko04024	cAMP signaling pathway	Environmental Information Processing	Signal transduction	13	421	43	2327	0.0352482782961688	0.978193965506129	1.67104899740375	circRNA_01101|10:97362440_97363989_-(AFDN);circRNA_01103|10:97362440_97372573_-(AFDN);circRNA_03367|16:59893084_59908360_-(ATP2A2);circRNA_06298|25:16698256_16709233_+(PLCE1);circRNA_06299|25:16707676_16709233_+(PLCE1);circRNA_06302|25:16957007_16967865_+(PLCE1);circRNA_06675|26:44220213_44232021_+(ADCY9);circRNA_06677|26:44362908_44395818_+(CREBBP);circRNA_06678|26:44395642_44414074_+(CREBBP);ci…	=HYPERLINK("../../3.KEGG_map/HF-vs-G-Total/ko04024.html","ko04024")
ko04060	Cytokine-cytokine receptor interaction	Environmental Information Processing	Signaling molecules and interaction	9	421	48	2327	0.512147849618763	0.978193965506129	1.03637173396675	circRNA_02469|14:16460910_16461277_+(TGFB2);circRNA_05833|22:62279679_62282448_-(TGFBR2);circRNA_05983|23:47340826_47363696_-(LIFR);circRNA_06092|24:14557523_14578274_+(TNFRSF21);circRNA_06093|24:14578009_14578274_+(TNFRSF21);circRNA_10585|9:24914220_24923581_+(IL1R1);circRNA_10589|9:25152721_25157360_+(IL1RL1);circRNA_10592|9:25187969_25199979_+(IL18R1);circRNA_11470|Y:8096423_8097810_+(CRLF2);	=HYPERLINK("../../3.KEGG_map/HF-vs-G-Total/ko04060.html","ko04060")
ko04061	Viral protein interaction with cytokine and cytokine receptor	Environmental Information Processing	Signaling molecules and interaction	1	421	7	2327	0.753158544374518	0.978193965506129	0.789616559212759	circRNA_10592|9:25187969_25199979_+(IL18R1);	=HYPERLINK("../../3.KEGG_map/HF-vs-G-Total/ko04061.html","ko04061")
ko04062	Chemokine signaling pathway	Organismal Systems	Immune system	1	421	13	2327	0.925866180698745	0.978193965506129	0.425178147268409	circRNA_06675|26:44220213_44232021_+(ADCY9);	=HYPERLINK("../../3.KEGG_map/HF-vs-G-Total/ko04062.html","ko04062")
ko04064	NF-kappa B signaling pathway	Environmental Information Processing	Signal transduction	6	421	30	2327	0.466127495391229	0.978193965506129	1.10546318289786	circRNA_04728|2:51634418_51634934_-(CFLAR);circRNA_05523|21:56722155_56732446_+(MALT1);circRNA_07094|29:21457655_21458142_-(DCPS);circRNA_08872|5:115514013_115523283_+(ERC1);circRNA_09987|8:15106019_15124268_+(MRPL4);circRNA_10585|9:24914220_24923581_+(IL1R1);	=HYPERLINK("../../3.KEGG_map/HF-vs-G-Total/ko04064.html","ko04064")
ko04066	HIF-1 signaling pathway	Environmental Information Processing	Signal transduction	3	421	28	2327	0.905457069852638	0.978193965506129	0.592212419409569	circRNA_01624|11:63089486_63091474_+(HIF1A);circRNA_06677|26:44362908_44395818_+(CREBBP);circRNA_06678|26:44395642_44414074_+(CREBBP);	=HYPERLINK("../../3.KEGG_map/HF-vs-G-Total/ko04066.html","ko04066")
ko04068	FoxO signaling pathway	Environmental Information Processing	Signal transduction	8	421	42	2327	0.499031089124615	0.978193965506129	1.05282207895035	circRNA_02194|13:16509081_16522228_+(CAT);circRNA_02469|14:16460910_16461277_+(TGFB2);circRNA_03039|15:61226132_61229150_-(FOXO1);circRNA_04169|19:14570965_14571739_-(CSNK1D);circRNA_05833|22:62279679_62282448_-(TGFBR2);circRNA_06668|26:39097082_39106401_+(USP7);circRNA_06677|26:44362908_44395818_+(CREBBP);circRNA_06678|26:44395642_44414074_+(CREBBP);	=HYPERLINK("../../3.KEGG_map/HF-vs-G-Total/ko04068.html","ko04068")
ko04070	Phosphatidylinositol signaling system	Environmental Information Processing	Signal transduction	8	421	20	2327	0.0177913758645824	0.677946614375333	2.21092636579572	circRNA_00062|1:36187237_36189565_-(SYNJ1);circRNA_03436|16:76636840_76664304_+(MTMR3);circRNA_04674|2:44049785_44050855_-(PIKFYVE);circRNA_04675|2:44049785_44055905_-(PIKFYVE);circRNA_06258|25:721954_736354_+(IPMK);circRNA_06298|25:16698256_16709233_+(PLCE1);circRNA_06299|25:16707676_16709233_+(PLCE1);circRNA_06302|25:16957007_16967865_+(PLCE1);	=HYPERLINK("../../3.KEGG_map/HF-vs-G-Total/ko04070.html","ko04070")
ko04071	Sphingolipid signaling pathway	Environmental Information Processing	Signal transduction	1	421	12	2327	0.909387649586904	0.978193965506129	0.460609659540776	circRNA_00972|10:52707934_52724738_-(FYN);	=HYPERLINK("../../3.KEGG_map/HF-vs-G-Total/ko04071.html","ko04071")
ko04072	Phospholipase D signaling pathway	Environmental Information Processing	Signal transduction	3	421	21	2327	0.760919129959011	0.978193965506129	0.789616559212759	circRNA_00972|10:52707934_52724738_-(FYN);circRNA_03250|16:15890353_15911334_-(GAB1);circRNA_06675|26:44220213_44232021_+(ADCY9);	=HYPERLINK("../../3.KEGG_map/HF-vs-G-Total/ko04072.html","ko04072")
ko04080	Neuroactive ligand-receptor interaction	Environmental Information Processing	Signaling molecules and interaction	9	421	36	2327	0.189562725146657	0.978193965506129	1.38182897862233	circRNA_02261|13:35362901_35371034_-(NUP98);circRNA_02262|13:35362901_35377884_-(NUP98);circRNA_02263|13:35370894_35377884_-(NUP98);circRNA_07564|3:80301917_80305767_+(PTGER3);circRNA_09564|7:28644427_28668411_-(GRIN3A);circRNA_10809|9:51370440_51380495_-(GTF2A1L);circRNA_10811|9:51706415_51713785_+(FSHR);circRNA_11165|X:35090138_35090830_+(MAGEA10);circRNA_11166|X:35090138_35090840_+(MAGEA10);	=HYPERLINK("../../3.KEGG_map/HF-vs-G-Total/ko04080.html","ko04080")
ko04110	Cell cycle	Cellular Processes	Cell growth and death	6	421	25	2327	0.291140244406843	0.978193965506129	1.32655581947743	circRNA_00471|1:137744107_137789792_+(ATR);circRNA_02469|14:16460910_16461277_+(TGFB2);circRNA_06677|26:44362908_44395818_+(CREBBP);circRNA_06678|26:44395642_44414074_+(CREBBP);circRNA_08258|4:95608676_95621955_+(DBF4);circRNA_10486|9:10160166_10161186_+(ABL1);	=HYPERLINK("../../3.KEGG_map/HF-vs-G-Total/ko04110.html","ko04110")
ko04114	Oocyte meiosis	Cellular Processes	Cell growth and death	3	421	22	2327	0.789033912491794	0.978193965506129	0.753724897430361	circRNA_05852|23:1285561_1329571_-(CPEB4);circRNA_06675|26:44220213_44232021_+(ADCY9);circRNA_06817|27:29621515_29640137_-(PPP3CB);	=HYPERLINK("../../3.KEGG_map/HF-vs-G-Total/ko04114.html","ko04114")
ko04115	p53 signaling pathway	Cellular Processes	Cell growth and death	1	421	9	2327	0.834632356360159	0.978193965506129	0.614146212721035	circRNA_00471|1:137744107_137789792_+(ATR);	=HYPERLINK("../../3.KEGG_map/HF-vs-G-Total/ko04115.html","ko04115")
ko04120	Ubiquitin mediated proteolysis	Genetic Information Processing	Folding, sorting and degradation	7	421	40	2327	0.604372081823463	0.978193965506129	0.967280285035629	circRNA_01518|11:41887272_41900153_+(NEDD4);circRNA_03415|16:70576655_70577436_-(UBE3B);circRNA_03465|17:662023_721629_-(UBE3A);circRNA_05461|21:44066843_44100456_-(PIAS2);circRNA_05464|21:44100372_44107632_-(PIAS2);circRNA_09629|7:44527278_44529093_-(ASTN2);circRNA_10667|9:33964364_33990698_+(BIRC6);	=HYPERLINK("../../3.KEGG_map/HF-vs-G-Total/ko04120.html","ko04120")
ko04130	SNARE interactions in vesicular transport	Genetic Information Processing	Folding, sorting and degradation	1	421	7	2327	0.753158544374518	0.978193965506129	0.789616559212759	circRNA_00082|1:41171674_41187141_+(ARL13B);	=HYPERLINK("../../3.KEGG_map/HF-vs-G-Total/ko04130.html","ko04130")
ko04136	Autophagy - other	Cellular Processes	Transport and catabolism	1	421	11	2327	0.889256884666633	0.978193965506129	0.502483264953574	circRNA_00648|1:165621192_165665230_+(PIK3R4);	=HYPERLINK("../../3.KEGG_map/HF-vs-G-Total/ko04136.html","ko04136")
ko04137	Mitophagy - animal	Cellular Processes	Transport and catabolism	2	421	17	2327	0.84116087803331	0.978193965506129	0.650272460528154	circRNA_01624|11:63089486_63091474_+(HIF1A);circRNA_02221|13:29312376_29313486_-(AMBRA1);	=HYPERLINK("../../3.KEGG_map/HF-vs-G-Total/ko04137.html","ko04137")
ko04140	Autophagy - animal	Cellular Processes	Transport and catabolism	7	421	40	2327	0.604372081823463	0.978193965506129	0.967280285035629	circRNA_00648|1:165621192_165665230_+(PIK3R4);circRNA_01624|11:63089486_63091474_+(HIF1A);circRNA_01686|11:74883566_74897546_-(ZFYVE1);circRNA_01687|11:74892558_74897546_-(ZFYVE1);circRNA_02221|13:29312376_29313486_-(AMBRA1);circRNA_03436|16:76636840_76664304_+(MTMR3);circRNA_04728|2:51634418_51634934_-(CFLAR);	=HYPERLINK("../../3.KEGG_map/HF-vs-G-Total/ko04140.html","ko04140")
ko04141	Protein processing in endoplasmic reticulum	Genetic Information Processing	Folding, sorting and degradation	2	421	14	2327	0.750527203587351	0.978193965506129	0.789616559212759	circRNA_01368|11:20567872_20586256_-(LVRN);circRNA_05532|21:57294348_57296890_-(LMAN1);	=HYPERLINK("../../3.KEGG_map/HF-vs-G-Total/ko04141.html","ko04141")
ko04142	Lysosome	Cellular Processes	Transport and catabolism	4	421	18	2327	0.415400163564916	0.978193965506129	1.22829242544207	circRNA_03339|16:57300454_57304839_-(ATP6V0A2);circRNA_04463|19:59637477_59640618_-(CLTC);circRNA_08543|5:39683561_39687469_+(GNPTAB);circRNA_08544|5:39683561_39695852_+(GNPTAB);	=HYPERLINK("../../3.KEGG_map/HF-vs-G-Total/ko04142.html","ko04142")
ko04144	Endocytosis	Cellular Processes	Transport and catabolism	19	421	76	2327	0.0788256200748395	0.978193965506129	1.38182897862233	circRNA_00323|1:90328553_90329618_-(AP2M1);circRNA_01518|11:41887272_41900153_+(NEDD4);circRNA_04165|19:13996231_13996511_+(HGS);circRNA_04463|19:59637477_59640618_-(CLTC);circRNA_04805|2:71376885_71395238_-(PTPN4);circRNA_05833|22:62279679_62282448_-(TGFBR2);circRNA_05998|23:48302667_48304932_-(DAB2);circRNA_06871|27:46084654_46089548_+(NCOA4);circRNA_06911|28:14808466_14816978_-(PSD3);circRNA_0…	=HYPERLINK("../../3.KEGG_map/HF-vs-G-Total/ko04144.html","ko04144")
ko04145	Phagosome	Cellular Processes	Transport and catabolism	7	421	16	2327	0.0153986870857544	0.677946614375333	2.41820071258907	circRNA_03339|16:57300454_57304839_-(ATP6V0A2);circRNA_04165|19:13996231_13996511_+(HGS);circRNA_04199|19:18383847_18384365_-(MRC2);circRNA_04674|2:44049785_44050855_-(PIKFYVE);circRNA_04675|2:44049785_44055905_-(PIKFYVE);circRNA_05400|21:31521834_31536744_-(COLEC12);circRNA_06170|24:29615876_29617382_+(TAP1);	=HYPERLINK("../../3.KEGG_map/HF-vs-G-Total/ko04145.html","ko04145")
ko04146	Peroxisome	Cellular Processes	Transport and catabolism	5	421	22	2327	0.366036486097687	0.978193965506129	1.25620816238393	circRNA_02194|13:16509081_16522228_+(CAT);circRNA_03526|17:22120809_22121278_-(IDH2);circRNA_05286|20:67707085_67707503_+(ECH1);circRNA_08322|4:120198241_120201170_+(PEX1);circRNA_10003|8:16937884_16941222_-(PEX11G);	=HYPERLINK("../../3.KEGG_map/HF-vs-G-Total/ko04146.html","ko04146")
ko04150	mTOR signaling pathway	Environmental Information Processing	Signal transduction	2	421	22	2327	0.928312800566494	0.978193965506129	0.502483264953574	circRNA_03311|16:44053871_44067152_-(FNIP2);circRNA_03940|18:52441498_52442689_-(FZD6);	=HYPERLINK("../../3.KEGG_map/HF-vs-G-Total/ko04150.html","ko04150")
ko04151	PI3K-Akt signaling pathway	Environmental Information Processing	Signal transduction	5	421	60	2327	0.990431393454923	0.990431393454923	0.460609659540776	circRNA_02704|14:63840087_63840618_+(LAMC1);circRNA_05713|22:28005170_28024886_-(MAGI1);circRNA_05714|22:28033706_28057933_-(MAGI1);circRNA_06944|28:20621733_20622622_+(FGFR1);circRNA_09104|6:51805985_51810181_+(KDR);	=HYPERLINK("../../3.KEGG_map/HF-vs-G-Total/ko04151.html","ko04151")
ko04152	AMPK signaling pathway	Environmental Information Processing	Signal transduction	2	421	25	2327	0.956373976794706	0.978193965506129	0.442185273159145	circRNA_03039|15:61226132_61229150_-(FOXO1);circRNA_04167|19:14378854_14379105_+(FASN);	=HYPERLINK("../../3.KEGG_map/HF-vs-G-Total/ko04152.html","ko04152")
ko04210	Apoptosis	Cellular Processes	Cell growth and death	2	421	12	2327	0.667818470543652	0.978193965506129	0.921219319081552	circRNA_02945|15:44938128_44939657_+(PARP4);circRNA_04728|2:51634418_51634934_-(CFLAR);	=HYPERLINK("../../3.KEGG_map/HF-vs-G-Total/ko04210.html","ko04210")
ko04211	Longevity regulating pathway	Organismal Systems	Aging	4	421	25	2327	0.688421304746081	0.978193965506129	0.88437054631829	circRNA_02194|13:16509081_16522228_+(CAT);circRNA_03039|15:61226132_61229150_-(FOXO1);circRNA_06675|26:44220213_44232021_+(ADCY9);circRNA_10517|9:16624771_16645195_+(EHMT1);	=HYPERLINK("../../3.KEGG_map/HF-vs-G-Total/ko04211.html","ko04211")
ko04212	Longevity regulating pathway - worm	Organismal Systems	Aging	4	421	21	2327	0.543436594314345	0.978193965506129	1.05282207895035	circRNA_01624|11:63089486_63091474_+(HIF1A);circRNA_02194|13:16509081_16522228_+(CAT);circRNA_02945|15:44938128_44939657_+(PARP4);circRNA_10846|9:59329463_59342496_-(PPP4R3B);	=HYPERLINK("../../3.KEGG_map/HF-vs-G-Total/ko04212.html","ko04212")
ko04213	Longevity regulating pathway - multiple species	Organismal Systems	Aging	3	421	16	2327	0.574262061147806	0.978193965506129	1.03637173396675	circRNA_02194|13:16509081_16522228_+(CAT);circRNA_03039|15:61226132_61229150_-(FOXO1);circRNA_06675|26:44220213_44232021_+(ADCY9);	=HYPERLINK("../../3.KEGG_map/HF-vs-G-Total/ko04213.html","ko04213")
ko04214	Apoptosis - fly	Cellular Processes	Cell growth and death	2	421	28	2327	0.973747629299283	0.978193965506129	0.394808279606379	circRNA_00471|1:137744107_137789792_+(ATR);circRNA_10667|9:33964364_33990698_+(BIRC6);	=HYPERLINK("../../3.KEGG_map/HF-vs-G-Total/ko04214.html","ko04214")
ko04215	Apoptosis - multiple species	Cellular Processes	Cell growth and death	1	421	10	2327	0.864666773086808	0.978193965506129	0.552731591448931	circRNA_10667|9:33964364_33990698_+(BIRC6);	=HYPERLINK("../../3.KEGG_map/HF-vs-G-Total/ko04215.html","ko04215")
ko04217	Necroptosis	Cellular Processes	Cell growth and death	4	421	28	2327	0.773619863648182	0.978193965506129	0.789616559212759	circRNA_01537|11:47508641_47517197_+(TRPM7);circRNA_01538|11:47556736_47561749_+(TRPM7);circRNA_04728|2:51634418_51634934_-(CFLAR);circRNA_05139|20:12413732_12418776_+(TK2);	=HYPERLINK("../../3.KEGG_map/HF-vs-G-Total/ko04217.html","ko04217")
ko04218	Cellular senescence	Cellular Processes	Cell growth and death	11	421	51	2327	0.309575140663045	0.978193965506129	1.19216617763495	circRNA_00471|1:137744107_137789792_+(ATR);circRNA_01537|11:47508641_47517197_+(TRPM7);circRNA_01538|11:47556736_47561749_+(TRPM7);circRNA_02094|12:75619600_75620836_-(NFATC2);circRNA_02189|13:15315737_15327947_+(HIPK3);circRNA_02190|13:15325012_15327947_+(HIPK3);circRNA_02469|14:16460910_16461277_+(TGFB2);circRNA_03039|15:61226132_61229150_-(FOXO1);circRNA_05833|22:62279679_62282448_-(TGFBR2);ci…	=HYPERLINK("../../3.KEGG_map/HF-vs-G-Total/ko04218.html","ko04218")
ko04260	Cardiac muscle contraction	Organismal Systems	Circulatory system	2	421	13	2327	0.711645276244804	0.978193965506129	0.850356294536817	circRNA_03367|16:59893084_59908360_-(ATP2A2);circRNA_10752|9:42415718_42418995_-(SLC8A1);	=HYPERLINK("../../3.KEGG_map/HF-vs-G-Total/ko04260.html","ko04260")
ko04261	Adrenergic signaling in cardiomyocytes	Organismal Systems	Circulatory system	3	421	22	2327	0.789033912491794	0.978193965506129	0.753724897430361	circRNA_03367|16:59893084_59908360_-(ATP2A2);circRNA_06675|26:44220213_44232021_+(ADCY9);circRNA_10752|9:42415718_42418995_-(SLC8A1);	=HYPERLINK("../../3.KEGG_map/HF-vs-G-Total/ko04261.html","ko04261")
ko04270	Vascular smooth muscle contraction	Organismal Systems	Circulatory system	1	421	9	2327	0.834632356360159	0.978193965506129	0.614146212721035	circRNA_06675|26:44220213_44232021_+(ADCY9);	=HYPERLINK("../../3.KEGG_map/HF-vs-G-Total/ko04270.html","ko04270")
ko04310	Wnt signaling pathway	Environmental Information Processing	Signal transduction	9	421	34	2327	0.146184860064803	0.978193965506129	1.46311303618835	circRNA_02094|12:75619600_75620836_-(NFATC2);circRNA_03940|18:52441498_52442689_-(FZD6);circRNA_04169|19:14570965_14571739_-(CSNK1D);circRNA_06475|25:48704662_48784787_-(CTBP2);circRNA_06677|26:44362908_44395818_+(CREBBP);circRNA_06678|26:44395642_44414074_+(CREBBP);circRNA_06817|27:29621515_29640137_-(PPP3CB);circRNA_07593|3:88274677_88353551_-(ROR1);circRNA_11309|X:93801425_93855030_-(UXT);	=HYPERLINK("../../3.KEGG_map/HF-vs-G-Total/ko04310.html","ko04310")
ko04320	Dorso-ventral axis formation	Organismal Systems	Development and regeneration	1	421	8	2327	0.797951756796211	0.978193965506129	0.690914489311164	circRNA_05852|23:1285561_1329571_-(CPEB4);	=HYPERLINK("../../3.KEGG_map/HF-vs-G-Total/ko04320.html","ko04320")
ko04330	Notch signaling pathway	Environmental Information Processing	Signal transduction	6	421	22	2327	0.19372641804267	0.978193965506129	1.50744979486072	circRNA_02419|13:75403995_75408457_-(MAML2);circRNA_02420|13:75403995_75408480_-(MAML2);circRNA_06475|25:48704662_48784787_-(CTBP2);circRNA_06677|26:44362908_44395818_+(CREBBP);circRNA_06678|26:44395642_44414074_+(CREBBP);circRNA_08997|6:21996721_22009030_+(COQ2);	=HYPERLINK("../../3.KEGG_map/HF-vs-G-Total/ko04330.html","ko04330")
ko04340	Hedgehog signaling pathway	Environmental Information Processing	Signal transduction	6	421	26	2327	0.32570871420639	0.978193965506129	1.27553444180523	circRNA_04169|19:14570965_14571739_-(CSNK1D);circRNA_07102|29:21741493_21792427_+(CDON);circRNA_07104|29:21747860_21773580_+(CDON);circRNA_07108|29:21775624_21776790_+(CDON);circRNA_10133|8:47924303_47924734_+(CSNK1G2);circRNA_11309|X:93801425_93855030_-(UXT);	=HYPERLINK("../../3.KEGG_map/HF-vs-G-Total/ko04340.html","ko04340")
ko04341	Hedgehog signaling pathway - fly	Environmental Information Processing	Signal transduction	3	421	6	2327	0.0765978242237718	0.978193965506129	2.76365795724466	circRNA_04169|19:14570965_14571739_-(CSNK1D);circRNA_10133|8:47924303_47924734_+(CSNK1G2);circRNA_11309|X:93801425_93855030_-(UXT);	=HYPERLINK("../../3.KEGG_map/HF-vs-G-Total/ko04341.html","ko04341")
ko04350	TGF-beta signaling pathway	Environmental Information Processing	Signal transduction	8	421	44	2327	0.556279543090574	0.978193965506129	1.00496652990715	circRNA_02469|14:16460910_16461277_+(TGFB2);circRNA_05833|22:62279679_62282448_-(TGFBR2);circRNA_06677|26:44362908_44395818_+(CREBBP);circRNA_06678|26:44395642_44414074_+(CREBBP);circRNA_07689|3:102349745_102358942_-(ZFYVE9);circRNA_07694|3:102389016_102412904_-(ZFYVE9);circRNA_10264|8:87810532_87826058_+(ZFYVE16);circRNA_10265|8:87819607_87822570_+(ZFYVE16);	=HYPERLINK("../../3.KEGG_map/HF-vs-G-Total/ko04350.html","ko04350")
ko04360	Axon guidance	Organismal Systems	Development and regeneration	10	421	53	2327	0.497921949598391	0.978193965506129	1.04288979518666	circRNA_00972|10:52707934_52724738_-(FYN);circRNA_02094|12:75619600_75620836_-(NFATC2);circRNA_02425|13:82424764_82429728_-(TRPC6);circRNA_02426|13:82433754_82441288_-(TRPC6);circRNA_02427|13:82433754_82456177_-(TRPC6);circRNA_04361|19:47989947_47995597_+(SSH2);circRNA_05412|21:33908837_33931286_+(MYL12A);circRNA_06817|27:29621515_29640137_-(PPP3CB);circRNA_10111|8:40315391_40323596_+(SEMA6A);cir…	=HYPERLINK("../../3.KEGG_map/HF-vs-G-Total/ko04360.html","ko04360")
ko04361	Axon regeneration	Organismal Systems	Development and regeneration	7	421	41	2327	0.63211967960399	0.978193965506129	0.94368808296159	circRNA_01624|11:63089486_63091474_+(HIF1A);circRNA_06675|26:44220213_44232021_+(ADCY9);circRNA_06911|28:14808466_14816978_-(PSD3);circRNA_06913|28:14896891_14897286_-(PSD3);circRNA_08375|5:4683820_4772139_-(DUSP16);circRNA_08378|5:4735429_4772139_-(DUSP16);circRNA_10889|9:68893982_68895938_+(PSD4);	=HYPERLINK("../../3.KEGG_map/HF-vs-G-Total/ko04361.html","ko04361")
ko04370	VEGF signaling pathway	Environmental Information Processing	Signal transduction	3	421	10	2327	0.265244378141878	0.978193965506129	1.65819477434679	circRNA_02094|12:75619600_75620836_-(NFATC2);circRNA_06817|27:29621515_29640137_-(PPP3CB);circRNA_09104|6:51805985_51810181_+(KDR);	=HYPERLINK("../../3.KEGG_map/HF-vs-G-Total/ko04370.html","ko04370")
ko04371	Apelin signaling pathway	Environmental Information Processing	Signal transduction	4	421	25	2327	0.688421304746081	0.978193965506129	0.88437054631829	circRNA_00648|1:165621192_165665230_+(PIK3R4);circRNA_06675|26:44220213_44232021_+(ADCY9);circRNA_10180|8:54147224_54148490_-(EGR1);circRNA_10752|9:42415718_42418995_-(SLC8A1);	=HYPERLINK("../../3.KEGG_map/HF-vs-G-Total/ko04371.html","ko04371")
ko04380	Osteoclast differentiation	Organismal Systems	Development and regeneration	6	421	48	2327	0.890724946663139	0.978193965506129	0.690914489311164	circRNA_00972|10:52707934_52724738_-(FYN);circRNA_02094|12:75619600_75620836_-(NFATC2);circRNA_02469|14:16460910_16461277_+(TGFB2);circRNA_05833|22:62279679_62282448_-(TGFBR2);circRNA_06817|27:29621515_29640137_-(PPP3CB);circRNA_10585|9:24914220_24923581_+(IL1R1);	=HYPERLINK("../../3.KEGG_map/HF-vs-G-Total/ko04380.html","ko04380")
ko04390	Hippo signaling pathway	Environmental Information Processing	Signal transduction	5	421	29	2327	0.623804856597663	0.978193965506129	0.952985502498157	circRNA_02469|14:16460910_16461277_+(TGFB2);circRNA_03940|18:52441498_52442689_-(FZD6);circRNA_04169|19:14570965_14571739_-(CSNK1D);circRNA_05833|22:62279679_62282448_-(TGFBR2);circRNA_06832|27:34271612_34273932_-(DLG5);	=HYPERLINK("../../3.KEGG_map/HF-vs-G-Total/ko04390.html","ko04390")
ko04391	Hippo signaling pathway - fly	Environmental Information Processing	Signal transduction	2	421	16	2327	0.814893741746417	0.978193965506129	0.690914489311164	circRNA_04169|19:14570965_14571739_-(CSNK1D);circRNA_06832|27:34271612_34273932_-(DLG5);	=HYPERLINK("../../3.KEGG_map/HF-vs-G-Total/ko04391.html","ko04391")
ko04392	Hippo signaling pathway - multiple species	Environmental Information Processing	Signal transduction	1	421	8	2327	0.797951756796211	0.978193965506129	0.690914489311164	circRNA_04169|19:14570965_14571739_-(CSNK1D);	=HYPERLINK("../../3.KEGG_map/HF-vs-G-Total/ko04392.html","ko04392")
ko04510	Focal adhesion	Cellular Processes	Cellular community - eukaryotes	5	421	51	2327	0.96744961595081	0.978193965506129	0.541893717106795	circRNA_00972|10:52707934_52724738_-(FYN);circRNA_02704|14:63840087_63840618_+(LAMC1);circRNA_05268|20:61520804_61525635_-(ARHGAP35);circRNA_05412|21:33908837_33931286_+(MYL12A);circRNA_09104|6:51805985_51810181_+(KDR);	=HYPERLINK("../../3.KEGG_map/HF-vs-G-Total/ko04510.html","ko04510")
ko04512	ECM-receptor interaction	Environmental Information Processing	Signaling molecules and interaction	1	421	18	2327	0.972864697362705	0.978193965506129	0.307073106360517	circRNA_02704|14:63840087_63840618_+(LAMC1);	=HYPERLINK("../../3.KEGG_map/HF-vs-G-Total/ko04512.html","ko04512")
ko04514	Cell adhesion molecules (CAMs)	Environmental Information Processing	Signaling molecules and interaction	2	421	23	2327	0.939166224093356	0.978193965506129	0.480636166477331	circRNA_09987|8:15106019_15124268_+(MRPL4);circRNA_10290|8:90942655_90986840_+(XRCC4);	=HYPERLINK("../../3.KEGG_map/HF-vs-G-Total/ko04514.html","ko04514")
ko04520	Adherens junction	Cellular Processes	Cellular community - eukaryotes	8	421	33	2327	0.235445193654342	0.978193965506129	1.33995537320953	circRNA_00972|10:52707934_52724738_-(FYN);circRNA_01101|10:97362440_97363989_-(AFDN);circRNA_01103|10:97362440_97372573_-(AFDN);circRNA_03595|17:30055197_30082334_-(TJP1);circRNA_05833|22:62279679_62282448_-(TGFBR2);circRNA_06677|26:44362908_44395818_+(CREBBP);circRNA_06678|26:44395642_44414074_+(CREBBP);circRNA_06944|28:20621733_20622622_+(FGFR1);	=HYPERLINK("../../3.KEGG_map/HF-vs-G-Total/ko04520.html","ko04520")
ko04530	Tight junction	Cellular Processes	Cellular community - eukaryotes	9	421	32	2327	0.10848895535238	0.978193965506129	1.55455760095012	circRNA_01101|10:97362440_97363989_-(AFDN);circRNA_01103|10:97362440_97372573_-(AFDN);circRNA_01518|11:41887272_41900153_+(NEDD4);circRNA_03307|16:43609705_43681074_-(RAPGEF2);circRNA_03310|16:43673603_43681074_-(RAPGEF2);circRNA_03595|17:30055197_30082334_-(TJP1);circRNA_05412|21:33908837_33931286_+(MYL12A);circRNA_05713|22:28005170_28024886_-(MAGI1);circRNA_05714|22:28033706_28057933_-(MAGI1);	=HYPERLINK("../../3.KEGG_map/HF-vs-G-Total/ko04530.html","ko04530")
ko04540	Gap junction	Cellular Processes	Cellular community - eukaryotes	3	421	18	2327	0.658388230800681	0.978193965506129	0.921219319081552	circRNA_03595|17:30055197_30082334_-(TJP1);circRNA_05058|2:144478009_144498338_-(MAP3K2);circRNA_06675|26:44220213_44232021_+(ADCY9);	=HYPERLINK("../../3.KEGG_map/HF-vs-G-Total/ko04540.html","ko04540")
ko04550	Signaling pathways regulating pluripotency of stem cells	Cellular Processes	Cellular community - eukaryotes	4	421	42	2327	0.960985652174763	0.978193965506129	0.526411039475173	circRNA_03940|18:52441498_52442689_-(FZD6);circRNA_05983|23:47340826_47363696_-(LIFR);circRNA_06219|24:45238758_45253502_-(JARID2);circRNA_06944|28:20621733_20622622_+(FGFR1);	=HYPERLINK("../../3.KEGG_map/HF-vs-G-Total/ko04550.html","ko04550")
ko04611	Platelet activation	Organismal Systems	Immune system	4	421	27	2327	0.747475586950964	0.978193965506129	0.818861616961379	circRNA_00972|10:52707934_52724738_-(FYN);circRNA_05268|20:61520804_61525635_-(ARHGAP35);circRNA_05412|21:33908837_33931286_+(MYL12A);circRNA_06675|26:44220213_44232021_+(ADCY9);	=HYPERLINK("../../3.KEGG_map/HF-vs-G-Total/ko04611.html","ko04611")
ko04620	Toll-like receptor signaling pathway	Organismal Systems	Immune system	1	421	7	2327	0.753158544374518	0.978193965506129	0.789616559212759	circRNA_07094|29:21457655_21458142_-(DCPS);	=HYPERLINK("../../3.KEGG_map/HF-vs-G-Total/ko04620.html","ko04620")
ko04621	NOD-like receptor signaling pathway	Organismal Systems	Immune system	3	421	21	2327	0.760919129959011	0.978193965506129	0.789616559212759	circRNA_01537|11:47508641_47517197_+(TRPM7);circRNA_01538|11:47556736_47561749_+(TRPM7);circRNA_10664|9:33795470_33799477_-(NLRC4);	=HYPERLINK("../../3.KEGG_map/HF-vs-G-Total/ko04621.html","ko04621")
ko04625	C-type lectin receptor signaling pathway	Organismal Systems	Immune system	3	421	23	2327	0.81435185353444	0.978193965506129	0.720954249715997	circRNA_02094|12:75619600_75620836_-(NFATC2);circRNA_05523|21:56722155_56732446_+(MALT1);circRNA_06817|27:29621515_29640137_-(PPP3CB);	=HYPERLINK("../../3.KEGG_map/HF-vs-G-Total/ko04625.html","ko04625")
ko04630	Jak-STAT signaling pathway	Environmental Information Processing	Signal transduction	6	421	41	2327	0.778741615910423	0.978193965506129	0.808875499681363	circRNA_05461|21:44066843_44100456_-(PIAS2);circRNA_05464|21:44100372_44107632_-(PIAS2);circRNA_05983|23:47340826_47363696_-(LIFR);circRNA_06677|26:44362908_44395818_+(CREBBP);circRNA_06678|26:44395642_44414074_+(CREBBP);circRNA_11470|Y:8096423_8097810_+(CRLF2);	=HYPERLINK("../../3.KEGG_map/HF-vs-G-Total/ko04630.html","ko04630")
ko04640	Hematopoietic cell lineage	Organismal Systems	Immune system	1	421	7	2327	0.753158544374518	0.978193965506129	0.789616559212759	circRNA_10585|9:24914220_24923581_+(IL1R1);	=HYPERLINK("../../3.KEGG_map/HF-vs-G-Total/ko04640.html","ko04640")
ko04650	Natural killer cell mediated cytotoxicity	Organismal Systems	Immune system	5	421	24	2327	0.444172201096377	0.978193965506129	1.15152414885194	circRNA_00687|10:38551_62510_+(ZNF596);circRNA_00972|10:52707934_52724738_-(FYN);circRNA_02094|12:75619600_75620836_-(NFATC2);circRNA_06817|27:29621515_29640137_-(PPP3CB);circRNA_09987|8:15106019_15124268_+(MRPL4);	=HYPERLINK("../../3.KEGG_map/HF-vs-G-Total/ko04650.html","ko04650")
ko04658	Th1 and Th2 cell differentiation	Organismal Systems	Immune system	5	421	27	2327	0.555871222414798	0.978193965506129	1.02357702120172	circRNA_02094|12:75619600_75620836_-(NFATC2);circRNA_02419|13:75403995_75408457_-(MAML2);circRNA_02420|13:75403995_75408480_-(MAML2);circRNA_06817|27:29621515_29640137_-(PPP3CB);circRNA_08997|6:21996721_22009030_+(COQ2);	=HYPERLINK("../../3.KEGG_map/HF-vs-G-Total/ko04658.html","ko04658")
ko04659	Th17 cell differentiation	Organismal Systems	Immune system	5	421	35	2327	0.786433586976256	0.978193965506129	0.789616559212759	circRNA_01624|11:63089486_63091474_+(HIF1A);circRNA_02094|12:75619600_75620836_-(NFATC2);circRNA_05833|22:62279679_62282448_-(TGFBR2);circRNA_06817|27:29621515_29640137_-(PPP3CB);circRNA_10585|9:24914220_24923581_+(IL1R1);	=HYPERLINK("../../3.KEGG_map/HF-vs-G-Total/ko04659.html","ko04659")
ko04660	T cell receptor signaling pathway	Organismal Systems	Immune system	4	421	24	2327	0.655462726429709	0.978193965506129	0.921219319081552	circRNA_00972|10:52707934_52724738_-(FYN);circRNA_02094|12:75619600_75620836_-(NFATC2);circRNA_05523|21:56722155_56732446_+(MALT1);circRNA_06817|27:29621515_29640137_-(PPP3CB);	=HYPERLINK("../../3.KEGG_map/HF-vs-G-Total/ko04660.html","ko04660")
ko04662	B cell receptor signaling pathway	Organismal Systems	Immune system	3	421	32	2327	0.946806017106128	0.978193965506129	0.518185866983373	circRNA_02094|12:75619600_75620836_-(NFATC2);circRNA_05523|21:56722155_56732446_+(MALT1);circRNA_06817|27:29621515_29640137_-(PPP3CB);	=HYPERLINK("../../3.KEGG_map/HF-vs-G-Total/ko04662.html","ko04662")
ko04664	Fc epsilon RI signaling pathway	Organismal Systems	Immune system	1	421	8	2327	0.797951756796211	0.978193965506129	0.690914489311164	circRNA_00972|10:52707934_52724738_-(FYN);	=HYPERLINK("../../3.KEGG_map/HF-vs-G-Total/ko04664.html","ko04664")
ko04666	Fc gamma R-mediated phagocytosis	Organismal Systems	Immune system	3	421	11	2327	0.319328874213206	0.978193965506129	1.50744979486072	circRNA_05921|23:24880699_24882584_-(MYO10);circRNA_05922|23:24952120_24958596_-(MYO10);circRNA_05925|23:24963390_24965111_-(MYO10);	=HYPERLINK("../../3.KEGG_map/HF-vs-G-Total/ko04666.html","ko04666")
ko04668	TNF signaling pathway	Environmental Information Processing	Signal transduction	3	421	13	2327	0.426771039187319	0.978193965506129	1.27553444180523	circRNA_04728|2:51634418_51634934_-(CFLAR);circRNA_09987|8:15106019_15124268_+(MRPL4);circRNA_10592|9:25187969_25199979_+(IL18R1);	=HYPERLINK("../../3.KEGG_map/HF-vs-G-Total/ko04668.html","ko04668")
ko04670	Leukocyte transendothelial migration	Organismal Systems	Immune system	5	421	21	2327	0.326875106994274	0.978193965506129	1.31602759868793	circRNA_01101|10:97362440_97363989_-(AFDN);circRNA_01103|10:97362440_97372573_-(AFDN);circRNA_05268|20:61520804_61525635_-(ARHGAP35);circRNA_05412|21:33908837_33931286_+(MYL12A);circRNA_09987|8:15106019_15124268_+(MRPL4);	=HYPERLINK("../../3.KEGG_map/HF-vs-G-Total/ko04670.html","ko04670")
ko04710	Circadian rhythm	Organismal Systems	Environmental adaptation	2	421	5	2327	0.224059238577584	0.978193965506129	2.21092636579572	circRNA_03647|17:44715290_44725037_-(HEATR5A);circRNA_04169|19:14570965_14571739_-(CSNK1D);	=HYPERLINK("../../3.KEGG_map/HF-vs-G-Total/ko04710.html","ko04710")
ko04711	Circadian rhythm - fly	Organismal Systems	Environmental adaptation	2	421	5	2327	0.224059238577584	0.978193965506129	2.21092636579572	circRNA_03647|17:44715290_44725037_-(HEATR5A);circRNA_04169|19:14570965_14571739_-(CSNK1D);	=HYPERLINK("../../3.KEGG_map/HF-vs-G-Total/ko04711.html","ko04711")
ko04713	Circadian entrainment	Organismal Systems	Environmental adaptation	1	421	6	2327	0.698463674470135	0.978193965506129	0.921219319081552	circRNA_06675|26:44220213_44232021_+(ADCY9);	=HYPERLINK("../../3.KEGG_map/HF-vs-G-Total/ko04713.html","ko04713")
ko04714	Thermogenesis	Organismal Systems	Environmental adaptation	6	421	37	2327	0.684010626143005	0.978193965506129	0.896321499646915	circRNA_02112|12:83974306_83987106_-(NDUFAF5);circRNA_04547|2:11115004_11117186_+(ARID1A);circRNA_06675|26:44220213_44232021_+(ADCY9);circRNA_06774|27:17885682_17885862_+(EGR2);circRNA_06944|28:20621733_20622622_+(FGFR1);circRNA_07657|3:101241509_101244153_-(CPT2);	=HYPERLINK("../../3.KEGG_map/HF-vs-G-Total/ko04714.html","ko04714")
ko04720	Long-term potentiation	Organismal Systems	Nervous system	3	421	12	2327	0.373501591013108	0.978193965506129	1.38182897862233	circRNA_06677|26:44362908_44395818_+(CREBBP);circRNA_06678|26:44395642_44414074_+(CREBBP);circRNA_06817|27:29621515_29640137_-(PPP3CB);	=HYPERLINK("../../3.KEGG_map/HF-vs-G-Total/ko04720.html","ko04720")
ko04721	Synaptic vesicle cycle	Organismal Systems	Nervous system	6	421	20	2327	0.137190291197664	0.978193965506129	1.65819477434679	circRNA_00323|1:90328553_90329618_-(AP2M1);circRNA_03339|16:57300454_57304839_-(ATP6V0A2);circRNA_04463|19:59637477_59640618_-(CLTC);circRNA_09673|7:59149047_59181013_-(RUSC2);circRNA_09972|8:12028831_12032063_-(CACNA1A);circRNA_09973|8:12052730_12055315_-(CACNA1A);	=HYPERLINK("../../3.KEGG_map/HF-vs-G-Total/ko04721.html","ko04721")
ko04722	Neurotrophin signaling pathway	Organismal Systems	Nervous system	3	421	20	2327	0.729850196295487	0.978193965506129	0.829097387173397	circRNA_03250|16:15890353_15911334_-(GAB1);circRNA_10486|9:10160166_10161186_+(ABL1);circRNA_11102|9:114804363_114811259_+(KIDINS220);	=HYPERLINK("../../3.KEGG_map/HF-vs-G-Total/ko04722.html","ko04722")
ko04723	Retrograde endocannabinoid signaling	Organismal Systems	Nervous system	6	421	13	2327	0.0184894531193273	0.677946614375333	2.55106888361045	circRNA_06675|26:44220213_44232021_+(ADCY9);circRNA_06774|27:17885682_17885862_+(EGR2);circRNA_09972|8:12028831_12032063_-(CACNA1A);circRNA_09973|8:12052730_12055315_-(CACNA1A);circRNA_11165|X:35090138_35090830_+(MAGEA10);circRNA_11166|X:35090138_35090840_+(MAGEA10);	=HYPERLINK("../../3.KEGG_map/HF-vs-G-Total/ko04723.html","ko04723")
ko04724	Glutamatergic synapse	Organismal Systems	Nervous system	5	421	13	2327	0.0687771339209569	0.978193965506129	2.12589073634204	circRNA_06675|26:44220213_44232021_+(ADCY9);circRNA_06817|27:29621515_29640137_-(PPP3CB);circRNA_09564|7:28644427_28668411_-(GRIN3A);circRNA_09972|8:12028831_12032063_-(CACNA1A);circRNA_09973|8:12052730_12055315_-(CACNA1A);	=HYPERLINK("../../3.KEGG_map/HF-vs-G-Total/ko04724.html","ko04724")
ko04725	Cholinergic synapse	Organismal Systems	Nervous system	4	421	13	2327	0.195936763765739	0.978193965506129	1.70071258907363	circRNA_00972|10:52707934_52724738_-(FYN);circRNA_06675|26:44220213_44232021_+(ADCY9);circRNA_09972|8:12028831_12032063_-(CACNA1A);circRNA_09973|8:12052730_12055315_-(CACNA1A);	=HYPERLINK("../../3.KEGG_map/HF-vs-G-Total/ko04725.html","ko04725")
ko04726	Serotonergic synapse	Organismal Systems	Nervous system	3	421	7	2327	0.116528672531127	0.978193965506129	2.36884967763828	circRNA_01376|11:22143422_22143840_-(KCNN2);circRNA_09972|8:12028831_12032063_-(CACNA1A);circRNA_09973|8:12052730_12055315_-(CACNA1A);	=HYPERLINK("../../3.KEGG_map/HF-vs-G-Total/ko04726.html","ko04726")
ko04727	GABAergic synapse	Organismal Systems	Nervous system	7	421	13	2327	0.00380124865137716	0.677946614375333	2.97624703087886	circRNA_04762|2:55037829_55060093_-(PLCL1);circRNA_04764|2:55059890_55068317_-(PLCL1);circRNA_06675|26:44220213_44232021_+(ADCY9);circRNA_09972|8:12028831_12032063_-(CACNA1A);circRNA_09973|8:12052730_12055315_-(CACNA1A);circRNA_11165|X:35090138_35090830_+(MAGEA10);circRNA_11166|X:35090138_35090840_+(MAGEA10);	=HYPERLINK("../../3.KEGG_map/HF-vs-G-Total/ko04727.html","ko04727")
ko04728	Dopaminergic synapse	Organismal Systems	Nervous system	4	421	16	2327	0.325706780571745	0.978193965506129	1.38182897862233	circRNA_03647|17:44715290_44725037_-(HEATR5A);circRNA_06817|27:29621515_29640137_-(PPP3CB);circRNA_09972|8:12028831_12032063_-(CACNA1A);circRNA_09973|8:12052730_12055315_-(CACNA1A);	=HYPERLINK("../../3.KEGG_map/HF-vs-G-Total/ko04728.html","ko04728")
ko04730	Long-term depression	Organismal Systems	Nervous system	2	421	11	2327	0.618765657288562	0.978193965506129	1.00496652990715	circRNA_09972|8:12028831_12032063_-(CACNA1A);circRNA_09973|8:12052730_12055315_-(CACNA1A);	=HYPERLINK("../../3.KEGG_map/HF-vs-G-Total/ko04730.html","ko04730")
ko04740	Olfactory transduction	Organismal Systems	Sensory system	1	421	6	2327	0.698463674470135	0.978193965506129	0.921219319081552	circRNA_10752|9:42415718_42418995_-(SLC8A1);	=HYPERLINK("../../3.KEGG_map/HF-vs-G-Total/ko04740.html","ko04740")
ko04742	Taste transduction	Organismal Systems	Sensory system	22	421	119	2327	0.493493260923886	0.978193965506129	1.0218567236871	circRNA_00398|1:106092929_106098556_+(LRRC34);circRNA_01205|11:4479094_4483508_+(PARP6);circRNA_01521|11:42500165_42515276_+(PIGBOS1);circRNA_01847|12:20899966_20933055_-(ACBD7);circRNA_01849|12:20918322_20933055_-(ACBD7);circRNA_02640|14:48446804_48448155_-(RER1);circRNA_02809|14:85243066_85248040_+(LRRN2);circRNA_03144|15:73218887_73224253_+(SUGT1);circRNA_03398|16:67920253_67922377_-(SLC8B1);c…	=HYPERLINK("../../3.KEGG_map/HF-vs-G-Total/ko04742.html","ko04742")
ko04750	Inflammatory mediator regulation of TRP channels	Organismal Systems	Sensory system	2	421	12	2327	0.667818470543652	0.978193965506129	0.921219319081552	circRNA_06675|26:44220213_44232021_+(ADCY9);circRNA_10585|9:24914220_24923581_+(IL1R1);	=HYPERLINK("../../3.KEGG_map/HF-vs-G-Total/ko04750.html","ko04750")
ko04810	Regulation of actin cytoskeleton	Cellular Processes	Cell motility	6	421	34	2327	0.597736764094229	0.978193965506129	0.975408690792231	circRNA_04361|19:47989947_47995597_+(SSH2);circRNA_04674|2:44049785_44050855_-(PIKFYVE);circRNA_04675|2:44049785_44055905_-(PIKFYVE);circRNA_05268|20:61520804_61525635_-(ARHGAP35);circRNA_05412|21:33908837_33931286_+(MYL12A);circRNA_06944|28:20621733_20622622_+(FGFR1);	=HYPERLINK("../../3.KEGG_map/HF-vs-G-Total/ko04810.html","ko04810")
ko04910	Insulin signaling pathway	Organismal Systems	Endocrine system	2	421	28	2327	0.973747629299283	0.978193965506129	0.394808279606379	circRNA_03039|15:61226132_61229150_-(FOXO1);circRNA_04167|19:14378854_14379105_+(FASN);	=HYPERLINK("../../3.KEGG_map/HF-vs-G-Total/ko04910.html","ko04910")
ko04911	Insulin secretion	Organismal Systems	Endocrine system	2	421	8	2327	0.439606057422666	0.978193965506129	1.38182897862233	circRNA_01376|11:22143422_22143840_-(KCNN2);circRNA_06675|26:44220213_44232021_+(ADCY9);	=HYPERLINK("../../3.KEGG_map/HF-vs-G-Total/ko04911.html","ko04911")
ko04912	GnRH signaling pathway	Organismal Systems	Endocrine system	3	421	17	2327	0.61789021959472	0.978193965506129	0.975408690792231	circRNA_05058|2:144478009_144498338_-(MAP3K2);circRNA_06675|26:44220213_44232021_+(ADCY9);circRNA_10180|8:54147224_54148490_-(EGR1);	=HYPERLINK("../../3.KEGG_map/HF-vs-G-Total/ko04912.html","ko04912")
ko04913	Ovarian steroidogenesis	Organismal Systems	Endocrine system	5	421	19	2327	0.250443994057744	0.978193965506129	1.45455681960245	circRNA_01694|11:75428150_75457523_+(RIOX1);circRNA_06675|26:44220213_44232021_+(ADCY9);circRNA_09996|8:16009271_16009657_+(LDLR);circRNA_10809|9:51370440_51380495_-(GTF2A1L);circRNA_10811|9:51706415_51713785_+(FSHR);	=HYPERLINK("../../3.KEGG_map/HF-vs-G-Total/ko04913.html","ko04913")
ko04914	Progesterone-mediated oocyte maturation	Organismal Systems	Endocrine system	2	421	21	2327	0.915651083468794	0.978193965506129	0.526411039475173	circRNA_05852|23:1285561_1329571_-(CPEB4);circRNA_06675|26:44220213_44232021_+(ADCY9);	=HYPERLINK("../../3.KEGG_map/HF-vs-G-Total/ko04914.html","ko04914")
ko04915	Estrogen signaling pathway	Organismal Systems	Endocrine system	2	421	19	2327	0.883808255879196	0.978193965506129	0.58182272784098	circRNA_03874|18:22808093_22843703_-(NCOA2);circRNA_06675|26:44220213_44232021_+(ADCY9);	=HYPERLINK("../../3.KEGG_map/HF-vs-G-Total/ko04915.html","ko04915")
ko04916	Melanogenesis	Organismal Systems	Endocrine system	4	421	12	2327	0.156810723813498	0.978193965506129	1.8424386381631	circRNA_03940|18:52441498_52442689_-(FZD6);circRNA_06675|26:44220213_44232021_+(ADCY9);circRNA_06677|26:44362908_44395818_+(CREBBP);circRNA_06678|26:44395642_44414074_+(CREBBP);	=HYPERLINK("../../3.KEGG_map/HF-vs-G-Total/ko04916.html","ko04916")
ko04917	Prolactin signaling pathway	Organismal Systems	Endocrine system	1	421	10	2327	0.864666773086808	0.978193965506129	0.552731591448931	circRNA_10809|9:51370440_51380495_-(GTF2A1L);	=HYPERLINK("../../3.KEGG_map/HF-vs-G-Total/ko04917.html","ko04917")
ko04918	Thyroid hormone synthesis	Organismal Systems	Endocrine system	1	421	6	2327	0.698463674470135	0.978193965506129	0.921219319081552	circRNA_06675|26:44220213_44232021_+(ADCY9);	=HYPERLINK("../../3.KEGG_map/HF-vs-G-Total/ko04918.html","ko04918")
ko04919	Thyroid hormone signaling pathway	Organismal Systems	Endocrine system	13	421	52	2327	0.13133368103726	0.978193965506129	1.38182897862233	circRNA_01624|11:63089486_63091474_+(HIF1A);circRNA_02925|15:29674661_29685100_+(TBC1D4);circRNA_02926|15:29680400_29680867_+(TBC1D4);circRNA_02927|15:29696055_29726924_+(TBC1D4);circRNA_03039|15:61226132_61229150_-(FOXO1);circRNA_03367|16:59893084_59908360_-(ATP2A2);circRNA_03395|16:65042075_65052327_+(MED13L);circRNA_03874|18:22808093_22843703_-(NCOA2);circRNA_06298|25:16698256_16709233_+(PLCE1…	=HYPERLINK("../../3.KEGG_map/HF-vs-G-Total/ko04919.html","ko04919")
ko04921	Oxytocin signaling pathway	Organismal Systems	Endocrine system	3	421	22	2327	0.789033912491794	0.978193965506129	0.753724897430361	circRNA_02094|12:75619600_75620836_-(NFATC2);circRNA_06675|26:44220213_44232021_+(ADCY9);circRNA_06817|27:29621515_29640137_-(PPP3CB);	=HYPERLINK("../../3.KEGG_map/HF-vs-G-Total/ko04921.html","ko04921")
ko04922	Glucagon signaling pathway	Organismal Systems	Endocrine system	6	421	34	2327	0.597736764094229	0.978193965506129	0.975408690792231	circRNA_02369|13:66453714_66458587_-(SIK2);circRNA_03039|15:61226132_61229150_-(FOXO1);circRNA_06677|26:44362908_44395818_+(CREBBP);circRNA_06678|26:44395642_44414074_+(CREBBP);circRNA_06817|27:29621515_29640137_-(PPP3CB);circRNA_10846|9:59329463_59342496_-(PPP4R3B);	=HYPERLINK("../../3.KEGG_map/HF-vs-G-Total/ko04922.html","ko04922")
ko04923	Regulation of lipolysis in adipocytes	Organismal Systems	Endocrine system	2	421	19	2327	0.883808255879196	0.978193965506129	0.58182272784098	circRNA_06675|26:44220213_44232021_+(ADCY9);circRNA_07564|3:80301917_80305767_+(PTGER3);	=HYPERLINK("../../3.KEGG_map/HF-vs-G-Total/ko04923.html","ko04923")
ko04924	Renin secretion	Organismal Systems	Endocrine system	1	421	12	2327	0.909387649586904	0.978193965506129	0.460609659540776	circRNA_06817|27:29621515_29640137_-(PPP3CB);	=HYPERLINK("../../3.KEGG_map/HF-vs-G-Total/ko04924.html","ko04924")
ko04925	Aldosterone synthesis and secretion	Organismal Systems	Endocrine system	2	421	10	2327	0.564322605820315	0.978193965506129	1.10546318289786	circRNA_06675|26:44220213_44232021_+(ADCY9);circRNA_09996|8:16009271_16009657_+(LDLR);	=HYPERLINK("../../3.KEGG_map/HF-vs-G-Total/ko04925.html","ko04925")
ko04926	Relaxin signaling pathway	Organismal Systems	Endocrine system	2	421	19	2327	0.883808255879196	0.978193965506129	0.58182272784098	circRNA_05833|22:62279679_62282448_-(TGFBR2);circRNA_06675|26:44220213_44232021_+(ADCY9);	=HYPERLINK("../../3.KEGG_map/HF-vs-G-Total/ko04926.html","ko04926")
ko04927	Cortisol synthesis and secretion	Organismal Systems	Endocrine system	2	421	9	2327	0.504506960284628	0.978193965506129	1.22829242544207	circRNA_06675|26:44220213_44232021_+(ADCY9);circRNA_09996|8:16009271_16009657_+(LDLR);	=HYPERLINK("../../3.KEGG_map/HF-vs-G-Total/ko04927.html","ko04927")
ko04928	Parathyroid hormone synthesis, secretion and action	Organismal Systems	Endocrine system	3	421	8	2327	0.162359647907344	0.978193965506129	2.07274346793349	circRNA_06675|26:44220213_44232021_+(ADCY9);circRNA_06944|28:20621733_20622622_+(FGFR1);circRNA_10180|8:54147224_54148490_-(EGR1);	=HYPERLINK("../../3.KEGG_map/HF-vs-G-Total/ko04928.html","ko04928")
ko04930	Type II diabetes mellitus	Human Diseases	Endocrine and metabolic disease	2	421	7	2327	0.370294455043836	0.978193965506129	1.57923311842552	circRNA_09972|8:12028831_12032063_-(CACNA1A);circRNA_09973|8:12052730_12055315_-(CACNA1A);	=HYPERLINK("../../3.KEGG_map/HF-vs-G-Total/ko04930.html","ko04930")
ko04931	Insulin resistance	Human Diseases	Endocrine and metabolic disease	4	421	21	2327	0.543436594314345	0.978193965506129	1.05282207895035	circRNA_02925|15:29674661_29685100_+(TBC1D4);circRNA_02926|15:29680400_29680867_+(TBC1D4);circRNA_02927|15:29696055_29726924_+(TBC1D4);circRNA_03039|15:61226132_61229150_-(FOXO1);	=HYPERLINK("../../3.KEGG_map/HF-vs-G-Total/ko04931.html","ko04931")
ko04933	AGE-RAGE signaling pathway in diabetic complications	Human Diseases	Endocrine and metabolic disease	8	421	29	2327	0.137995535656747	0.978193965506129	1.52477680399705	circRNA_02469|14:16460910_16461277_+(TGFB2);circRNA_03039|15:61226132_61229150_-(FOXO1);circRNA_05833|22:62279679_62282448_-(TGFBR2);circRNA_06298|25:16698256_16709233_+(PLCE1);circRNA_06299|25:16707676_16709233_+(PLCE1);circRNA_06302|25:16957007_16967865_+(PLCE1);circRNA_09987|8:15106019_15124268_+(MRPL4);circRNA_10180|8:54147224_54148490_-(EGR1);	=HYPERLINK("../../3.KEGG_map/HF-vs-G-Total/ko04933.html","ko04933")
ko04934	Cushing syndrome	Human Diseases	Endocrine and metabolic disease	4	421	16	2327	0.325706780571745	0.978193965506129	1.38182897862233	circRNA_03940|18:52441498_52442689_-(FZD6);circRNA_06675|26:44220213_44232021_+(ADCY9);circRNA_06952|28:20910692_20911345_-(ASH2L);circRNA_09996|8:16009271_16009657_+(LDLR);	=HYPERLINK("../../3.KEGG_map/HF-vs-G-Total/ko04934.html","ko04934")
ko04935	Growth hormone synthesis, secretion and action	Organismal Systems	Endocrine system	3	421	19	2327	0.695700684932028	0.978193965506129	0.87273409176147	circRNA_06675|26:44220213_44232021_+(ADCY9);circRNA_06677|26:44362908_44395818_+(CREBBP);circRNA_06678|26:44395642_44414074_+(CREBBP);	=HYPERLINK("../../3.KEGG_map/HF-vs-G-Total/ko04935.html","ko04935")
ko04961	Endocrine and other factor-regulated calcium reabsorption	Organismal Systems	Excretory system	4	421	14	2327	0.237634571512593	0.978193965506129	1.57923311842552	circRNA_00323|1:90328553_90329618_-(AP2M1);circRNA_04463|19:59637477_59640618_-(CLTC);circRNA_06675|26:44220213_44232021_+(ADCY9);circRNA_10752|9:42415718_42418995_-(SLC8A1);	=HYPERLINK("../../3.KEGG_map/HF-vs-G-Total/ko04961.html","ko04961")
ko04962	Vasopressin-regulated water reabsorption	Organismal Systems	Excretory system	1	421	5	2327	0.631684719684194	0.978193965506129	1.10546318289786	circRNA_06675|26:44220213_44232021_+(ADCY9);	=HYPERLINK("../../3.KEGG_map/HF-vs-G-Total/ko04962.html","ko04962")
ko04966	Collecting duct acid secretion	Organismal Systems	Excretory system	1	421	5	2327	0.631684719684194	0.978193965506129	1.10546318289786	circRNA_03339|16:57300454_57304839_-(ATP6V0A2);	=HYPERLINK("../../3.KEGG_map/HF-vs-G-Total/ko04966.html","ko04966")
ko04970	Salivary secretion	Organismal Systems	Digestive system	2	421	15	2327	0.784814781671591	0.978193965506129	0.736975455265242	circRNA_06675|26:44220213_44232021_+(ADCY9);circRNA_10058|8:27549692_27552846_-(SLC12A2);	=HYPERLINK("../../3.KEGG_map/HF-vs-G-Total/ko04970.html","ko04970")
ko04971	Gastric acid secretion	Organismal Systems	Digestive system	1	421	5	2327	0.631684719684194	0.978193965506129	1.10546318289786	circRNA_06675|26:44220213_44232021_+(ADCY9);	=HYPERLINK("../../3.KEGG_map/HF-vs-G-Total/ko04971.html","ko04971")
ko04972	Pancreatic secretion	Organismal Systems	Digestive system	3	421	12	2327	0.373501591013108	0.978193965506129	1.38182897862233	circRNA_03367|16:59893084_59908360_-(ATP2A2);circRNA_06675|26:44220213_44232021_+(ADCY9);circRNA_10058|8:27549692_27552846_-(SLC12A2);	=HYPERLINK("../../3.KEGG_map/HF-vs-G-Total/ko04972.html","ko04972")
ko04974	Protein digestion and absorption	Organismal Systems	Digestive system	2	421	25	2327	0.956373976794706	0.978193965506129	0.442185273159145	circRNA_10234|8:68490928_68497594_+(SLC36A1);circRNA_10752|9:42415718_42418995_-(SLC8A1);	=HYPERLINK("../../3.KEGG_map/HF-vs-G-Total/ko04974.html","ko04974")
ko04976	Bile secretion	Organismal Systems	Digestive system	3	421	9	2327	0.212452897405801	0.978193965506129	1.8424386381631	circRNA_01376|11:22143422_22143840_-(KCNN2);circRNA_06675|26:44220213_44232021_+(ADCY9);circRNA_09996|8:16009271_16009657_+(LDLR);	=HYPERLINK("../../3.KEGG_map/HF-vs-G-Total/ko04976.html","ko04976")
ko04978	Mineral absorption	Organismal Systems	Digestive system	3	421	12	2327	0.373501591013108	0.978193965506129	1.38182897862233	circRNA_01537|11:47508641_47517197_+(TRPM7);circRNA_01538|11:47556736_47561749_+(TRPM7);circRNA_10752|9:42415718_42418995_-(SLC8A1);	=HYPERLINK("../../3.KEGG_map/HF-vs-G-Total/ko04978.html","ko04978")
ko04979	Cholesterol metabolism	Organismal Systems	Digestive system	1	421	7	2327	0.753158544374518	0.978193965506129	0.789616559212759	circRNA_09996|8:16009271_16009657_+(LDLR);	=HYPERLINK("../../3.KEGG_map/HF-vs-G-Total/ko04979.html","ko04979")
ko05010	Alzheimer disease	Human Diseases	Neurodegenerative disease	8	421	36	2327	0.320323891468671	0.978193965506129	1.22829242544207	circRNA_00648|1:165621192_165665230_+(PIK3R4);circRNA_02221|13:29312376_29313486_-(AMBRA1);circRNA_03367|16:59893084_59908360_-(ATP2A2);circRNA_03940|18:52441498_52442689_-(FZD6);circRNA_04169|19:14570965_14571739_-(CSNK1D);circRNA_06774|27:17885682_17885862_+(EGR2);circRNA_06817|27:29621515_29640137_-(PPP3CB);circRNA_11309|X:93801425_93855030_-(UXT);	=HYPERLINK("../../3.KEGG_map/HF-vs-G-Total/ko05010.html","ko05010")
ko05012	Parkinson disease	Human Diseases	Neurodegenerative disease	2	421	13	2327	0.711645276244804	0.978193965506129	0.850356294536817	circRNA_06774|27:17885682_17885862_+(EGR2);circRNA_10095|8:33767257_33818163_-(SNCAIP);	=HYPERLINK("../../3.KEGG_map/HF-vs-G-Total/ko05012.html","ko05012")
ko05014	Amyotrophic lateral sclerosis (ALS)	Human Diseases	Neurodegenerative disease	2	421	8	2327	0.439606057422666	0.978193965506129	1.38182897862233	circRNA_02194|13:16509081_16522228_+(CAT);circRNA_06817|27:29621515_29640137_-(PPP3CB);	=HYPERLINK("../../3.KEGG_map/HF-vs-G-Total/ko05014.html","ko05014")
ko05016	Huntington disease	Human Diseases	Neurodegenerative disease	7	421	34	2327	0.419963479075077	0.978193965506129	1.13797680592427	circRNA_00323|1:90328553_90329618_-(AP2M1);circRNA_00648|1:165621192_165665230_+(PIK3R4);circRNA_02221|13:29312376_29313486_-(AMBRA1);circRNA_04463|19:59637477_59640618_-(CLTC);circRNA_06677|26:44362908_44395818_+(CREBBP);circRNA_06678|26:44395642_44414074_+(CREBBP);circRNA_06774|27:17885682_17885862_+(EGR2);	=HYPERLINK("../../3.KEGG_map/HF-vs-G-Total/ko05016.html","ko05016")
ko05020	Prion diseases	Human Diseases	Neurodegenerative disease	3	421	8	2327	0.162359647907344	0.978193965506129	2.07274346793349	circRNA_00972|10:52707934_52724738_-(FYN);circRNA_02704|14:63840087_63840618_+(LAMC1);circRNA_10180|8:54147224_54148490_-(EGR1);	=HYPERLINK("../../3.KEGG_map/HF-vs-G-Total/ko05020.html","ko05020")
ko05030	Cocaine addiction	Human Diseases	Substance dependence	1	421	5	2327	0.631684719684194	0.978193965506129	1.10546318289786	circRNA_09564|7:28644427_28668411_-(GRIN3A);	=HYPERLINK("../../3.KEGG_map/HF-vs-G-Total/ko05030.html","ko05030")
ko05031	Amphetamine addiction	Human Diseases	Substance dependence	2	421	8	2327	0.439606057422666	0.978193965506129	1.38182897862233	circRNA_06817|27:29621515_29640137_-(PPP3CB);circRNA_09564|7:28644427_28668411_-(GRIN3A);	=HYPERLINK("../../3.KEGG_map/HF-vs-G-Total/ko05031.html","ko05031")
ko05032	Morphine addiction	Human Diseases	Substance dependence	5	421	17	2327	0.179595855144406	0.978193965506129	1.62568115132039	circRNA_06675|26:44220213_44232021_+(ADCY9);circRNA_09972|8:12028831_12032063_-(CACNA1A);circRNA_09973|8:12052730_12055315_-(CACNA1A);circRNA_11165|X:35090138_35090830_+(MAGEA10);circRNA_11166|X:35090138_35090840_+(MAGEA10);	=HYPERLINK("../../3.KEGG_map/HF-vs-G-Total/ko05032.html","ko05032")
ko05033	Nicotine addiction	Human Diseases	Substance dependence	5	421	8	2327	0.00656967272383285	0.677946614375333	3.45457244655582	circRNA_09564|7:28644427_28668411_-(GRIN3A);circRNA_09972|8:12028831_12032063_-(CACNA1A);circRNA_09973|8:12052730_12055315_-(CACNA1A);circRNA_11165|X:35090138_35090830_+(MAGEA10);circRNA_11166|X:35090138_35090840_+(MAGEA10);	=HYPERLINK("../../3.KEGG_map/HF-vs-G-Total/ko05033.html","ko05033")
ko05034	Alcoholism	Human Diseases	Substance dependence	1	421	13	2327	0.925866180698745	0.978193965506129	0.425178147268409	circRNA_09564|7:28644427_28668411_-(GRIN3A);	=HYPERLINK("../../3.KEGG_map/HF-vs-G-Total/ko05034.html","ko05034")
ko05100	Bacterial invasion of epithelial cells	Human Diseases	Infectious disease: bacterial	2	421	11	2327	0.618765657288562	0.978193965506129	1.00496652990715	circRNA_03250|16:15890353_15911334_-(GAB1);circRNA_04463|19:59637477_59640618_-(CLTC);	=HYPERLINK("../../3.KEGG_map/HF-vs-G-Total/ko05100.html","ko05100")
ko05110	Vibrio cholerae infection	Human Diseases	Infectious disease: bacterial	5	421	15	2327	0.118003507004109	0.978193965506129	1.8424386381631	circRNA_03339|16:57300454_57304839_-(ATP6V0A2);circRNA_03595|17:30055197_30082334_-(TJP1);circRNA_06515|26:2872933_2874301_-(KDELR2);circRNA_06675|26:44220213_44232021_+(ADCY9);circRNA_10058|8:27549692_27552846_-(SLC12A2);	=HYPERLINK("../../3.KEGG_map/HF-vs-G-Total/ko05110.html","ko05110")
ko05120	Epithelial cell signaling in Helicobacter pylori infection	Human Diseases	Infectious disease: bacterial	2	421	12	2327	0.667818470543652	0.978193965506129	0.921219319081552	circRNA_03339|16:57300454_57304839_-(ATP6V0A2);circRNA_03595|17:30055197_30082334_-(TJP1);	=HYPERLINK("../../3.KEGG_map/HF-vs-G-Total/ko05120.html","ko05120")
ko05130	Pathogenic Escherichia coli infection	Human Diseases	Infectious disease: bacterial	9	421	36	2327	0.189562725146657	0.978193965506129	1.38182897862233	circRNA_00972|10:52707934_52724738_-(FYN);circRNA_03595|17:30055197_30082334_-(TJP1);circRNA_05921|23:24880699_24882584_-(MYO10);circRNA_05922|23:24952120_24958596_-(MYO10);circRNA_05925|23:24963390_24965111_-(MYO10);circRNA_07094|29:21457655_21458142_-(DCPS);circRNA_09555|7:26684211_26703816_-(NXNL2);circRNA_10486|9:10160166_10161186_+(ABL1);circRNA_10585|9:24914220_24923581_+(IL1R1);	=HYPERLINK("../../3.KEGG_map/HF-vs-G-Total/ko05130.html","ko05130")
ko05131	Shigellosis	Human Diseases	Infectious disease: bacterial	11	421	45	2327	0.176224110075121	0.978193965506129	1.35112166798628	circRNA_00648|1:165621192_165665230_+(PIK3R4);circRNA_01082|10:81141558_81148557_+(CGAS);circRNA_03039|15:61226132_61229150_-(FOXO1);circRNA_05412|21:33908837_33931286_+(MYL12A);circRNA_05523|21:56722155_56732446_+(MALT1);circRNA_06298|25:16698256_16709233_+(PLCE1);circRNA_06299|25:16707676_16709233_+(PLCE1);circRNA_06302|25:16957007_16967865_+(PLCE1);circRNA_10486|9:10160166_10161186_+(ABL1);cir…	=HYPERLINK("../../3.KEGG_map/HF-vs-G-Total/ko05131.html","ko05131")
ko05132	Salmonella infection	Human Diseases	Infectious disease: bacterial	5	421	25	2327	0.482430190268761	0.978193965506129	1.10546318289786	circRNA_04227|19:20611977_20612382_+(PLEKHM1);circRNA_05412|21:33908837_33931286_+(MYL12A);circRNA_07094|29:21457655_21458142_-(DCPS);circRNA_09555|7:26684211_26703816_-(NXNL2);circRNA_10664|9:33795470_33799477_-(NLRC4);	=HYPERLINK("../../3.KEGG_map/HF-vs-G-Total/ko05132.html","ko05132")
ko05135	Yersinia infection	Human Diseases	Infectious disease: bacterial	1	421	17	2327	0.966817073005743	0.978193965506129	0.325136230264077	circRNA_02094|12:75619600_75620836_-(NFATC2);	=HYPERLINK("../../3.KEGG_map/HF-vs-G-Total/ko05135.html","ko05135")
ko05140	Leishmaniasis	Human Diseases	Infectious disease: parasitic	1	421	10	2327	0.864666773086808	0.978193965506129	0.552731591448931	circRNA_02469|14:16460910_16461277_+(TGFB2);	=HYPERLINK("../../3.KEGG_map/HF-vs-G-Total/ko05140.html","ko05140")
ko05142	Chagas disease (American trypanosomiasis)	Human Diseases	Infectious disease: parasitic	3	421	13	2327	0.426771039187319	0.978193965506129	1.27553444180523	circRNA_02469|14:16460910_16461277_+(TGFB2);circRNA_04728|2:51634418_51634934_-(CFLAR);circRNA_05833|22:62279679_62282448_-(TGFBR2);	=HYPERLINK("../../3.KEGG_map/HF-vs-G-Total/ko05142.html","ko05142")
ko05144	Malaria	Human Diseases	Infectious disease: parasitic	2	421	14	2327	0.750527203587351	0.978193965506129	0.789616559212759	circRNA_02469|14:16460910_16461277_+(TGFB2);circRNA_09987|8:15106019_15124268_+(MRPL4);	=HYPERLINK("../../3.KEGG_map/HF-vs-G-Total/ko05144.html","ko05144")
ko05145	Toxoplasmosis	Human Diseases	Infectious disease: parasitic	3	421	20	2327	0.729850196295487	0.978193965506129	0.829097387173397	circRNA_02469|14:16460910_16461277_+(TGFB2);circRNA_02704|14:63840087_63840618_+(LAMC1);circRNA_09996|8:16009271_16009657_+(LDLR);	=HYPERLINK("../../3.KEGG_map/HF-vs-G-Total/ko05145.html","ko05145")
ko05146	Amoebiasis	Human Diseases	Infectious disease: parasitic	3	421	24	2327	0.837050300263688	0.978193965506129	0.690914489311164	circRNA_02469|14:16460910_16461277_+(TGFB2);circRNA_02704|14:63840087_63840618_+(LAMC1);circRNA_10585|9:24914220_24923581_+(IL1R1);	=HYPERLINK("../../3.KEGG_map/HF-vs-G-Total/ko05146.html","ko05146")
ko05152	Tuberculosis	Human Diseases	Infectious disease: bacterial	8	421	32	2327	0.209055206992907	0.978193965506129	1.38182897862233	circRNA_02469|14:16460910_16461277_+(TGFB2);circRNA_03339|16:57300454_57304839_-(ATP6V0A2);circRNA_04199|19:18383847_18384365_-(MRC2);circRNA_05523|21:56722155_56732446_+(MALT1);circRNA_06677|26:44362908_44395818_+(CREBBP);circRNA_06678|26:44395642_44414074_+(CREBBP);circRNA_06817|27:29621515_29640137_-(PPP3CB);circRNA_07094|29:21457655_21458142_-(DCPS);	=HYPERLINK("../../3.KEGG_map/HF-vs-G-Total/ko05152.html","ko05152")
ko05160	Hepatitis C	Human Diseases	Infectious disease: viral	2	421	18	2327	0.864007458937389	0.978193965506129	0.614146212721035	circRNA_04728|2:51634418_51634934_-(CFLAR);circRNA_09996|8:16009271_16009657_+(LDLR);	=HYPERLINK("../../3.KEGG_map/HF-vs-G-Total/ko05160.html","ko05160")
ko05161	Hepatitis B	Human Diseases	Infectious disease: viral	6	421	34	2327	0.597736764094229	0.978193965506129	0.975408690792231	circRNA_02094|12:75619600_75620836_-(NFATC2);circRNA_02469|14:16460910_16461277_+(TGFB2);circRNA_05833|22:62279679_62282448_-(TGFBR2);circRNA_06677|26:44362908_44395818_+(CREBBP);circRNA_06678|26:44395642_44414074_+(CREBBP);circRNA_07094|29:21457655_21458142_-(DCPS);	=HYPERLINK("../../3.KEGG_map/HF-vs-G-Total/ko05161.html","ko05161")
ko05163	Human cytomegalovirus infection	Human Diseases	Infectious disease: viral	7	421	36	2327	0.483955056121508	0.978193965506129	1.07475587226181	circRNA_01082|10:81141558_81148557_+(CGAS);circRNA_02094|12:75619600_75620836_-(NFATC2);circRNA_06170|24:29615876_29617382_+(TAP1);circRNA_06675|26:44220213_44232021_+(ADCY9);circRNA_06817|27:29621515_29640137_-(PPP3CB);circRNA_07564|3:80301917_80305767_+(PTGER3);circRNA_10585|9:24914220_24923581_+(IL1R1);	=HYPERLINK("../../3.KEGG_map/HF-vs-G-Total/ko05163.html","ko05163")
ko05164	Influenza A	Human Diseases	Infectious disease: viral	3	421	18	2327	0.658388230800681	0.978193965506129	0.921219319081552	circRNA_06677|26:44362908_44395818_+(CREBBP);circRNA_06678|26:44395642_44414074_+(CREBBP);circRNA_09987|8:15106019_15124268_+(MRPL4);	=HYPERLINK("../../3.KEGG_map/HF-vs-G-Total/ko05164.html","ko05164")
ko05165	Human papillomavirus infection	Human Diseases	Infectious disease: viral	16	421	78	2327	0.330107207948067	0.978193965506129	1.13380839271576	circRNA_00471|1:137744107_137789792_+(ATR);circRNA_02419|13:75403995_75408457_-(MAML2);circRNA_02420|13:75403995_75408480_-(MAML2);circRNA_02704|14:63840087_63840618_+(LAMC1);circRNA_03039|15:61226132_61229150_-(FOXO1);circRNA_03339|16:57300454_57304839_-(ATP6V0A2);circRNA_03465|17:662023_721629_-(UBE3A);circRNA_03940|18:52441498_52442689_-(FZD6);circRNA_04243|19:23292831_23341177_-(TUBG2);circRN…	=HYPERLINK("../../3.KEGG_map/HF-vs-G-Total/ko05165.html","ko05165")
ko05166	Human T-cell leukemia virus 1 infection	Human Diseases	Infectious disease: viral	11	421	53	2327	0.358935406004632	0.978193965506129	1.14717877470533	circRNA_00471|1:137744107_137789792_+(ATR);circRNA_02094|12:75619600_75620836_-(NFATC2);circRNA_02469|14:16460910_16461277_+(TGFB2);circRNA_05833|22:62279679_62282448_-(TGFBR2);circRNA_06675|26:44220213_44232021_+(ADCY9);circRNA_06677|26:44362908_44395818_+(CREBBP);circRNA_06678|26:44395642_44414074_+(CREBBP);circRNA_06817|27:29621515_29640137_-(PPP3CB);circRNA_09987|8:15106019_15124268_+(MRPL4);…	=HYPERLINK("../../3.KEGG_map/HF-vs-G-Total/ko05166.html","ko05166")
ko05167	Kaposi sarcoma-associated herpesvirus infection	Human Diseases	Infectious disease: viral	6	421	39	2327	0.734347847378774	0.978193965506129	0.850356294536817	circRNA_01624|11:63089486_63091474_+(HIF1A);circRNA_02094|12:75619600_75620836_-(NFATC2);circRNA_06677|26:44362908_44395818_+(CREBBP);circRNA_06678|26:44395642_44414074_+(CREBBP);circRNA_06817|27:29621515_29640137_-(PPP3CB);circRNA_09987|8:15106019_15124268_+(MRPL4);	=HYPERLINK("../../3.KEGG_map/HF-vs-G-Total/ko05167.html","ko05167")
ko05168	Herpes simplex virus 1 infection	Human Diseases	Infectious disease: viral	148	421	894	2327	0.943090489029589	0.978193965506129	0.915036639087716	circRNA_00094|1:46307730_46336379_+(ST3GAL6);circRNA_00135|1:49484222_49518626_-(SENP7);circRNA_00595|1:157884875_157899911_-(UBE2G2);circRNA_00693|10:292450_310326_+(KATNA1);circRNA_00780|10:11309627_11338789_+(REPS1);circRNA_00793|10:13868167_13873920_+(MAP7);circRNA_00817|10:18738077_18757180_-(ENPP1);circRNA_00818|10:18752589_18757180_-(ENPP1);circRNA_00896|10:39899067_39913035_-(COQ3);circRN…	=HYPERLINK("../../3.KEGG_map/HF-vs-G-Total/ko05168.html","ko05168")
ko05169	Epstein-Barr virus infection	Human Diseases	Infectious disease: viral	5	421	27	2327	0.555871222414798	0.978193965506129	1.02357702120172	circRNA_01518|11:41887272_41900153_+(NEDD4);circRNA_06170|24:29615876_29617382_+(TAP1);circRNA_06668|26:39097082_39106401_+(USP7);circRNA_08997|6:21996721_22009030_+(COQ2);circRNA_09987|8:15106019_15124268_+(MRPL4);	=HYPERLINK("../../3.KEGG_map/HF-vs-G-Total/ko05169.html","ko05169")
ko05170	Human immunodeficiency virus 1 infection	Human Diseases	Infectious disease: viral	5	421	27	2327	0.555871222414798	0.978193965506129	1.02357702120172	circRNA_00471|1:137744107_137789792_+(ATR);circRNA_01082|10:81141558_81148557_+(CGAS);circRNA_02094|12:75619600_75620836_-(NFATC2);circRNA_06170|24:29615876_29617382_+(TAP1);circRNA_06817|27:29621515_29640137_-(PPP3CB);	=HYPERLINK("../../3.KEGG_map/HF-vs-G-Total/ko05170.html","ko05170")
ko05200	Pathways in cancer	Human Diseases	Cancer: overview	17	421	91	2327	0.485027424661375	0.978193965506129	1.03257550050899	circRNA_01624|11:63089486_63091474_+(HIF1A);circRNA_02363|13:63562256_63563613_-(ZBTB16);circRNA_02469|14:16460910_16461277_+(TGFB2);circRNA_02704|14:63840087_63840618_+(LAMC1);circRNA_03039|15:61226132_61229150_-(FOXO1);circRNA_03940|18:52441498_52442689_-(FZD6);circRNA_05436|21:38603620_38616969_+(TWSG1);circRNA_05833|22:62279679_62282448_-(TGFBR2);circRNA_06475|25:48704662_48784787_-(CTBP2);ci…	=HYPERLINK("../../3.KEGG_map/HF-vs-G-Total/ko05200.html","ko05200")
ko05202	Transcriptional misregulation in cancer	Human Diseases	Cancer: overview	7	421	51	2327	0.84255908728939	0.978193965506129	0.758651203949513	circRNA_02363|13:63562256_63563613_-(ZBTB16);circRNA_03039|15:61226132_61229150_-(FOXO1);circRNA_05833|22:62279679_62282448_-(TGFBR2);circRNA_08938|6:4222476_4225083_-(NELFA);circRNA_08965|6:17638344_17702295_-(AFF1);circRNA_08966|6:17700858_17702292_-(AFF1);circRNA_11382|X:107096230_107130370_-(KDM6A);	=HYPERLINK("../../3.KEGG_map/HF-vs-G-Total/ko05202.html","ko05202")
ko05203	Viral carcinogenesis	Human Diseases	Cancer: overview	9	421	31	2327	0.0919459938836309	0.978193965506129	1.60470462033561	circRNA_02162|13:6945839_6990086_+(ACER3);circRNA_02163|13:6967712_6973395_+(ACER3);circRNA_02164|13:7010112_7018032_+(ACER3);circRNA_02165|13:7013159_7018032_+(ACER3);circRNA_03465|17:662023_721629_-(UBE3A);circRNA_06668|26:39097082_39106401_+(USP7);circRNA_06677|26:44362908_44395818_+(CREBBP);circRNA_06678|26:44395642_44414074_+(CREBBP);circRNA_08997|6:21996721_22009030_+(COQ2);	=HYPERLINK("../../3.KEGG_map/HF-vs-G-Total/ko05203.html","ko05203")
ko05205	Proteoglycans in cancer	Human Diseases	Cancer: overview	9	421	63	2327	0.831486818577023	0.978193965506129	0.789616559212759	circRNA_01624|11:63089486_63091474_+(HIF1A);circRNA_02469|14:16460910_16461277_+(TGFB2);circRNA_03250|16:15890353_15911334_-(GAB1);circRNA_03940|18:52441498_52442689_-(FZD6);circRNA_06298|25:16698256_16709233_+(PLCE1);circRNA_06299|25:16707676_16709233_+(PLCE1);circRNA_06302|25:16957007_16967865_+(PLCE1);circRNA_06944|28:20621733_20622622_+(FGFR1);circRNA_09104|6:51805985_51810181_+(KDR);	=HYPERLINK("../../3.KEGG_map/HF-vs-G-Total/ko05205.html","ko05205")
ko05206	MicroRNAs in cancer	Human Diseases	Cancer: overview	10	421	46	2327	0.313309776941499	0.978193965506129	1.20159041619333	circRNA_02162|13:6945839_6990086_+(ACER3);circRNA_02163|13:6967712_6973395_+(ACER3);circRNA_02164|13:7010112_7018032_+(ACER3);circRNA_02165|13:7013159_7018032_+(ACER3);circRNA_02469|14:16460910_16461277_+(TGFB2);circRNA_03741|17:64562855_64571659_-(DICER1);circRNA_06677|26:44362908_44395818_+(CREBBP);circRNA_06678|26:44395642_44414074_+(CREBBP);circRNA_10486|9:10160166_10161186_+(ABL1);circRNA_11…	=HYPERLINK("../../3.KEGG_map/HF-vs-G-Total/ko05206.html","ko05206")
ko05210	Colorectal cancer	Human Diseases	Cancer: specific types	4	421	16	2327	0.325706780571745	0.978193965506129	1.38182897862233	circRNA_02469|14:16460910_16461277_+(TGFB2);circRNA_05833|22:62279679_62282448_-(TGFBR2);circRNA_10798|9:50434591_50436704_-(FBXO11);circRNA_10799|9:50442124_50443007_-(FBXO11);	=HYPERLINK("../../3.KEGG_map/HF-vs-G-Total/ko05210.html","ko05210")
ko05211	Renal cell carcinoma	Human Diseases	Cancer: specific types	5	421	35	2327	0.786433586976256	0.978193965506129	0.789616559212759	circRNA_01624|11:63089486_63091474_+(HIF1A);circRNA_02469|14:16460910_16461277_+(TGFB2);circRNA_03250|16:15890353_15911334_-(GAB1);circRNA_06677|26:44362908_44395818_+(CREBBP);circRNA_06678|26:44395642_44414074_+(CREBBP);	=HYPERLINK("../../3.KEGG_map/HF-vs-G-Total/ko05211.html","ko05211")
ko05212	Pancreatic cancer	Human Diseases	Cancer: specific types	3	421	9	2327	0.212452897405801	0.978193965506129	1.8424386381631	circRNA_02469|14:16460910_16461277_+(TGFB2);circRNA_05436|21:38603620_38616969_+(TWSG1);circRNA_05833|22:62279679_62282448_-(TGFBR2);	=HYPERLINK("../../3.KEGG_map/HF-vs-G-Total/ko05212.html","ko05212")
ko05215	Prostate cancer	Human Diseases	Cancer: specific types	4	421	27	2327	0.747475586950964	0.978193965506129	0.818861616961379	circRNA_03039|15:61226132_61229150_-(FOXO1);circRNA_06677|26:44362908_44395818_+(CREBBP);circRNA_06678|26:44395642_44414074_+(CREBBP);circRNA_06944|28:20621733_20622622_+(FGFR1);	=HYPERLINK("../../3.KEGG_map/HF-vs-G-Total/ko05215.html","ko05215")
ko05218	Melanoma	Human Diseases	Cancer: specific types	1	421	10	2327	0.864666773086808	0.978193965506129	0.552731591448931	circRNA_06944|28:20621733_20622622_+(FGFR1);	=HYPERLINK("../../3.KEGG_map/HF-vs-G-Total/ko05218.html","ko05218")
ko05220	Chronic myeloid leukemia	Human Diseases	Cancer: specific types	4	421	18	2327	0.415400163564916	0.978193965506129	1.22829242544207	circRNA_02469|14:16460910_16461277_+(TGFB2);circRNA_05833|22:62279679_62282448_-(TGFBR2);circRNA_06475|25:48704662_48784787_-(CTBP2);circRNA_10486|9:10160166_10161186_+(ABL1);	=HYPERLINK("../../3.KEGG_map/HF-vs-G-Total/ko05220.html","ko05220")
ko05221	Acute myeloid leukemia	Human Diseases	Cancer: specific types	1	421	8	2327	0.797951756796211	0.978193965506129	0.690914489311164	circRNA_02363|13:63562256_63563613_-(ZBTB16);	=HYPERLINK("../../3.KEGG_map/HF-vs-G-Total/ko05221.html","ko05221")
ko05222	Small cell lung cancer	Human Diseases	Cancer: specific types	1	421	6	2327	0.698463674470135	0.978193965506129	0.921219319081552	circRNA_02704|14:63840087_63840618_+(LAMC1);	=HYPERLINK("../../3.KEGG_map/HF-vs-G-Total/ko05222.html","ko05222")
ko05224	Breast cancer	Human Diseases	Cancer: specific types	3	421	17	2327	0.61789021959472	0.978193965506129	0.975408690792231	circRNA_03940|18:52441498_52442689_-(FZD6);circRNA_06944|28:20621733_20622622_+(FGFR1);circRNA_11309|X:93801425_93855030_-(UXT);	=HYPERLINK("../../3.KEGG_map/HF-vs-G-Total/ko05224.html","ko05224")
ko05225	Hepatocellular carcinoma	Human Diseases	Cancer: specific types	6	421	34	2327	0.597736764094229	0.978193965506129	0.975408690792231	circRNA_02469|14:16460910_16461277_+(TGFB2);circRNA_03250|16:15890353_15911334_-(GAB1);circRNA_03940|18:52441498_52442689_-(FZD6);circRNA_04547|2:11115004_11117186_+(ARID1A);circRNA_05833|22:62279679_62282448_-(TGFBR2);circRNA_11309|X:93801425_93855030_-(UXT);	=HYPERLINK("../../3.KEGG_map/HF-vs-G-Total/ko05225.html","ko05225")
ko05226	Gastric cancer	Human Diseases	Cancer: specific types	5	421	19	2327	0.250443994057744	0.978193965506129	1.45455681960245	circRNA_02469|14:16460910_16461277_+(TGFB2);circRNA_03250|16:15890353_15911334_-(GAB1);circRNA_03940|18:52441498_52442689_-(FZD6);circRNA_05833|22:62279679_62282448_-(TGFBR2);circRNA_11309|X:93801425_93855030_-(UXT);	=HYPERLINK("../../3.KEGG_map/HF-vs-G-Total/ko05226.html","ko05226")
ko05230	Central carbon metabolism in cancer	Human Diseases	Cancer: overview	2	421	16	2327	0.814893741746417	0.978193965506129	0.690914489311164	circRNA_01624|11:63089486_63091474_+(HIF1A);circRNA_06944|28:20621733_20622622_+(FGFR1);	=HYPERLINK("../../3.KEGG_map/HF-vs-G-Total/ko05230.html","ko05230")
ko05231	Choline metabolism in cancer	Human Diseases	Cancer: overview	1	421	13	2327	0.925866180698745	0.978193965506129	0.425178147268409	circRNA_01624|11:63089486_63091474_+(HIF1A);	=HYPERLINK("../../3.KEGG_map/HF-vs-G-Total/ko05231.html","ko05231")
ko05235	PD-L1 expression and PD-1 checkpoint pathway in cancer	Human Diseases	Cancer: overview	4	421	23	2327	0.620247638874154	0.978193965506129	0.961272332954663	circRNA_01624|11:63089486_63091474_+(HIF1A);circRNA_02094|12:75619600_75620836_-(NFATC2);circRNA_06817|27:29621515_29640137_-(PPP3CB);circRNA_07094|29:21457655_21458142_-(DCPS);	=HYPERLINK("../../3.KEGG_map/HF-vs-G-Total/ko05235.html","ko05235")
ko05321	Inflammatory bowel disease (IBD)	Human Diseases	Immune disease	2	421	14	2327	0.750527203587351	0.978193965506129	0.789616559212759	circRNA_02469|14:16460910_16461277_+(TGFB2);circRNA_10592|9:25187969_25199979_+(IL18R1);	=HYPERLINK("../../3.KEGG_map/HF-vs-G-Total/ko05321.html","ko05321")
ko05323	Rheumatoid arthritis	Human Diseases	Immune disease	3	421	13	2327	0.426771039187319	0.978193965506129	1.27553444180523	circRNA_02469|14:16460910_16461277_+(TGFB2);circRNA_03339|16:57300454_57304839_-(ATP6V0A2);circRNA_09987|8:15106019_15124268_+(MRPL4);	=HYPERLINK("../../3.KEGG_map/HF-vs-G-Total/ko05323.html","ko05323")
ko05410	Hypertrophic cardiomyopathy (HCM)	Human Diseases	Cardiovascular disease	3	421	17	2327	0.61789021959472	0.978193965506129	0.975408690792231	circRNA_02469|14:16460910_16461277_+(TGFB2);circRNA_03367|16:59893084_59908360_-(ATP2A2);circRNA_10752|9:42415718_42418995_-(SLC8A1);	=HYPERLINK("../../3.KEGG_map/HF-vs-G-Total/ko05410.html","ko05410")
ko05412	Arrhythmogenic right ventricular cardiomyopathy (ARVC)	Human Diseases	Cardiovascular disease	2	421	13	2327	0.711645276244804	0.978193965506129	0.850356294536817	circRNA_03367|16:59893084_59908360_-(ATP2A2);circRNA_10752|9:42415718_42418995_-(SLC8A1);	=HYPERLINK("../../3.KEGG_map/HF-vs-G-Total/ko05412.html","ko05412")
ko05414	Dilated cardiomyopathy (DCM)	Human Diseases	Cardiovascular disease	4	421	21	2327	0.543436594314345	0.978193965506129	1.05282207895035	circRNA_02469|14:16460910_16461277_+(TGFB2);circRNA_03367|16:59893084_59908360_-(ATP2A2);circRNA_06675|26:44220213_44232021_+(ADCY9);circRNA_10752|9:42415718_42418995_-(SLC8A1);	=HYPERLINK("../../3.KEGG_map/HF-vs-G-Total/ko05414.html","ko05414")
ko05416	Viral myocarditis	Human Diseases	Cardiovascular disease	3	421	9	2327	0.212452897405801	0.978193965506129	1.8424386381631	circRNA_00972|10:52707934_52724738_-(FYN);circRNA_09987|8:15106019_15124268_+(MRPL4);circRNA_10486|9:10160166_10161186_+(ABL1);	=HYPERLINK("../../3.KEGG_map/HF-vs-G-Total/ko05416.html","ko05416")
ko05418	Fluid shear stress and atherosclerosis	Human Diseases	Cardiovascular disease	3	421	21	2327	0.760919129959011	0.978193965506129	0.789616559212759	circRNA_09104|6:51805985_51810181_+(KDR);circRNA_09987|8:15106019_15124268_+(MRPL4);circRNA_10585|9:24914220_24923581_+(IL1R1);	=HYPERLINK("../../3.KEGG_map/HF-vs-G-Total/ko05418.html","ko05418")
