# Supplementary material for: Correlation of Coding and Non-Coding RNAs on the Fat Deposition of Yaks Under Different Feeding Systems
Source: Int J Mol Sci. 2025 Jun 3;26(11):5359. doi: 10.3390/ijms26115359 (PMC12154009; doi:10.3390/ijms26115359)
Supplement: Supplementary file 1 [file ijms-26-05359-s001.zip › Table S9 The information of KEGG terms for the target genes of DE miRNAs in the yak adipose tissue under different feeding system..xls]

id	Term	Classification_level1	Classification_level2	ListHits	ListTotal	PopHits	PopTotal	p-value	q-value	Enrichment_score	Gene	hyperlink_only_excel
ko05165	Human papillomavirus infection	Human Diseases	Infectious disease: viral	89	1122	399	13337	4.26E-18	1.29E-15	2.651443672	ENSBGRT00000000218(ENSBGRG00000000131);ENSBGRT00000000219(ENSBGRG00000000131);ENSBGRT00000001237(ENSBGRG00000000692);ENSBGRT00000001582(ENSBGRG00000000862);ENSBGRT00000001629(ENSBGRG00000000862);ENSBGRT00000002053(ENSBGRG00000001101);ENSBGRT00000002745(ENSBGRG00000001449);ENSBGRT00000002762(ENSBGRG00000001449);ENSBGRT00000005802(ENSBGRG00000003116);ENSBGRT00000005817(ENSBGRG00000003116);ENSBGRT00…	ko05165
ko04512	ECM-receptor interaction	Environmental Information Processing	Signaling molecules and interaction	38	1122	112	13337	1.96E-14	2.97E-12	4.033024573	ENSBGRT00000014456(ENSBGRG00000002102);ENSBGRT00000015418(ENSBGRG00000002102);ENSBGRT00000015566(ENSBGRG00000008389);ENSBGRT00000015724(ENSBGRG00000008389);ENSBGRT00000015802(ENSBGRG00000002102);ENSBGRT00000015827(ENSBGRG00000008670);ENSBGRT00000015852(ENSBGRG00000008389);ENSBGRT00000016008(ENSBGRG00000008389);ENSBGRT00000016121(ENSBGRG00000008389);ENSBGRT00000016209(ENSBGRG00000008389);ENSBGRT00…	ko04512
ko04015	Rap1 signaling pathway	Environmental Information Processing	Signal transduction	55	1122	258	13337	7.91E-11	7.99E-09	2.534009728	ENSBGRT00000000179(ENSBGRG00000000112);ENSBGRT00000000180(ENSBGRG00000000112);ENSBGRT00000000181(ENSBGRG00000000112);ENSBGRT00000000333(ENSBGRG00000000208);ENSBGRT00000001475(ENSBGRG00000000803);ENSBGRT00000011442(ENSBGRG00000006060);ENSBGRT00000013846(ENSBGRG00000007546);ENSBGRT00000013902(ENSBGRG00000007546);ENSBGRT00000014007(ENSBGRG00000007546);ENSBGRT00000014109(ENSBGRG00000007546);ENSBGRT00…	ko04015
ko04151	PI3K-Akt signaling pathway	Environmental Information Processing	Signal transduction	76	1122	426	13337	1.91E-10	1.45E-08	2.120651419	ENSBGRT00000000218(ENSBGRG00000000131);ENSBGRT00000000219(ENSBGRG00000000131);ENSBGRT00000001475(ENSBGRG00000000803);ENSBGRT00000011442(ENSBGRG00000006060);ENSBGRT00000013191(ENSBGRG00000007174);ENSBGRT00000013367(ENSBGRG00000007268);ENSBGRT00000013462(ENSBGRG00000007268);ENSBGRT00000013554(ENSBGRG00000007268);ENSBGRT00000013846(ENSBGRG00000007546);ENSBGRT00000013902(ENSBGRG00000007546);ENSBGRT00…	ko04151
ko04070	Phosphatidylinositol signaling system	Environmental Information Processing	Signal transduction	33	1122	123	13337	1.19E-09	7.19E-08	3.18914395	ENSBGRT00000010457(ENSBGRG00000005683);ENSBGRT00000010470(ENSBGRG00000005683);ENSBGRT00000020298(ENSBGRG00000010551);ENSBGRT00000020382(ENSBGRG00000010551);ENSBGRT00000020602(ENSBGRG00000010551);ENSBGRT00000020667(ENSBGRG00000010551);ENSBGRT00000020887(ENSBGRG00000010551);ENSBGRT00000021046(ENSBGRG00000010551);ENSBGRT00000021229(ENSBGRG00000010551);ENSBGRT00000021326(ENSBGRG00000010551);ENSBGRT00…	ko04070
ko05110	Vibrio cholerae infection	Human Diseases	Infectious disease: bacterial	22	1122	62	13337	2.37E-09	1.20E-07	4.217900063	ENSBGRT00000003991(ENSBGRG00000001216);ENSBGRT00000004081(ENSBGRG00000001216);ENSBGRT00000004149(ENSBGRG00000001216);ENSBGRT00000004246(ENSBGRG00000001216);ENSBGRT00000004338(ENSBGRG00000001216);ENSBGRT00000004508(ENSBGRG00000001216);ENSBGRT00000004543(ENSBGRG00000001216);ENSBGRT00000014630(ENSBGRG00000007726);ENSBGRT00000014771(ENSBGRG00000007726);ENSBGRT00000015001(ENSBGRG00000007726);ENSBGRT00…	ko05110
ko04360	Axon guidance	Organismal Systems	Development and regeneration	47	1122	226	13337	4.43E-09	1.92E-07	2.472035556	ENSBGRT00000003148(ENSBGRG00000001699);ENSBGRT00000003175(ENSBGRG00000001699);ENSBGRT00000003184(ENSBGRG00000001699);ENSBGRT00000011808(ENSBGRG00000006362);ENSBGRT00000011868(ENSBGRG00000006362);ENSBGRT00000011938(ENSBGRG00000006362);ENSBGRT00000012022(ENSBGRG00000006522);ENSBGRT00000012032(ENSBGRG00000006362);ENSBGRT00000012100(ENSBGRG00000006362);ENSBGRT00000012159(ENSBGRG00000006362);ENSBGRT00…	ko04360
ko05224	Breast cancer	Human Diseases	Cancer: specific types	40	1122	196	13337	1.07E-07	4.06E-06	2.425879443	ENSBGRT00000001237(ENSBGRG00000000692);ENSBGRT00000001582(ENSBGRG00000000862);ENSBGRT00000001629(ENSBGRG00000000862);ENSBGRT00000002053(ENSBGRG00000001101);ENSBGRT00000011442(ENSBGRG00000006060);ENSBGRT00000013846(ENSBGRG00000007546);ENSBGRT00000013902(ENSBGRG00000007546);ENSBGRT00000014007(ENSBGRG00000007546);ENSBGRT00000014109(ENSBGRG00000007546);ENSBGRT00000014164(ENSBGRG00000007546);ENSBGRT00…	ko05224
ko04510	Focal adhesion	Cellular Processes	Cellular community - eukaryotes	44	1122	227	13337	1.21E-07	4.07E-06	2.304051136	ENSBGRT00000011442(ENSBGRG00000006060);ENSBGRT00000014456(ENSBGRG00000002102);ENSBGRT00000014508(ENSBGRG00000007927);ENSBGRT00000015418(ENSBGRG00000002102);ENSBGRT00000015566(ENSBGRG00000008389);ENSBGRT00000015724(ENSBGRG00000008389);ENSBGRT00000015802(ENSBGRG00000002102);ENSBGRT00000015827(ENSBGRG00000008670);ENSBGRT00000015852(ENSBGRG00000008389);ENSBGRT00000016008(ENSBGRG00000008389);ENSBGRT00…	ko04510
ko04320	Dorso-ventral axis formation	Organismal Systems	Development and regeneration	12	1122	26	13337	3.76E-07	1.14E-05	5.486219663	ENSBGRT00000038474(ENSBGRG00000018066);ENSBGRT00000038647(ENSBGRG00000018066);ENSBGRT00000038782(ENSBGRG00000018066);ENSBGRT00000038908(ENSBGRG00000018066);ENSBGRT00000039086(ENSBGRG00000018066);ENSBGRT00000039664(ENSBGRG00000018066);ENSBGRT00000039901(ENSBGRG00000018066);ENSBGRT00000044078(ENSBGRG00000023568);ENSBGRT00000044119(ENSBGRG00000023568);ENSBGRT00000044152(ENSBGRG00000023568);ENSBGRT00…	ko04320
ko04330	Notch signaling pathway	Environmental Information Processing	Signal transduction	21	1122	75	13337	5.63E-07	1.55E-05	3.328306595	ENSBGRT00000001582(ENSBGRG00000000862);ENSBGRT00000001629(ENSBGRG00000000862);ENSBGRT00000007865(ENSBGRG00000004268);ENSBGRT00000011499(ENSBGRG00000006203);ENSBGRT00000011544(ENSBGRG00000006203);ENSBGRT00000011584(ENSBGRG00000006203);ENSBGRT00000031296(ENSBGRG00000017046);ENSBGRT00000038365(ENSBGRG00000016725);ENSBGRT00000038474(ENSBGRG00000018066);ENSBGRT00000038647(ENSBGRG00000018066);ENSBGRT00…	ko04330
ko04014	Ras signaling pathway	Environmental Information Processing	Signal transduction	44	1122	242	13337	7.85E-07	1.98E-05	2.161238049	ENSBGRT00000000179(ENSBGRG00000000112);ENSBGRT00000000180(ENSBGRG00000000112);ENSBGRT00000000181(ENSBGRG00000000112);ENSBGRT00000011442(ENSBGRG00000006060);ENSBGRT00000013846(ENSBGRG00000007546);ENSBGRT00000013902(ENSBGRG00000007546);ENSBGRT00000014007(ENSBGRG00000007546);ENSBGRT00000014109(ENSBGRG00000007546);ENSBGRT00000014164(ENSBGRG00000007546);ENSBGRT00000014223(ENSBGRG00000007546);ENSBGRT00…	ko04014
ko05206	MicroRNAs in cancer	Human Diseases	Cancer: overview	43	1122	245	13337	2.75E-06	6.40E-05	2.086256321	ENSBGRT00000010426(ENSBGRG00000005633);ENSBGRT00000015566(ENSBGRG00000008389);ENSBGRT00000015724(ENSBGRG00000008389);ENSBGRT00000015852(ENSBGRG00000008389);ENSBGRT00000016008(ENSBGRG00000008389);ENSBGRT00000016121(ENSBGRG00000008389);ENSBGRT00000016209(ENSBGRG00000008389);ENSBGRT00000016331(ENSBGRG00000008389);ENSBGRT00000018118(ENSBGRG00000009828);ENSBGRT00000018822(ENSBGRG00000010227);ENSBGRT00…	ko05206
ko05167	Kaposi sarcoma-associated herpesvirus infection	Human Diseases	Infectious disease: viral	37	1122	198	13337	3.00E-06	6.50E-05	2.221272439	ENSBGRT00000000218(ENSBGRG00000000131);ENSBGRT00000000219(ENSBGRG00000000131);ENSBGRT00000002745(ENSBGRG00000001449);ENSBGRT00000002762(ENSBGRG00000001449);ENSBGRT00000013367(ENSBGRG00000007268);ENSBGRT00000013462(ENSBGRG00000007268);ENSBGRT00000013554(ENSBGRG00000007268);ENSBGRT00000016868(ENSBGRG00000009096);ENSBGRT00000018822(ENSBGRG00000010227);ENSBGRT00000018869(ENSBGRG00000010227);ENSBGRT00…	ko05167
ko04145	Phagosome	Cellular Processes	Transport and catabolism	35	1122	184	13337	3.64E-06	7.36E-05	2.26107785	ENSBGRT00000000333(ENSBGRG00000000208);ENSBGRT00000015827(ENSBGRG00000008670);ENSBGRT00000021244(ENSBGRG00000011620);ENSBGRT00000021343(ENSBGRG00000011620);ENSBGRT00000021534(ENSBGRG00000011620);ENSBGRT00000021668(ENSBGRG00000011620);ENSBGRT00000021769(ENSBGRG00000011620);ENSBGRT00000021887(ENSBGRG00000011620);ENSBGRT00000021947(ENSBGRG00000011921);ENSBGRT00000022025(ENSBGRG00000011620);ENSBGRT00…	ko04145
ko04810	Regulation of actin cytoskeleton	Cellular Processes	Cell motility	39	1122	217	13337	4.40E-06	8.32E-05	2.136338993	ENSBGRT00000000179(ENSBGRG00000000112);ENSBGRT00000000180(ENSBGRG00000000112);ENSBGRT00000000181(ENSBGRG00000000112);ENSBGRT00000000333(ENSBGRG00000000208);ENSBGRT00000013846(ENSBGRG00000007546);ENSBGRT00000013902(ENSBGRG00000007546);ENSBGRT00000014007(ENSBGRG00000007546);ENSBGRT00000014109(ENSBGRG00000007546);ENSBGRT00000014164(ENSBGRG00000007546);ENSBGRT00000014223(ENSBGRG00000007546);ENSBGRT00…	ko04810
ko00562	Inositol phosphate metabolism	Metabolism	Carbohydrate metabolism	26	1122	123	13337	9.13E-06	0.000162815	2.51265887	ENSBGRT00000010457(ENSBGRG00000005683);ENSBGRT00000010470(ENSBGRG00000005683);ENSBGRT00000013367(ENSBGRG00000007268);ENSBGRT00000013462(ENSBGRG00000007268);ENSBGRT00000013554(ENSBGRG00000007268);ENSBGRT00000022031(ENSBGRG00000012026);ENSBGRT00000025010(ENSBGRG00000013464);ENSBGRT00000025242(ENSBGRG00000013769);ENSBGRT00000025419(ENSBGRG00000013769);ENSBGRT00000025635(ENSBGRG00000013769);ENSBGRT00…	ko00562
ko02010	ABC transporters	Environmental Information Processing	Membrane transport	11	1122	29	13337	1.19E-05	0.00020019	4.508789723	ENSBGRT00000009576(ENSBGRG00000004984);ENSBGRT00000009660(ENSBGRG00000004984);ENSBGRT00000009728(ENSBGRG00000004984);ENSBGRT00000009812(ENSBGRG00000004984);ENSBGRT00000018071(ENSBGRG00000009791);ENSBGRT00000018236(ENSBGRG00000009791);ENSBGRT00000023701(ENSBGRG00000009032);ENSBGRT00000040605(ENSBGRG00000021991);ENSBGRT00000040635(ENSBGRG00000021991);ENSBGRT00000040659(ENSBGRG00000021991);ENSBGRT00…	ko02010
ko04550	Signaling pathways regulating pluripotency of stem cells	Cellular Processes	Cellular community - eukaryotes	32	1122	176	13337	2.44E-05	0.000389608	2.161238049	ENSBGRT00000000704(ENSBGRG00000000394);ENSBGRT00000000744(ENSBGRG00000000394);ENSBGRT00000000754(ENSBGRG00000000394);ENSBGRT00000000796(ENSBGRG00000000394);ENSBGRT00000000823(ENSBGRG00000000394);ENSBGRT00000001237(ENSBGRG00000000692);ENSBGRT00000001582(ENSBGRG00000000862);ENSBGRT00000001629(ENSBGRG00000000862);ENSBGRT00000002053(ENSBGRG00000001101);ENSBGRT00000004948(ENSBGRG00000002649);ENSBGRT00…	ko04550
ko03060	Protein export	Genetic Information Processing	Folding, sorting and degradation	9	1122	25	13337	0.000120881	0.001831354	4.279251337	ENSBGRT00000021244(ENSBGRG00000011620);ENSBGRT00000021343(ENSBGRG00000011620);ENSBGRT00000021534(ENSBGRG00000011620);ENSBGRT00000021668(ENSBGRG00000011620);ENSBGRT00000021769(ENSBGRG00000011620);ENSBGRT00000021887(ENSBGRG00000011620);ENSBGRT00000022025(ENSBGRG00000011620);ENSBGRT00000022123(ENSBGRG00000011620);ENSBGRT00000022192(ENSBGRG00000011620);	ko03060
