# Supplementary material for: Correlation of Coding and Non-Coding RNAs on the Fat Deposition of Yaks Under Different Feeding Systems
Source: Int J Mol Sci. 2025 Jun 3;26(11):5359. doi: 10.3390/ijms26115359 (PMC12154009; doi:10.3390/ijms26115359)
Supplement: Supplementary file 1 [file ijms-26-05359-s001.zip › Table S11 The information of primer sequences of selected DE RNA for qPCR detection..xlsx]

## Sheet: Sheet1
Num	Gene Symbol	GeneBank	Forward primer(5->3)	Reverse primer(5->3)	Product length(bp)	Tm(℃)	Note	Other
1	bta-miR-2316		CTGGACTGCGGCGGGAAA	The reagent kit comes with it		60
2	bta-miR-2892		GAGGCGCGACCCCCCAAA	The reagent kit comes with it		60
3	5S		GGAGACCGCCTGGGAATA	The reagent kit comes with it		60
4	β-actin (yak)		GGATGCAGAAAGAGATCACT	TCTGCTGGAAGGTGGACA	187	60
5	MOGAT1		TAGACTGGGTTCTCAGATCG	CTATTGGTGTCAGTAACCAGAG	105	60
6	ACSS2		CATGTTATCTGCCCAGTTTATG	CGTTAAGAGGAACTCTCTCAAG	86	60
7	NR4A3		AAGGAATAGTCTTGTGTGCC	CAGTTCTGTCTGATCTAGAGT	89	60
8	TCONS_00042948		AAGTAGACAACTGGGTAAGC	AGAAGAACGCACATTTCATTTAG	82	60
9	TCONS_00012083		GCCTCAGTTTCCTCATCTGTAA	GCAGTAAAGCAATTGCAGTGA	80	60
